# Supplementary material for: Genome Sequencing and Pan-Genome Analysis of 23 Corallococcus spp. Strains Reveal Unexpected Diversity, With Particular Plasticity of Predatory Gene Sets
Source: Front Microbiol. 2018 Dec 19;9:3187. doi: 10.3389/fmicb.2018.03187 (PMC6306037; doi:10.3389/fmicb.2018.03187)
Supplement: FILE S1 — EggNOG annotations of core and accessory genes for all 24 Corallococci, Group A Corallococci, Group B Corallococci and Myxococcus genomes. Sequences outputted from SPINE and used as inputs into EggNOG are also provided as separate rows in a further worksheet. [file Table_1.XLSX]

## Sheet: All 24 Core
query_name	best protein match in eggNOG	best protein match (e-value)	best protein match (bit-score)	predicted_gene_name	GO_terms	KEGG_KO	BiGG_Reactions	taxonomic scope	Matching_OGs	best_OG|evalue|score	COG functional categories	eggNOG functional description
Sequence_1	378806.STAUR_0001	2.7e-22	109.4	DNAA	GO:0000166,GO:0001882,GO:0001883,GO:0003674,GO:0003676,GO:0003677,GO:0003688,GO:0003824,GO:0005488,GO:0005524,GO:0005575,GO:0005618,GO:0005622,GO:0005623,GO:0005737,GO:0005886,GO:0006139,GO:0006152,GO:0006163,GO:0006164,GO:0006172,GO:0006195,GO:0006200,GO:0006259,GO:0006260,GO:0006261,GO:0006270,GO:0006275,GO:0006461,GO:0006725,GO:0006753,GO:0006793,GO:0006796,GO:0006807,GO:0008150,GO:0008152,GO:…	K02313		bactNOG[38]	05CI4@bactNOG,0GB44@delNOG,0HCH6@dproNOG,16QDA@proNOG,COG0593@NOG	NA|NA|NA	L	it binds specifically double-stranded DNA at a 9 bp consensus (dnaA box) 5'-TTATC CA A CA A-3'. DnaA binds to ATP and to acidic phospholipids (By similarity)
Sequence_2	483219.LILAB_08795	3.2e-169	599.7	DNAA	GO:0000166,GO:0001882,GO:0001883,GO:0003674,GO:0003676,GO:0003677,GO:0003688,GO:0003824,GO:0005488,GO:0005524,GO:0005575,GO:0005618,GO:0005622,GO:0005623,GO:0005737,GO:0005886,GO:0006139,GO:0006152,GO:0006163,GO:0006164,GO:0006172,GO:0006195,GO:0006200,GO:0006259,GO:0006260,GO:0006261,GO:0006270,GO:0006275,GO:0006461,GO:0006725,GO:0006753,GO:0006793,GO:0006796,GO:0006807,GO:0008150,GO:0008152,GO:…	K02313		bactNOG[38]	05CI4@bactNOG,0GB44@delNOG,0HCH6@dproNOG,16QDA@proNOG,COG0593@NOG	NA|NA|NA	L	it binds specifically double-stranded DNA at a 9 bp consensus (dnaA box) 5'-TTATC CA A CA A-3'. DnaA binds to ATP and to acidic phospholipids (By similarity)
Sequence_3	483219.LILAB_08765	8.5e-201	706.4	PQQL	GO:0003674,GO:0003824,GO:0006508,GO:0008150,GO:0008152,GO:0008233,GO:0016787,GO:0019538,GO:0043170,GO:0044238,GO:0071704	K07263		bactNOG[38]	05C1V@bactNOG,0GCK5@delNOG,0HCED@dproNOG,16RHY@proNOG,COG0612@NOG	NA|NA|NA	O	peptidase
Sequence_13	483219.LILAB_08635	4.1e-126	456.4					bactNOG[38]	06PA3@bactNOG,0GKRM@delNOG,0HKXH@dproNOG,0YEJ4@NOG,17XDC@proNOG	NA|NA|NA
Sequence_17	246197.MXAN_0024	2.1e-280	969.9	RNR	GO:0000154,GO:0000175,GO:0003674,GO:0003824,GO:0004518,GO:0004527,GO:0004532,GO:0004540,GO:0005575,GO:0005622,GO:0005623,GO:0005737,GO:0006139,GO:0006364,GO:0006396,GO:0006725,GO:0006807,GO:0008150,GO:0008152,GO:0008408,GO:0008997,GO:0009451,GO:0009987,GO:0010467,GO:0016070,GO:0016071,GO:0016072,GO:0016556,GO:0016787,GO:0016788,GO:0016796,GO:0016896,GO:0022613,GO:0034470,GO:0034641,GO:0034660,GO:…	K01147,K12573,K12585		bactNOG[38]	05C40@bactNOG,0GCVB@delNOG,0HE3E@dproNOG,176V1@proNOG,COG0557@NOG	NA|NA|NA	K	3'-5' exoribonuclease
Sequence_18	246197.MXAN_0029	6.2e-283	978.8					bactNOG[38]	08SBB@bactNOG,0GDPF@delNOG,0HENY@dproNOG,11H16@NOG,177ZZ@proNOG	NA|NA|NA
Sequence_22	314265.R2601_03113	3.4e-09	67.8					bactNOG[38]	027RT@aproNOG,05SMU@bactNOG,120JN@NOG,17J81@proNOG	NA|NA|NA
Sequence_23	378806.STAUR_0105	1.5e-139	503.1	GCD				bactNOG[38]	05ESK@bactNOG,0GK88@delNOG,0HKEH@dproNOG,18AX4@proNOG,COG1063@NOG	NA|NA|NA	E	Glucose 1-dehydrogenase
Sequence_33	246197.MXAN_0075	2.8e-177	626.7					bactNOG[38]	07SBV@bactNOG,0GD07@delNOG,0HE9R@dproNOG,16S31@proNOG,COG1228@NOG	NA|NA|NA	Q	amidohydrolase
Sequence_39	246197.MXAN_0106	1.8e-80	306.2					bactNOG[38]	05UD8@bactNOG,0GFW9@delNOG,0HGV5@dproNOG,0ZX2D@NOG,17HW5@proNOG	NA|NA|NA	S	Lysyl oxidase
Sequence_47	246197.MXAN_7340	3.3e-51	210.7					bactNOG[38]	0618I@bactNOG,0GI52@delNOG,0HHWC@dproNOG,12CVN@NOG,17QUY@proNOG	NA|NA|NA
Sequence_49	483219.LILAB_09765	8.6e-232	808.1	GLPD	GO:0005575,GO:0005622,GO:0005623,GO:0005737,GO:0005886,GO:0016020,GO:0044424,GO:0044464,GO:0071944	K00105,K00111	G3PD,G3PD1,G3PD4,G3PD5,G3PD6,G3PD7	bactNOG[38]	05C6V@bactNOG,0GBFC@delNOG,0HD6D@dproNOG,16PPF@proNOG,COG0578@NOG	NA|NA|NA	C	fad dependent oxidoreductase
Sequence_54	378806.STAUR_3168	7.3e-88	330.9	FGRK				bactNOG[38]	05BZU@bactNOG,0GBTV@delNOG,0HDBD@dproNOG,0XNMH@NOG,16T39@proNOG	NA|NA|NA	T	Histidine kinase
Sequence_55	240292.Ava_3918	1.4e-35	156.4					bactNOG[38]	08ZGT@bactNOG,0FT9U@cyaNOG,11HM5@NOG	NA|NA|NA
Sequence_56	483219.LILAB_09950	1.5e-39	169.9	PALE		K02027,K10236		bactNOG[38]	06NFR@bactNOG,0GAY8@delNOG,0HC9M@dproNOG,16SS6@proNOG,COG1653@NOG	NA|NA|NA	G	extracellular solute-binding protein, family 1
Sequence_61	5664.LmjF.35.0520	8.2e-08	65.1					euNOG[57]	0IGIF@euNOG,0XQS3@NOG	NA|NA|NA	S	AHNAK nucleoprotein
Sequence_65	246197.MXAN_7225	2.7e-154	550.1	UGPC	GO:0003674,GO:0003824,GO:0005215,GO:0005363,GO:0005575,GO:0005623,GO:0005886,GO:0006139,GO:0006152,GO:0006163,GO:0006195,GO:0006200,GO:0006725,GO:0006753,GO:0006793,GO:0006796,GO:0006807,GO:0006810,GO:0006811,GO:0006820,GO:0008150,GO:0008152,GO:0008643,GO:0009056,GO:0009116,GO:0009117,GO:0009119,GO:0009123,GO:0009125,GO:0009126,GO:0009128,GO:0009141,GO:0009143,GO:0009144,GO:0009146,GO:0009150,GO:…	K02010,K05816,K10111,K10112,K10191,K10235	14GLUCANabcpp,G3PCabcpp,G3PEabcpp,G3PGabcpp,G3PIabcpp,G3PSabcpp,GLYC2Pabcpp,GLYC3Pabc,GLYC3Pabcpp,MALTHXabc,MALTHXabcpp,MALTPTabc,MALTPTabcpp,MALTTRabc,MALTTRabcpp,MALTTTRabc,MALTTTRabcpp,MALTabc,MALTabcpp	bactNOG[38]	08IJ9@bactNOG,0GSYM@delNOG,0HSBY@dproNOG,172T7@proNOG,COG3839@NOG	NA|NA|NA	G	Sugar ABC transporter, ATP-binding protein
Sequence_68	483219.LILAB_10280	8.8e-194	682.6					bactNOG[38]	05DHN@bactNOG,0GKER@delNOG,0HKKR@dproNOG,0XPYH@NOG,16R33@proNOG	NA|NA|NA	E	Metallopeptidase family M24
Sequence_71	483219.LILAB_10360	5.8e-158	562.8					bactNOG[38]	06MNJ@bactNOG,0GM1F@delNOG,0HM7E@dproNOG,0YCVX@NOG,17Y4P@proNOG	NA|NA|NA
Sequence_75	483219.LILAB_10410	1.6e-55	222.6					bactNOG[38]	08XJ6@bactNOG,0GDWH@delNOG,0HEWV@dproNOG,11MRA@NOG,17BWV@proNOG	NA|NA|NA
Sequence_76	483219.LILAB_10425	8.3e-121	439.9	AM1_0008				bactNOG[38]	06U16@bactNOG,0GD5S@delNOG,0HCNH@dproNOG,0XZPQ@NOG,175MJ@proNOG	NA|NA|NA
Sequence_83	483219.LILAB_10480	3.8e-64	250					bactNOG[38]	075FB@bactNOG,0Z2A1@NOG	NA|NA|NA
Sequence_86	5664.LmjF.14.1120	4.8e-07	62		GO:0005575,GO:0016020	K04648,K10392		euNOG[57]	COG5059@NOG,KOG0241@euNOG	NA|NA|NA	Z	Kinesin family member
Sequence_94	483219.LILAB_10685	5e-146	522.7	KINB	GO:0005575,GO:0005623,GO:0005886,GO:0016020,GO:0044464,GO:0071944	K11383		bactNOG[38]	05ES5@bactNOG,0GN2S@delNOG,0HN69@dproNOG,16R7G@proNOG,COG5000@NOG	NA|NA|NA	T	Histidine kinase
Sequence_100	246197.MXAN_7125	1e-192	679.1					bactNOG[38]	07WP0@bactNOG,0GECJ@delNOG,0HFFD@dproNOG,0ZVX2@NOG,174HP@proNOG	NA|NA|NA	S	GH3 auxin-responsive promoter
Sequence_105	483219.LILAB_10845	4.4e-99	367.1			K01061		bactNOG[38]	05CDZ@bactNOG,0GSR6@delNOG,0HS5P@dproNOG,16RBF@proNOG,COG0412@NOG	NA|NA|NA	G	Dienelactone hydrolase family
Sequence_108	378806.STAUR_7616	1.3e-112	411.8					bactNOG[38]	05REN@bactNOG,0GGDR@delNOG,0HGY2@dproNOG,11XB3@NOG,17JFS@proNOG	NA|NA|NA
Sequence_109	246197.MXAN_4609	5e-115	419.5	YIEO				bactNOG[38]	05C0R@bactNOG,0GDQZ@delNOG,0HETG@dproNOG,0XNN3@NOG,16Q5H@proNOG	NA|NA|NA	P	Drug resistance transporter
Sequence_110	483219.LILAB_30990	3.1e-70	270	YIEO				bactNOG[38]	05C0R@bactNOG,0GDQZ@delNOG,0HETG@dproNOG,0XNN3@NOG,16Q5H@proNOG	NA|NA|NA	P	Drug resistance transporter
Sequence_111	290339.ESA_02121	9.7e-10	69.3					bactNOG[38]	06TC5@bactNOG,0R2NG@gproNOG,0YKSP@NOG,1815S@proNOG	NA|NA|NA
Sequence_112	378806.STAUR_7618	2.2e-16	89.4					bactNOG[38]	06FYA@bactNOG,0GFVH@delNOG,0HGSR@dproNOG,0Y87H@NOG,17VC2@proNOG	NA|NA|NA	O	Tryp_SPc
Sequence_114	483219.LILAB_08775	1.8e-08	66.6					bactNOG[38]	06H8K@bactNOG,0ZTTA@NOG	NA|NA|NA	S	Uncharacterized conserved protein (DUF2267)
Sequence_115	483219.LILAB_10960	1.6e-71	274.2					bactNOG[38]	08575@bactNOG,0GPVJ@delNOG,0HPTI@dproNOG,0ZY94@NOG,17NU4@proNOG	NA|NA|NA	S	Inherit from bactNOG: Polyketide cyclase / dehydrase and lipid transport
Sequence_116	483219.LILAB_10975	1.3e-148	531.2	MAP	GO:0000096,GO:0003674,GO:0003824,GO:0004177,GO:0005488,GO:0005506,GO:0006082,GO:0006464,GO:0006520,GO:0006555,GO:0006790,GO:0006807,GO:0008150,GO:0008152,GO:0008233,GO:0008235,GO:0008237,GO:0008238,GO:0009066,GO:0009987,GO:0010467,GO:0016151,GO:0016485,GO:0016787,GO:0019538,GO:0019752,GO:0030145,GO:0035551,GO:0036211,GO:0043167,GO:0043169,GO:0043170,GO:0043412,GO:0043436,GO:0044237,GO:0044238,GO:…	K01265		bactNOG[38]	05CA1@bactNOG,0GAPK@delNOG,0HCG3@dproNOG,16PNP@proNOG,COG0024@NOG	NA|NA|NA	J	Removes the N-terminal methionine from nascent proteins (By similarity)
Sequence_118	378806.STAUR_7138	3.4e-164	585.9	MSIK	GO:0005575,GO:0005622,GO:0005623,GO:0005737,GO:0005829,GO:0005886,GO:0006810,GO:0008150,GO:0008643,GO:0009405,GO:0015766,GO:0015771,GO:0015772,GO:0016020,GO:0040007,GO:0044110,GO:0044116,GO:0044117,GO:0044403,GO:0044419,GO:0044424,GO:0044444,GO:0044464,GO:0044699,GO:0044765,GO:0051179,GO:0051234,GO:0051704,GO:0071702,GO:0071944	K02010,K05816,K10111,K10112,K17324,K17325	GLCabc,MALTHPabc,MALTabc,RIBabc,TREabc,XYLabc	bactNOG[38]	08IJ9@bactNOG,0GSYK@delNOG,0HSBX@dproNOG,172T7@proNOG,COG3839@NOG	NA|NA|NA	E	ABC transporter
Sequence_119	378806.STAUR_7142	6.3e-12	79					bactNOG[38]	05TI6@bactNOG,0GJPT@delNOG,0HJWS@dproNOG,17YHY@proNOG,COG4945@NOG	NA|NA|NA	G	Domain of unknown function (DUF2223)
Sequence_121	378806.STAUR_2936	2.2e-21	107.1					bactNOG[38]	063CD@bactNOG,0GC1U@delNOG,0HDJJ@dproNOG,0XRBE@NOG,176VQ@proNOG	NA|NA|NA	S	Lipopolysaccharide kinase (Kdo/WaaP) family
Sequence_124	246197.MXAN_7069	2.8e-55	220.3	FCBC		K07107		bactNOG[38]	05MVB@bactNOG,0GHSH@delNOG,0HHU3@dproNOG,17GR6@proNOG,COG0824@NOG	NA|NA|NA	S	thioesterase
Sequence_142	483219.LILAB_11210	2.4e-40	170.6	YGFJ	GO:0003674,GO:0003824,GO:0006732,GO:0006777,GO:0006793,GO:0006796,GO:0006807,GO:0008150,GO:0008152,GO:0009058,GO:0009108,GO:0009987,GO:0016740,GO:0016772,GO:0016779,GO:0018130,GO:0019538,GO:0019637,GO:0019720,GO:0032324,GO:0043170,GO:0043545,GO:0044237,GO:0044238,GO:0044249,GO:0044260,GO:0044267,GO:0046483,GO:0051186,GO:0051188,GO:0051189,GO:0070567,GO:0071704,GO:0090407,GO:1901360,GO:1901362,GO:…	K07141,K15634		bactNOG[38]	05MFX@bactNOG,0GSC7@delNOG,0HRVE@dproNOG,16X36@proNOG,COG2068@NOG	NA|NA|NA	S	Inherit from proNOG: 4-diphosphocytidyl-2C-methyl-D-erythritol synthase
Sequence_145	483219.LILAB_11240	1.3e-109	402.9					bactNOG[38]	06KTI@bactNOG,0GKZT@delNOG,0HM5R@dproNOG,0YEMB@NOG,17YV1@proNOG	NA|NA|NA
Sequence_147	246197.MXAN_7025	2.5e-284	983.8			K04043		bactNOG[38]	06MYC@bactNOG,0GK5N@delNOG,0HKC2@dproNOG,17XU0@proNOG,COG0443@NOG	NA|NA|NA	O	DnaK family
Sequence_148	483219.LILAB_11270	2.8e-210	736.9					bactNOG[38]	08KRR@bactNOG,0GCIZ@delNOG,0HDX6@dproNOG,1767X@proNOG,COG4880@NOG	NA|NA|NA	S	Beta propeller domain
Sequence_153	246197.MXAN_7011	6.3e-36	155.2			K03924		bactNOG[38]	07T1X@bactNOG,0GEFG@delNOG,0HFEE@dproNOG,16VGN@proNOG,COG0714@NOG	NA|NA|NA	S	AAA domain (dynein-related subfamily)
Sequence_177	246197.MXAN_0522	6.2e-15	84.7					bactNOG[38]	06NK0@bactNOG,0GKIB@delNOG,0HKQF@dproNOG,0YEUQ@NOG,17YCM@proNOG	NA|NA|NA
Sequence_178	246197.MXAN_0524	1.7e-65	255.4			K11443		bactNOG[38]	08UXN@bactNOG,0GGSC@delNOG,0HHGY@dproNOG,11I86@NOG,17PUA@proNOG	NA|NA|NA	T	response regulator
Sequence_179	483219.LILAB_06220	0	1553.5			K12132		bactNOG[38]	07TQB@bactNOG,0GCT0@delNOG,0HE5W@dproNOG,16XEI@proNOG,COG0515@NOG,COG1262@NOG	NA|NA|NA	T	Serine Threonine protein kinase
Sequence_181	483219.LILAB_29005	2.3e-31	140.6					bactNOG[38]	08R69@bactNOG,0GGJN@delNOG,0HGE3@dproNOG,11FIF@NOG,17AP0@proNOG	NA|NA|NA
Sequence_182	483219.LILAB_06210	1.1e-106	392.1	CEAB	GO:0003674,GO:0005215,GO:0006810,GO:0008104,GO:0008150,GO:0008565,GO:0009306,GO:0009987,GO:0015031,GO:0022892,GO:0032940,GO:0033036,GO:0044699,GO:0044763,GO:0044765,GO:0045184,GO:0046903,GO:0051179,GO:0051234,GO:0051641,GO:0051649,GO:0071702	K03585		bactNOG[38]	08KX7@bactNOG,0GI2T@delNOG,0HIJX@dproNOG,176GP@proNOG,COG0845@NOG	NA|NA|NA	M	RND family efflux transporter MFP subunit
Sequence_184	483219.LILAB_06200	3.7e-189	666.4					bactNOG[38]	08BD4@bactNOG,0GC8S@delNOG,0HC6W@dproNOG,0ZQIA@NOG,1751K@proNOG	NA|NA|NA	S	4-alpha-glucanotransferase
Sequence_185	483219.LILAB_06180	6.4e-140	504.2			K01710,K01784,K05281		bactNOG[38]	06QNP@bactNOG,0GCRB@delNOG,0HDTJ@dproNOG,0XQQI@NOG,177IB@proNOG	NA|NA|NA	S	epimerase dehydratase
Sequence_187	246197.MXAN_0535	2.9e-276	956.1	TOPB		K03169		bactNOG[38]	08EGI@bactNOG,0GSEI@delNOG,0HRXP@dproNOG,170W3@proNOG,COG0514@NOG,COG0550@NOG	NA|NA|NA	L	DNA topoisomerase
Sequence_188	246197.MXAN_0535	2.6e-281	973	TOPB		K03169		bactNOG[38]	08EGI@bactNOG,0GSEI@delNOG,0HRXP@dproNOG,170W3@proNOG,COG0514@NOG,COG0550@NOG	NA|NA|NA	L	DNA topoisomerase
Sequence_189	246197.MXAN_0535	2.2e-21	106.3	TOPB		K03169		bactNOG[38]	08EGI@bactNOG,0GSEI@delNOG,0HRXP@dproNOG,170W3@proNOG,COG0514@NOG,COG0550@NOG	NA|NA|NA	L	DNA topoisomerase
Sequence_190	483219.LILAB_06155	4.8e-214	749.2			K08080		bactNOG[38]	08ESP@bactNOG,0YSJY@NOG	NA|NA|NA	M	Inherit from NOG: cytidine monophospho-N-acetylneuraminic acid hydroxylase, pseudogene
Sequence_203	483219.LILAB_05890	1.6e-175	620.9					bactNOG[38]	067CF@bactNOG,0GHUD@delNOG,0HII6@dproNOG,129V1@NOG,17PHI@proNOG	NA|NA|NA
Sequence_207	483219.LILAB_05830	5.5e-71	274.6					bactNOG[38]	06R4I@bactNOG,0GMCK@delNOG,0HMNB@dproNOG,0YHA5@NOG,17ZHJ@proNOG	NA|NA|NA
Sequence_208	483219.LILAB_05785	4.2e-91	339.7	MT0321		K01096,K19302		bactNOG[38]	07Z2H@bactNOG,0GFBK@delNOG,0HFY6@dproNOG,17B5A@proNOG,COG0671@NOG	NA|NA|NA	I	Phosphoesterase, PA-phosphatase related protein
Sequence_209	246197.MXAN_0612	1.2e-230	805.8	FIXL	GO:0000155,GO:0000160,GO:0003674,GO:0003824,GO:0004672,GO:0004673,GO:0004871,GO:0004872,GO:0005575,GO:0005623,GO:0005886,GO:0006464,GO:0006468,GO:0006793,GO:0006796,GO:0007154,GO:0007165,GO:0008150,GO:0008152,GO:0009987,GO:0016020,GO:0016301,GO:0016310,GO:0016740,GO:0016772,GO:0016773,GO:0016775,GO:0019538,GO:0023014,GO:0023052,GO:0036211,GO:0038023,GO:0043170,GO:0043412,GO:0044237,GO:0044238,GO:…	K02482,K11711,K14986		bactNOG[38]	05BZU@bactNOG,0GJN3@delNOG,0HJV6@dproNOG,0XNMH@NOG,16TIJ@proNOG	NA|NA|NA	T	Histidine kinase
Sequence_210	246197.MXAN_0613	7.7e-286	988	ASA	GO:0001676,GO:0003674,GO:0003824,GO:0005575,GO:0005576,GO:0005618,GO:0005623,GO:0006066,GO:0006082,GO:0006629,GO:0006631,GO:0006633,GO:0006643,GO:0006665,GO:0006670,GO:0006672,GO:0006807,GO:0008150,GO:0008152,GO:0008610,GO:0009056,GO:0009058,GO:0009987,GO:0016042,GO:0016053,GO:0016787,GO:0016810,GO:0016811,GO:0017040,GO:0019751,GO:0019752,GO:0030148,GO:0030149,GO:0030312,GO:0032787,GO:0034311,GO:…	K12349		bactNOG[38]	07R72@bactNOG,0GF98@delNOG,0HGA1@dproNOG,0XQWE@NOG,175N5@proNOG	NA|NA|NA	S	alkaline ceramidase
Sequence_217	483219.LILAB_05645	7.6e-158	563.9					bactNOG[38]	06RYZ@bactNOG,0GMWH@delNOG,0HN0W@dproNOG,0YITY@NOG,180EG@proNOG	NA|NA|NA	S	HEAT repeat
Sequence_218	246197.MXAN_0634	5.2e-15	88.2					bactNOG[38]	06RYZ@bactNOG,0GMWH@delNOG,0HN0W@dproNOG,0YITY@NOG,180EG@proNOG	NA|NA|NA	S	HEAT repeat
Sequence_228	502025.Hoch_5960	1.8e-06	60.8			K07001		bactNOG[38]	05D45@bactNOG,0GBTJ@delNOG,0HDAY@dproNOG,16PGK@proNOG,COG1752@NOG	NA|NA|NA	S	K07001 NTE family protein
Sequence_230	5664.LmjF.35.0540	3.1e-14	86.3					euNOG[57]	0IGIF@euNOG,0XQS3@NOG	NA|NA|NA	S	AHNAK nucleoprotein
Sequence_250	378806.STAUR_7551	0	1627.8	RAPA	GO:0000166,GO:0001882,GO:0001883,GO:0003674,GO:0003676,GO:0003824,GO:0004386,GO:0005488,GO:0005524,GO:0006139,GO:0006152,GO:0006163,GO:0006195,GO:0006200,GO:0006355,GO:0006725,GO:0006753,GO:0006793,GO:0006796,GO:0006807,GO:0008150,GO:0008152,GO:0009056,GO:0009116,GO:0009117,GO:0009119,GO:0009123,GO:0009125,GO:0009126,GO:0009128,GO:0009141,GO:0009143,GO:0009144,GO:0009146,GO:0009150,GO:0009154,GO:…	K03580		bactNOG[38]	05BZK@bactNOG,0GCW5@delNOG,0HD2U@dproNOG,16PBD@proNOG,COG0553@NOG	NA|NA|NA	L	RNA polymerase recycling family C-terminal
Sequence_252	290397.Adeh_1080	6e-08	64.7					bactNOG[38]	07F82@bactNOG,0ZIM6@NOG,17V50@proNOG	NA|NA|NA	S	Protein of unknown function (DUF1602)
Sequence_278	378806.STAUR_4897	4.2e-198	696.8	FIBA		K08604,K08777		bactNOG[38]	05D4Y@bactNOG,0GKYG@delNOG,0HM4K@dproNOG,16QJ7@proNOG,COG3227@NOG	NA|NA|NA	E	Matrix-associated zinc metalloprotease FibA
Sequence_283	483219.LILAB_04790	4.8e-203	712.6					bactNOG[38]	06JP6@bactNOG,0GJTN@delNOG,0HK0K@dproNOG,0YE6K@NOG,17XGS@proNOG	NA|NA|NA
Sequence_286	483219.LILAB_04760	4e-13	82					bactNOG[38]	07BI5@bactNOG,0GQUM@delNOG,0HQNT@dproNOG,0Z8F3@NOG,18A4E@proNOG	NA|NA|NA
Sequence_290	483219.LILAB_04735	3.9e-101	373.6					bactNOG[38]	08W8H@bactNOG,0GPB4@delNOG,0HPAM@dproNOG,17CXY@proNOG,COG0265@NOG	NA|NA|NA	O	Inherit from COG: Serine protease
Sequence_291	246197.MXAN_0816	9.6e-92	343.2					bactNOG[38]	06UB5@bactNOG,0GNN6@delNOG,0HNQ4@dproNOG,0YN4S@NOG,181IX@proNOG	NA|NA|NA
Sequence_293	246197.MXAN_0825	5.5e-56	222.2					bactNOG[38]	08Z9J@bactNOG,0GN0R@delNOG,0HN2T@dproNOG,11NIE@NOG,17HJP@proNOG	NA|NA|NA
Sequence_296	483219.LILAB_04525	4e-99	366.7					bactNOG[38]	0720X@bactNOG,0GPJW@delNOG,0HPIR@dproNOG,0YZ8B@NOG,1840T@proNOG	NA|NA|NA	S	Uncharacterised protein family (UPF0104)
Sequence_298	246197.MXAN_0854	8.6e-54	218.4					bactNOG[38]	06TS5@bactNOG,0GMRP@delNOG,0HN09@dproNOG,0YMC0@NOG,180S7@proNOG	NA|NA|NA
Sequence_299	246197.MXAN_0857	2.8e-61	240					bactNOG[38]	06KAE@bactNOG,0GJYV@delNOG,0HK5K@dproNOG,0YAZ6@NOG,17XSC@proNOG	NA|NA|NA
Sequence_306	378806.STAUR_4317	1.7e-216	758.4					bactNOG[38]	05CZH@bactNOG,0GCV9@delNOG,0HC9E@dproNOG,0XPBV@NOG,16SHF@proNOG	NA|NA|NA	S	Peptidase S46
Sequence_307	246197.MXAN_0873	1.9e-66	258.8					bactNOG[38]	084WC@bactNOG,0GIFV@delNOG,0HIYV@dproNOG,10JAK@NOG,16YQP@proNOG	NA|NA|NA	T	Adenylate guanylate cyclase
Sequence_309	483219.LILAB_04305	3.9e-131	473.4			K08884,K11889,K12132		bactNOG[38]	07W89@bactNOG,0GJKX@delNOG,0HJU4@dproNOG,16TD3@proNOG,COG0515@NOG	NA|NA|NA	T	Serine Threonine protein kinase
Sequence_310	378806.STAUR_7094	4.3e-22	110.5					bactNOG[38]	07K9P@bactNOG,0GRN5@delNOG,0HRBW@dproNOG,0ZQA9@NOG,18D73@proNOG	NA|NA|NA
Sequence_316	483219.LILAB_04230	5.6e-139	501.1	CRTB		K02291,K10208		bactNOG[38]	05FE1@bactNOG,0GF9W@delNOG,0HFPR@dproNOG,16S7N@proNOG,COG1562@NOG	NA|NA|NA	I	Phytoene synthase
Sequence_318	246197.MXAN_0899	7.7e-98	362.1					bactNOG[38]	06KNW@bactNOG,0GKG5@delNOG,0HKN3@dproNOG,0Y4UB@NOG,17Y3Q@proNOG	NA|NA|NA
Sequence_319	246197.MXAN_0902	2.3e-93	347.8					bactNOG[38]	0904Z@bactNOG,0GJVP@delNOG,0HK2H@dproNOG,11YDB@NOG,17MR5@proNOG	NA|NA|NA	S	acyltransferase domain-containing protein
Sequence_328	448385.sce7795	5e-243	847.4	SCLAV_3728				bactNOG[38]	05RD5@bactNOG,0GGN2@delNOG,0HH7P@dproNOG,0XPUH@NOG,173YR@proNOG	NA|NA|NA
Sequence_330	378806.STAUR_0696	1.4e-141	510			K02549,K19802		bactNOG[38]	07S8C@bactNOG,0GFH6@delNOG,0HGAB@dproNOG,16RYB@proNOG,COG4948@NOG	NA|NA|NA	M	mandelate racemase muconate lactonizing
Sequence_332	246197.MXAN_5045	1.1e-286	991.1			K12132		bactNOG[38]	05D9P@bactNOG,0GETX@delNOG,0HFV5@dproNOG,1770D@proNOG,COG0515@NOG	NA|NA|NA	T	Serine threonine kinase family protein
Sequence_333	908612.HMPREF9720_1344	5.5e-28	132.1					bactNOG[38]	057XS@bacteNOG,08U1U@bactNOG,09BZN@bctoNOG,COG0637@NOG	NA|NA|NA	S	IA, variant 3
Sequence_341	246197.MXAN_0931	0	1231.5			K02482,K14986		bactNOG[38]	05CQZ@bactNOG,0GFJY@delNOG,0HKST@dproNOG,16Q6G@proNOG,COG4191@NOG	NA|NA|NA	T	sensory box histidine kinase response regulator
Sequence_342	246197.MXAN_0932	4.6e-55	219.2					bactNOG[38]	07GU7@bactNOG,0GMC3@delNOG,0HMMZ@dproNOG,11GN6@NOG,17ZY0@proNOG	NA|NA|NA	P	oligopeptide transporter
Sequence_346	483219.LILAB_04025	4.7e-42	176					bactNOG[38]	05RA1@bactNOG,0GHR5@delNOG,0HHEK@dproNOG,11XPK@NOG,17P29@proNOG	NA|NA|NA	T	response regulator
Sequence_350	246197.MXAN_0945	0	1080.1					bactNOG[38]	06PIN@bactNOG,0GM08@delNOG,0HM64@dproNOG,0YF9R@NOG,17XSH@proNOG	NA|NA|NA
Sequence_351	246197.MXAN_0947	7.7e-86	325.5			K03088		bactNOG[38]	090JI@bactNOG,0GPVP@delNOG,0HPTP@dproNOG,11QBQ@NOG,17CAT@proNOG	NA|NA|NA	K	RNA polymerase sigma factor
Sequence_354	483219.LILAB_03875	1.8e-150	538.9	SBCC	GO:0003674,GO:0003824,GO:0004518,GO:0004527,GO:0006139,GO:0006259,GO:0006260,GO:0006310,GO:0006725,GO:0006807,GO:0008150,GO:0008152,GO:0009058,GO:0009059,GO:0009987,GO:0016787,GO:0016788,GO:0034641,GO:0034645,GO:0043170,GO:0044237,GO:0044238,GO:0044249,GO:0044260,GO:0046483,GO:0071704,GO:0090304,GO:0090305,GO:1901360,GO:1901576	K03546		bactNOG[38]	05EYH@bactNOG,0GCFK@delNOG,0HDYF@dproNOG,16QAI@proNOG,COG0419@NOG	NA|NA|NA	L	SMC domain protein
Sequence_355	483219.LILAB_03875	2e-24	117.5	SBCC	GO:0003674,GO:0003824,GO:0004518,GO:0004527,GO:0006139,GO:0006259,GO:0006260,GO:0006310,GO:0006725,GO:0006807,GO:0008150,GO:0008152,GO:0009058,GO:0009059,GO:0009987,GO:0016787,GO:0016788,GO:0034641,GO:0034645,GO:0043170,GO:0044237,GO:0044238,GO:0044249,GO:0044260,GO:0046483,GO:0071704,GO:0090304,GO:0090305,GO:1901360,GO:1901576	K03546		bactNOG[38]	05EYH@bactNOG,0GCFK@delNOG,0HDYF@dproNOG,16QAI@proNOG,COG0419@NOG	NA|NA|NA	L	SMC domain protein
Sequence_356	483219.LILAB_03875	7.3e-168	596.7	SBCC	GO:0003674,GO:0003824,GO:0004518,GO:0004527,GO:0006139,GO:0006259,GO:0006260,GO:0006310,GO:0006725,GO:0006807,GO:0008150,GO:0008152,GO:0009058,GO:0009059,GO:0009987,GO:0016787,GO:0016788,GO:0034641,GO:0034645,GO:0043170,GO:0044237,GO:0044238,GO:0044249,GO:0044260,GO:0046483,GO:0071704,GO:0090304,GO:0090305,GO:1901360,GO:1901576	K03546		bactNOG[38]	05EYH@bactNOG,0GCFK@delNOG,0HDYF@dproNOG,16QAI@proNOG,COG0419@NOG	NA|NA|NA	L	SMC domain protein
Sequence_359	246197.MXAN_0962	3.7e-115	419.9					bactNOG[38]	07GB9@bactNOG,0GI0C@delNOG,0HIJH@dproNOG,0ZJMF@NOG,17RAD@proNOG	NA|NA|NA
Sequence_362	246197.MXAN_0979	1.2e-152	544.7	PACS	GO:0000041,GO:0003674,GO:0005488,GO:0005507,GO:0005575,GO:0005623,GO:0005886,GO:0006810,GO:0006811,GO:0006812,GO:0006825,GO:0008150,GO:0009987,GO:0015677,GO:0016020,GO:0030001,GO:0034220,GO:0035434,GO:0043167,GO:0043169,GO:0044464,GO:0044699,GO:0044763,GO:0044765,GO:0046872,GO:0046914,GO:0051179,GO:0051234,GO:0055085,GO:0071944	K01533,K17686		bactNOG[38]	05C59@bactNOG,0GAYN@delNOG,0HCGU@dproNOG,16PUR@proNOG,COG2217@NOG	NA|NA|NA	P	p-type ATPase
Sequence_363	483219.LILAB_03785	2e-161	573.9	PACS	GO:0000041,GO:0003674,GO:0005488,GO:0005507,GO:0005575,GO:0005623,GO:0005886,GO:0006810,GO:0006811,GO:0006812,GO:0006825,GO:0008150,GO:0009987,GO:0015677,GO:0016020,GO:0030001,GO:0034220,GO:0035434,GO:0043167,GO:0043169,GO:0044464,GO:0044699,GO:0044763,GO:0044765,GO:0046872,GO:0046914,GO:0051179,GO:0051234,GO:0055085,GO:0071944	K01533,K17686		bactNOG[38]	05C59@bactNOG,0GAYN@delNOG,0HCGU@dproNOG,16PUR@proNOG,COG2217@NOG	NA|NA|NA	P	p-type ATPase
Sequence_364	246197.MXAN_0981	4.7e-174	615.9	IVAA		K03862		bactNOG[38]	08KUH@bactNOG,0GBK5@delNOG,0HD2V@dproNOG,17C9Q@proNOG,COG4638@NOG	NA|NA|NA	C	Rieske family iron-sulfur cluster-binding protein
Sequence_365	246197.MXAN_0993	8.5e-181	639.8					bactNOG[38]	05BZU@bactNOG,0GDBZ@delNOG,0HEER@dproNOG,0XNMH@NOG,175Q2@proNOG	NA|NA|NA	T	Histidine kinase
Sequence_367	246197.MXAN_0997	0	2448.3	LHR	GO:0006139,GO:0006725,GO:0006807,GO:0008150,GO:0008152,GO:0009987,GO:0034641,GO:0044237,GO:0044238,GO:0046483,GO:0071704,GO:1901360	K03724		bactNOG[38]	07QRT@bactNOG,0GANX@delNOG,0HBX6@dproNOG,16PRA@proNOG,COG1201@NOG	NA|NA|NA	L	DEAD DEAH box helicase
Sequence_371	483219.LILAB_03700	4.6e-108	396.4					bactNOG[38]	05BZU@bactNOG,0GK7G@delNOG,0HJXD@dproNOG,0XNMH@NOG,17YQW@proNOG	NA|NA|NA	T	His Kinase A (phospho-acceptor) domain
Sequence_373	483219.LILAB_03690	1.1e-153	549.7					bactNOG[38]	05UA9@bactNOG,0GG4Q@delNOG,0HH2V@dproNOG,120XF@NOG,17JDM@proNOG	NA|NA|NA
Sequence_374	483219.LILAB_03670	2.2e-35	156.8					bactNOG[38]	06I3Y@bactNOG,0GIPF@delNOG,0HJ9C@dproNOG,0ZI4H@NOG,17RNK@proNOG	NA|NA|NA	S	FG-GAP repeat
Sequence_375	246197.MXAN_1008	1.2e-54	219.9					bactNOG[38]	05VQE@bactNOG,0GH61@delNOG,0HHY4@dproNOG,1224Y@NOG,17K0F@proNOG	NA|NA|NA	S	Domain of unknown function (DUF2383)
Sequence_376	483219.LILAB_03650	1.2e-42	177.6					bactNOG[38]	062EK@bactNOG,129FZ@NOG,17Q8P@proNOG	NA|NA|NA
Sequence_377	483219.LILAB_03650	1.5e-42	177.2					bactNOG[38]	062EK@bactNOG,129FZ@NOG,17Q8P@proNOG	NA|NA|NA
Sequence_378	246197.MXAN_1009	2.4e-102	377.1					bactNOG[38]	062EK@bactNOG,129FZ@NOG,17Q8P@proNOG	NA|NA|NA
Sequence_379	483219.LILAB_03620	2.2e-174	617.1	DAPE	GO:0005575,GO:0005622,GO:0005623,GO:0005737,GO:0044424,GO:0044464	K01438,K01439	SDPDS	bactNOG[38]	05C9Y@bactNOG,0GBFI@delNOG,0HCQC@dproNOG,16Q9U@proNOG,COG0624@NOG	NA|NA|NA	E	Acetylornithine deacetylase
Sequence_380	5664.LmjF.35.0520	1.4e-06	61.2					euNOG[57]	0IGIF@euNOG,0XQS3@NOG	NA|NA|NA	S	AHNAK nucleoprotein
Sequence_387	483219.LILAB_03490	1.4e-64	251.1	GLK		K00845,K00847	HEX4,HEX7	bactNOG[38]	05E2R@bactNOG,0GF8A@delNOG,0HHF6@dproNOG,1707P@proNOG,COG1940@NOG	NA|NA|NA	G	ROK family
Sequence_388	246197.MXAN_1043	1.4e-189	667.9	RFE	GO:0000271,GO:0000287,GO:0003674,GO:0003824,GO:0005488,GO:0005575,GO:0005618,GO:0005623,GO:0005886,GO:0005887,GO:0005975,GO:0005976,GO:0006629,GO:0008144,GO:0008150,GO:0008152,GO:0008610,GO:0008653,GO:0008963,GO:0009058,GO:0009059,GO:0009103,GO:0009274,GO:0009276,GO:0009987,GO:0016020,GO:0016021,GO:0016043,GO:0016051,GO:0016740,GO:0016772,GO:0016780,GO:0030145,GO:0030312,GO:0030313,GO:0031224,GO:…	K02851	ACGAMT	bactNOG[38]	05ESV@bactNOG,0GDRQ@delNOG,0HDVD@dproNOG,16TER@proNOG,COG0472@NOG	NA|NA|NA	M	Glycosyl transferase, family 4
Sequence_389	246197.MXAN_1048	1.3e-222	778.9	UGD		K00012	UDPGD	bactNOG[38]	05C6Y@bactNOG,0GAY9@delNOG,0HC50@dproNOG,16PPW@proNOG,COG1004@NOG	NA|NA|NA	M	nucleotide sugar dehydrogenase (EC 1.1.1.22)
Sequence_392	246197.MXAN_1058	2.1e-44	186.8			K11719		bactNOG[38]	06B3N@bactNOG,0GIAZ@delNOG,0HISA@dproNOG,0Y1HJ@NOG,17TS2@proNOG	NA|NA|NA
Sequence_393	483219.LILAB_03330	6.1e-40	168.7			K09774		bactNOG[38]	089CQ@bactNOG,0GRA6@delNOG,0HR1G@dproNOG,100IH@NOG,18B7C@proNOG	NA|NA|NA	S	OstA-like protein
Sequence_394	483219.LILAB_03320	1.1e-259	902.1	RPON	GO:0000988,GO:0000990,GO:0000996,GO:0003674,GO:0006139,GO:0006351,GO:0006352,GO:0006725,GO:0006807,GO:0008150,GO:0008152,GO:0009058,GO:0009059,GO:0009889,GO:0009987,GO:0010467,GO:0010556,GO:0016070,GO:0016987,GO:0018130,GO:0019219,GO:0019222,GO:0019438,GO:0031323,GO:0031326,GO:0032774,GO:0034641,GO:0034645,GO:0034654,GO:0043170,GO:0044237,GO:0044238,GO:0044249,GO:0044260,GO:0044271,GO:0046483,GO:…	K03092		bactNOG[38]	05DTW@bactNOG,0GB66@delNOG,0HCJJ@dproNOG,16PS3@proNOG,COG1508@NOG	NA|NA|NA	K	Sigma factors are initiation factors that promote the attachment of RNA polymerase to specific initiation sites and are then released (By similarity)
Sequence_397	246197.MXAN_1067	9.2e-119	432.6					bactNOG[38]	06NGU@bactNOG,0GKTM@delNOG,0HKZN@dproNOG,0YBM5@NOG,17WIJ@proNOG	NA|NA|NA
Sequence_401	246197.MXAN_1077	8.8e-18	98.6	BAMV		K10125,K13924,K14986		bactNOG[38]	05CQZ@bactNOG,0GBTR@delNOG,0HDB9@dproNOG,16Q6G@proNOG,COG4191@NOG	NA|NA|NA	T	Histidine kinase
Sequence_403	483219.LILAB_03250	7.1e-196	689.9	BAMV		K10125,K13924,K14986		bactNOG[38]	05CQZ@bactNOG,0GBTR@delNOG,0HDB9@dproNOG,16Q6G@proNOG,COG4191@NOG	NA|NA|NA	T	Histidine kinase
Sequence_404	314265.R2601_21857	1.6e-41	178.7					bactNOG[38]	025WQ@aproNOG,06NCU@bactNOG,0YDV8@NOG,17YVH@proNOG	NA|NA|NA
Sequence_407	680646.RMDY18_14050	1.9e-58	232.6					bactNOG[38]	06S59@bactNOG,0YJ11@NOG	NA|NA|NA
Sequence_409	246197.MXAN_1098	1.6e-124	451.8	YEAE		K00011	ALR2	bactNOG[38]	05CV8@bactNOG,0GBP5@delNOG,0HD69@dproNOG,16QD6@proNOG,COG0656@NOG	NA|NA|NA	C	aldo keto reductase
Sequence_411	246197.MXAN_1102	2.2e-158	563.5	RLUC	GO:0000154,GO:0003674,GO:0003824,GO:0006139,GO:0006364,GO:0006396,GO:0006725,GO:0006807,GO:0008150,GO:0008152,GO:0009451,GO:0009982,GO:0009987,GO:0010467,GO:0016070,GO:0016072,GO:0016853,GO:0016866,GO:0022613,GO:0034470,GO:0034641,GO:0034660,GO:0042254,GO:0043170,GO:0043412,GO:0044085,GO:0044237,GO:0044238,GO:0044260,GO:0046483,GO:0071704,GO:0071840,GO:0090304,GO:1901360	K06177,K06179,K06180		bactNOG[38]	05EI2@bactNOG,0GBF6@delNOG,0HE92@dproNOG,16PU1@proNOG,COG0564@NOG	NA|NA|NA	J	Pseudouridine synthase
Sequence_412	378806.STAUR_1672	4.5e-16	91.7					bactNOG[38]	05FEJ@bactNOG,0GF2W@delNOG,0HFWN@dproNOG,0ZW0Y@NOG,17EZB@proNOG	NA|NA|NA	S	Neutral/alkaline non-lysosomal ceramidase
Sequence_414	378806.STAUR_0085	2.9e-103	380.2	YPFJ	GO:0005575,GO:0005576,GO:0016020	K07054		bactNOG[38]	05CGZ@bactNOG,0GANT@delNOG,0HBWZ@dproNOG,16QPE@proNOG,COG2321@NOG	NA|NA|NA	S	Putative neutral zinc metallopeptidase
Sequence_433	358681.BBR47_17600	2.1e-61	241.5	ANSA	GO:0003674,GO:0003824,GO:0004067,GO:0006082,GO:0006520,GO:0006807,GO:0008150,GO:0008152,GO:0009987,GO:0016787,GO:0016810,GO:0016811,GO:0019752,GO:0043436,GO:0044237,GO:0044238,GO:0044281,GO:0044710,GO:0071704,GO:1901564			bactNOG[38]	04T0G@bacNOG,08M50@bactNOG,0NHRZ@firmNOG,COG4448@NOG	NA|NA|NA	E	L-asparaginase II
Sequence_435	246197.MXAN_1144	1.2e-71	276.6					bactNOG[38]	090TU@bactNOG,0GFYV@delNOG,0HGXV@dproNOG,11QPF@NOG,17IW0@proNOG	NA|NA|NA	S	TPR domain-containing protein
Sequence_436	483219.LILAB_02880	1.6e-108	397.5					bactNOG[38]	06KD3@bactNOG,0GKKE@delNOG,0HKSD@dproNOG,0XYVI@NOG,17ZCJ@proNOG	NA|NA|NA
Sequence_439	246197.MXAN_1154	4.6e-114	419.1	SUFC	GO:0005575,GO:0005622,GO:0005623,GO:0005737,GO:0008150,GO:0008152,GO:0009058,GO:0016043,GO:0016226,GO:0022607,GO:0031163,GO:0044085,GO:0044424,GO:0044464,GO:0071840	K09013	S2FE2SS,S2FE2SS2,S2FE2ST,S4FE4SR,S4FE4ST	bactNOG[38]	05C3K@bactNOG,0GC5C@delNOG,0HDGR@dproNOG,16PM6@proNOG,COG0396@NOG	NA|NA|NA	O	ABC transporter
Sequence_442	246197.MXAN_1160	1.3e-66	257.7	IAAA	GO:0003674,GO:0003824,GO:0004067,GO:0006082,GO:0006520,GO:0006807,GO:0008150,GO:0008152,GO:0009987,GO:0016787,GO:0016810,GO:0016811,GO:0019752,GO:0043436,GO:0044237,GO:0044238,GO:0044281,GO:0044710,GO:0071704,GO:1901564	K01424,K13051		bactNOG[38]	05D44@bactNOG,0GAXA@delNOG,0HCAC@dproNOG,16S3B@proNOG,COG1446@NOG	NA|NA|NA	E	asparaginase
Sequence_443	5664.LmjF.35.0540	2.9e-15	90.1					euNOG[57]	0IGIF@euNOG,0XQS3@NOG	NA|NA|NA	S	AHNAK nucleoprotein
Sequence_445	246197.MXAN_1166	8.9e-195	686.4					bactNOG[38]	05U9M@bactNOG,0GGM6@delNOG,0HGYG@dproNOG,17ID3@proNOG,COG0642@NOG	NA|NA|NA	T	Histidine kinase
Sequence_449	483219.LILAB_02710	1.2e-50	208.4	SPEH	GO:0003674,GO:0003824,GO:0004014,GO:0006576,GO:0006595,GO:0006596,GO:0006807,GO:0008150,GO:0008152,GO:0008216,GO:0008295,GO:0009058,GO:0009308,GO:0009309,GO:0009987,GO:0016829,GO:0016830,GO:0016831,GO:0034641,GO:0042401,GO:0044106,GO:0044237,GO:0044249,GO:0044271,GO:0071704,GO:1901564,GO:1901566,GO:1901576	K00797,K01611	ADMDC	bactNOG[38]	05X3E@bactNOG,0GFJR@delNOG,0HRQ2@dproNOG,17M29@proNOG,COG1586@NOG	NA|NA|NA	E	S-adenosylmethionine decarboxylase
Sequence_458	246197.MXAN_1241	2.5e-41	175.6					bactNOG[38]	07HIF@bactNOG,0GN1K@delNOG,0HN55@dproNOG,0ZM1N@NOG,18BDY@proNOG	NA|NA|NA	S	Tetratricopeptide repeat
Sequence_459	246197.MXAN_1243	1e-52	213					bactNOG[38]	068XR@bactNOG,0GJAT@delNOG,0HJSG@dproNOG,0XX5T@NOG,17SA5@proNOG	NA|NA|NA
Sequence_462	483219.LILAB_02500	2.3e-50	203.4					bactNOG[38]	08VXT@bactNOG,0GK25@delNOG,0HK8P@dproNOG,17P8S@proNOG,COG0494@NOG	NA|NA|NA	L	nudix family hydrolase
Sequence_465	483219.LILAB_02435	9.1e-58	228.4	BIOF	GO:0003674,GO:0003824,GO:0005575,GO:0005618,GO:0005622,GO:0005623,GO:0005737,GO:0005886,GO:0006082,GO:0006766,GO:0006767,GO:0006768,GO:0006790,GO:0006807,GO:0008150,GO:0008152,GO:0008710,GO:0009058,GO:0009102,GO:0009110,GO:0009987,GO:0016020,GO:0016053,GO:0016740,GO:0016746,GO:0016747,GO:0018130,GO:0019752,GO:0030312,GO:0032787,GO:0034641,GO:0042364,GO:0043436,GO:0043603,GO:0043604,GO:0044237,GO:…	K00639,K00652	AOXSr,AOXSr2	bactNOG[38]	07EEK@bactNOG,0GB6W@delNOG,0HCKB@dproNOG,16R8V@proNOG,COG0156@NOG	NA|NA|NA	H	Catalyzes the decarboxylative condensation of pimeloyl- acyl-carrier protein and L-alanine to produce 8-amino-7- oxononanoate (AON), acyl-carrier protein , and carbon dioxide (By similarity)
Sequence_466	246197.MXAN_1260	7.3e-38	162.9					bactNOG[38]	06DKK@bactNOG,0GJ9Q@delNOG,0HJRS@dproNOG,0Y8QM@NOG,17W75@proNOG	NA|NA|NA
Sequence_467	483219.LILAB_02420	1.3e-129	468			K14260		bactNOG[38]	08PNP@bactNOG,0GD2H@delNOG,0HDU4@dproNOG,1759C@proNOG,COG0436@NOG	NA|NA|NA	E	I and II
Sequence_472	483219.LILAB_02360	1.7e-223	781.6			K01768,K12319		NOG[107]	COG2114@NOG	NA|NA|NA	T	Guanylate Cyclase
Sequence_474	483219.LILAB_02345	5.9e-193	679.1					bactNOG[38]	05DNF@bactNOG,0GS35@delNOG,0HRN3@dproNOG,0XP45@NOG,16S52@proNOG	NA|NA|NA	S	Glutamate-cysteine ligase family 2
Sequence_477	246197.MXAN_1294	5.2e-95	352.8	CSGA	GO:0005575,GO:0005576,GO:0008150,GO:0008360,GO:0022603,GO:0022604,GO:0050789,GO:0050793,GO:0050794,GO:0051128,GO:0065007,GO:0065008			bactNOG[38]	08RU0@bactNOG,0GEQN@delNOG,0HFQP@dproNOG,11VKY@NOG,17DB1@proNOG	NA|NA|NA	S	Short-chain dehydrogenase reductase SDR
Sequence_479	246197.MXAN_1297	9.2e-153	545					bactNOG[38]	06KSE@bactNOG,0GJZC@delNOG,0HK63@dproNOG,17Y65@proNOG,COG0515@NOG	NA|NA|NA	T	serine threonine protein kinase
Sequence_480	246197.MXAN_1298	2.1e-32	143.7					bactNOG[38]	06ZTD@bactNOG,0GNTB@delNOG,0HNUF@dproNOG,0YWKF@NOG,18398@proNOG	NA|NA|NA
Sequence_481	1051075.PDI_2557	8e-07	61.2			K07232		NOG[107]	COG3703@NOG	NA|NA|NA	P	cation transport
Sequence_483	246197.MXAN_1313	2.3e-99	369					bactNOG[38]	08VS9@bactNOG,0GEKE@delNOG,0HFIA@dproNOG,11JZ2@NOG,17CVP@proNOG	NA|NA|NA
Sequence_490	483219.LILAB_02150	1.6e-115	421	MTSA				bactNOG[38]	06N9X@bactNOG,0GK62@delNOG,0HKCF@dproNOG,0ZJNC@NOG,17YSM@proNOG	NA|NA|NA
Sequence_492	483219.LILAB_02130	6.1e-272	943.3	MTSE				bactNOG[38]	06AFU@bactNOG,0GJD7@delNOG,0HJP5@dproNOG,0Y3UW@NOG,17V62@proNOG	NA|NA|NA
Sequence_495	378806.STAUR_2063	8.2e-85	320.9					bactNOG[38]	06MPT@bactNOG,0GK50@delNOG,0HKBF@dproNOG,0YDUQ@NOG,17WX9@proNOG	NA|NA|NA
Sequence_496	246197.MXAN_1348	3.2e-97	362.1					bactNOG[38]	087VB@bactNOG,0GHFW@delNOG,0HI9J@dproNOG,0ZZUQ@NOG,17TEW@proNOG	NA|NA|NA	S	Methyltransferase domain
Sequence_497	483219.LILAB_02045	1.8e-69	267.7					bactNOG[38]	07RE4@bactNOG,0GFS3@delNOG,0HGPJ@dproNOG,16QSC@proNOG,COG3391@NOG	NA|NA|NA	S	Inherit from COG: 40-residue yvtn family beta-propeller repeat protein
Sequence_498	483219.LILAB_02035	1.4e-08	66.2					bactNOG[38]	06TVR@bactNOG,0GMQC@delNOG,0HMSP@dproNOG,0YK4G@NOG,1811Q@proNOG	NA|NA|NA
Sequence_499	483219.LILAB_02010	3.5e-165	589	PROB	GO:0000287,GO:0003674,GO:0003824,GO:0004349,GO:0005488,GO:0005575,GO:0005622,GO:0005623,GO:0005737,GO:0006082,GO:0006520,GO:0006560,GO:0006561,GO:0006793,GO:0006796,GO:0006807,GO:0008150,GO:0008152,GO:0008652,GO:0009058,GO:0009064,GO:0009084,GO:0009987,GO:0016053,GO:0016301,GO:0016310,GO:0016740,GO:0016772,GO:0016774,GO:0018130,GO:0019202,GO:0019752,GO:0040007,GO:0043167,GO:0043169,GO:0043436,GO:…	K00931	GLU5K	bactNOG[38]	05CGT@bactNOG,0GBSW@delNOG,0HC8E@dproNOG,16PXA@proNOG,COG0263@NOG	NA|NA|NA	E	Catalyzes the transfer of a phosphate group to glutamate to form glutamate 5-phosphate which rapidly cyclizes to 5- oxoproline (By similarity)
Sequence_500	483219.LILAB_01985	7.4e-141	505.4					bactNOG[38]	0674M@bactNOG,0GJZ5@delNOG,0HK5Y@dproNOG,17SIN@proNOG,COG1716@NOG	NA|NA|NA	T	FHA domain-containing protein
Sequence_501	378806.STAUR_2116	1.8e-180	639.4	CLS		K06131		bactNOG[38]	05CQX@bactNOG,0GBXP@delNOG,0HCMW@dproNOG,16R4A@proNOG,COG1502@NOG	NA|NA|NA	I	Catalyzes the reversible phosphatidyl group transfer from one phosphatidylglycerol molecule to another to form cardiolipin (CL) (diphosphatidylglycerol) and glycerol (By similarity)
Sequence_504	246197.MXAN_1374	6.6e-87	328.6					bactNOG[38]	05EKI@bactNOG,0GHTY@delNOG,0HIJP@dproNOG,0XR8R@NOG,1780N@proNOG	NA|NA|NA	S	VWA
Sequence_506	246197.MXAN_1385	2.7e-231	808.5	GLMU	GO:0000270,GO:0000271,GO:0000287,GO:0003674,GO:0003824,GO:0003977,GO:0005488,GO:0005515,GO:0005575,GO:0005622,GO:0005623,GO:0005737,GO:0005975,GO:0005976,GO:0006022,GO:0006023,GO:0006024,GO:0006040,GO:0006047,GO:0006048,GO:0006139,GO:0006461,GO:0006629,GO:0006725,GO:0006753,GO:0006793,GO:0006796,GO:0006807,GO:0008080,GO:0008150,GO:0008152,GO:0008610,GO:0008653,GO:0009058,GO:0009059,GO:0009103,GO:…	K04042,K11528	G1PACT,UAGDP	bactNOG[38]	05CAJ@bactNOG,0GB2F@delNOG,0HCUD@dproNOG,16PU0@proNOG,COG1207@NOG	NA|NA|NA	M	Catalyzes the last two sequential reactions in the de novo biosynthetic pathway for UDP-N-acetylglucosamine (UDP- GlcNAc). The C-terminal domain catalyzes the transfer of acetyl group from acetyl coenzyme A to glucosamine-1-phosphate (GlcN-1-P) to produce N-acetylglucosamine-1-phosphate (GlcNAc-1-P), which is converted into UDP-GlcNAc by the transfer of uridine 5- monophosphate (from uridine 5-tr…
Sequence_510	7222.FBpp0155846	1.1e-06	60.8		GO:0003674,GO:0005198,GO:0005214,GO:0008010,GO:0042302			artNOG[6]	03I43@artNOG,0B6N7@biNOG,0H34I@dipNOG,0I2F1@droNOG,0IU68@euNOG,0T4FX@inNOG,0WJDD@meNOG,0XTK4@NOG,13GHA@opiNOG	NA|NA|NA	S	Inherit from NOG: Cuticular protein
Sequence_512	483219.LILAB_01780	6.4e-105	385.6					bactNOG[38]	07T8T@bactNOG,0GDJX@delNOG,0HD8Z@dproNOG,16TG7@proNOG,COG2220@NOG	NA|NA|NA	S	UPF0173 metal-dependent hydrolase
Sequence_513	246197.MXAN_1395	2.6e-45	186.8					bactNOG[38]	08PE8@bactNOG,0GHKG@delNOG,0HHRP@dproNOG,0ZFJT@NOG,17JR3@proNOG	NA|NA|NA	S	LETM1-like protein
Sequence_515	666681.M301_1160	1.7e-07	60.8					bactNOG[38]	05DCP@bactNOG,0BG23@bproNOG,0XPSV@NOG,17N05@proNOG	NA|NA|NA	K	TetR family Transcriptional regulator
Sequence_517	411903.COLAER_00909	1.3e-17	97.1					NOG[107]	0ZDSE@NOG	NA|NA|NA
Sequence_523	246197.MXAN_1398	5.2e-68	264.6					bactNOG[38]	05Y8E@bactNOG,0GHF2@delNOG,0HHUG@dproNOG,121ZK@NOG,17R09@proNOG	NA|NA|NA	S	Hamp domain protein
Sequence_524	246197.MXAN_1399	3e-146	525.4	FMT	GO:0003674,GO:0003824,GO:0004479,GO:0006082,GO:0006139,GO:0006396,GO:0006399,GO:0006400,GO:0006412,GO:0006413,GO:0006418,GO:0006431,GO:0006464,GO:0006520,GO:0006725,GO:0006807,GO:0008033,GO:0008150,GO:0008152,GO:0009058,GO:0009059,GO:0009451,GO:0009987,GO:0010467,GO:0016070,GO:0016740,GO:0016741,GO:0016742,GO:0019538,GO:0019752,GO:0019988,GO:0034470,GO:0034641,GO:0034645,GO:0034660,GO:0036211,GO:…	K00604		bactNOG[38]	05CAE@bactNOG,0GAME@delNOG,0HDCY@dproNOG,16PY6@proNOG,COG0223@NOG	NA|NA|NA	J	Modifies the free amino group of the aminoacyl moiety of methionyl-tRNA(fMet). The formyl group appears to play a dual role in the initiator identity of N-formylmethionyl-tRNA by (I) promoting its recognition by IF2 and (II) impairing its binding to EFTu-GTP (By similarity)
Sequence_527	246197.MXAN_1408	1.3e-129	469.5					bactNOG[38]	05YWH@bactNOG,0GKF1@delNOG,0HKM0@dproNOG,12BZU@NOG,17S3C@proNOG	NA|NA|NA
Sequence_528	246197.MXAN_1409	1.9e-126	457.6					bactNOG[38]	08T49@bactNOG,0GJZB@delNOG,0HK62@dproNOG,11HB3@NOG,1791E@proNOG	NA|NA|NA
Sequence_530	483219.LILAB_01670	2.5e-107	394			K03406		bactNOG[38]	07SJ2@bactNOG,0GKMB@delNOG,0HKT7@dproNOG,17XX0@proNOG,COG0840@NOG	NA|NA|NA	N, T	methyl-accepting chemotaxis protein
Sequence_534	378806.STAUR_2198	4.7e-200	704.1	GCDH	GO:0003674,GO:0003824,GO:0003995,GO:0004361,GO:0006082,GO:0006520,GO:0006629,GO:0006807,GO:0008150,GO:0008152,GO:0009056,GO:0009063,GO:0009987,GO:0016054,GO:0016491,GO:0016627,GO:0019752,GO:0040007,GO:0043436,GO:0044237,GO:0044238,GO:0044248,GO:0044255,GO:0044281,GO:0044282,GO:0044710,GO:0044712,GO:0046395,GO:0055114,GO:0071704,GO:1901564,GO:1901565,GO:1901575	K00252	GLUTCOADHc	bactNOG[38]	05C1G@bactNOG,0GAU2@delNOG,0HC4A@dproNOG,16QBK@proNOG,COG1960@NOG	NA|NA|NA	I	glutaryl-CoA dehydrogenase
Sequence_538	246197.MXAN_1425	8.3e-144	517.3	GALU	GO:0000271,GO:0000287,GO:0003674,GO:0003824,GO:0003983,GO:0005488,GO:0005575,GO:0005622,GO:0005623,GO:0005737,GO:0005829,GO:0005975,GO:0005976,GO:0005996,GO:0006011,GO:0006012,GO:0006139,GO:0006629,GO:0006725,GO:0006753,GO:0006793,GO:0006796,GO:0006807,GO:0008150,GO:0008152,GO:0008610,GO:0008653,GO:0009056,GO:0009058,GO:0009059,GO:0009103,GO:0009117,GO:0009225,GO:0009987,GO:0016051,GO:0016052,GO:…	K00963,K01840	GALUi,GLGC	bactNOG[38]	05C3Y@bactNOG,0GBIX@delNOG,0HCJE@dproNOG,16PN0@proNOG,COG1210@NOG	NA|NA|NA	M	UTP-glucose-1-phosphate uridylyltransferase
Sequence_539	246197.MXAN_1429	3.2e-76	292.4					bactNOG[38]	06285@bactNOG,0GHT6@delNOG,0HHGR@dproNOG,128CS@NOG,17NVZ@proNOG	NA|NA|NA	T	response regulator receiver domain DnaJ
Sequence_540	378806.STAUR_2231	9.7e-76	290.8	DEF		K01462		bactNOG[38]	08Z02@bactNOG,0GDVW@delNOG,0HFIK@dproNOG,179MN@proNOG,COG0242@NOG	NA|NA|NA	J	Removes the formyl group from the N-terminal Met of newly synthesized proteins. Requires at least a dipeptide for an efficient rate of reaction. N-terminal L-methionine is a prerequisite for activity but the enzyme has broad specificity at other positions (By similarity)
Sequence_541	483219.LILAB_01575	2e-47	193.7	LTAE	GO:0003674,GO:0003824,GO:0004793,GO:0005488,GO:0006082,GO:0006520,GO:0006544,GO:0006545,GO:0006807,GO:0008150,GO:0008152,GO:0008652,GO:0008732,GO:0009058,GO:0009069,GO:0009070,GO:0009987,GO:0016053,GO:0016829,GO:0016830,GO:0016832,GO:0019752,GO:0030170,GO:0043167,GO:0043168,GO:0043436,GO:0044237,GO:0044238,GO:0044249,GO:0044281,GO:0044283,GO:0044710,GO:0044711,GO:0046394,GO:0048037,GO:0050179,GO:…	K01620	ALATA_D2,ALATA_L2,THRA2i,THRAi	bactNOG[38]	05C5W@bactNOG,0GBE5@delNOG,0HBTU@dproNOG,16Q6P@proNOG,COG2008@NOG	NA|NA|NA	E	Aldolase
Sequence_542	483219.LILAB_01570	9.2e-86	322	MEPA	GO:0005575,GO:0005576	K08259		bactNOG[38]	05DR5@bactNOG,0GF42@delNOG,0HG6Q@dproNOG,17DU8@proNOG,COG0739@NOG	NA|NA|NA	M	M23 peptidase domain-containing protein
Sequence_543	246197.MXAN_1435	2.4e-10	71.6					bactNOG[38]	06R56@bactNOG,0GM65@delNOG,0HMBW@dproNOG,0YHAN@NOG,17ZVY@proNOG	NA|NA|NA	S	PbH1
Sequence_546	246197.MXAN_1442	1.6e-180	637.5	NDH		K03885		bactNOG[38]	05CEP@bactNOG,0GCHW@delNOG,0HDMX@dproNOG,16PFZ@proNOG,COG1252@NOG	NA|NA|NA	C	NADH dehydrogenase
Sequence_549	246197.MXAN_1450	0	1654		GO:0005575,GO:0005623,GO:0009279,GO:0016020,GO:0019867,GO:0030312,GO:0030313,GO:0031975,GO:0044462,GO:0044464,GO:0071944			bactNOG[38]	08KPZ@bactNOG,0GBV3@delNOG,0HDC5@dproNOG,0YTNS@NOG,174DT@proNOG	NA|NA|NA	P	TonB-dependent receptor
Sequence_550	483219.LILAB_01475	2.3e-264	917.1					bactNOG[38]	05CBE@bactNOG,0GBCM@delNOG,0HCSZ@dproNOG,16QY2@proNOG,COG1032@NOG	NA|NA|NA	C	radical SAM domain protein
Sequence_551	246197.MXAN_1457	6.2e-62	245.7	PLSY	GO:0005575,GO:0005623,GO:0005886,GO:0016020,GO:0044464,GO:0071944	K08591	APG3PAT120,APG3PAT140,APG3PAT141,APG3PAT160,APG3PAT161,APG3PAT180,APG3PAT181,G3PAT160,G3PAT161,G3PAT180,G3PAT181,G3PAT181_9	bactNOG[38]	05K7Z@bactNOG,0GD9N@delNOG,0HEJG@dproNOG,16Q8K@proNOG,COG0344@NOG	NA|NA|NA	S	Catalyzes the transfer of an acyl group from acyl- phosphate (acyl-PO(4)) to glycerol-3-phosphate (G3P) to form lysophosphatidic acid (LPA). This enzyme utilizes acyl-phosphate as fatty acyl donor, but not acyl-CoA or acyl-ACP (By similarity)
Sequence_553	246197.MXAN_1461	1.3e-41	177.6			K09981		bactNOG[38]	060SE@bactNOG,0GHTJ@delNOG,0HHZ8@dproNOG,127N4@NOG,17PF6@proNOG	NA|NA|NA
Sequence_557	246197.MXAN_1467	1.3e-70	271.9			K00870,K04373,K08884,K12132		bactNOG[38]	07QPV@bactNOG,0GDY4@delNOG,0HEYZ@dproNOG,17B4Q@proNOG,COG0515@NOG	NA|NA|NA	T	Serine Threonine protein kinase
Sequence_558	246197.MXAN_1470	2.1e-39	169.5	RPMA	GO:0003674,GO:0003735,GO:0005198,GO:0005575,GO:0005618,GO:0005623,GO:0005886,GO:0006412,GO:0008150,GO:0008152,GO:0009058,GO:0009059,GO:0009987,GO:0010467,GO:0016020,GO:0019538,GO:0030312,GO:0034645,GO:0040007,GO:0043170,GO:0044237,GO:0044238,GO:0044249,GO:0044260,GO:0044267,GO:0044464,GO:0071704,GO:0071944,GO:1901576	K02899		bactNOG[38]	05K46@bactNOG,0GFHH@delNOG,0HGBM@dproNOG,17FAU@proNOG,COG0211@NOG	NA|NA|NA	J	50S ribosomal protein L27
Sequence_566	5664.LmjF.35.0540	3e-14	86.7					euNOG[57]	0IGIF@euNOG,0XQS3@NOG	NA|NA|NA	S	AHNAK nucleoprotein
Sequence_577	1097668.BYI23_B002360	0	1312.4	XFP		K01621		bactNOG[38]	07QRI@bactNOG,0B9X2@bproNOG,16PQZ@proNOG,COG3957@NOG	NA|NA|NA	G	phosphoketolase
Sequence_584	246197.MXAN_5133	1.4e-173	614.4					bactNOG[38]	08U7C@bactNOG,10R4T@NOG	NA|NA|NA
Sequence_586	557599.MkanA1_010100005810	7.2e-11	73.6					bactNOG[38]	011F5@actNOG,07F0K@bactNOG,0ZIC4@NOG	NA|NA|NA	S	Protein of unknown function (DUF2905)
Sequence_587	246197.MXAN_1504	7.7e-311	1071.6	CHOB		K03333		bactNOG[38]	05C1T@bactNOG,0GD5Y@delNOG,0HCUC@dproNOG,16PCC@proNOG,COG2303@NOG	NA|NA|NA	E	Oxidoreductase
Sequence_592	246197.MXAN_1510	3.1e-101	374.8			K03088		bactNOG[38]	06NPD@bactNOG,0GKGT@delNOG,0HKNS@dproNOG,0YDD1@NOG,17Z1A@proNOG	NA|NA|NA	S	Sigma-70 region 2
Sequence_593	483219.LILAB_01195	0	1193.7	UVRD	GO:0003674,GO:0003678,GO:0003824,GO:0004003,GO:0004386,GO:0006139,GO:0006152,GO:0006163,GO:0006195,GO:0006200,GO:0006259,GO:0006281,GO:0006725,GO:0006753,GO:0006793,GO:0006796,GO:0006807,GO:0006950,GO:0006974,GO:0008026,GO:0008094,GO:0008150,GO:0008152,GO:0009056,GO:0009116,GO:0009117,GO:0009119,GO:0009123,GO:0009125,GO:0009126,GO:0009128,GO:0009141,GO:0009143,GO:0009144,GO:0009146,GO:0009150,GO:…	K03657		bactNOG[38]	05C4R@bactNOG,0GASA@delNOG,0HC1V@dproNOG,16PI1@proNOG,COG0210@NOG	NA|NA|NA	L	uvrD Rep helicase
Sequence_594	483219.LILAB_00060	3.7e-222	776.5					bactNOG[38]	08KP4@bactNOG,0GC6N@delNOG,0HDQK@dproNOG,0ZI7G@NOG,16TN5@proNOG	NA|NA|NA	S	Protein of unknown function (DUF1587)
Sequence_595	483219.LILAB_00065	3.6e-126	456.4					bactNOG[38]	08K1E@bactNOG,0GD62@delNOG,0HCYQ@dproNOG,0ZW1E@NOG,175YZ@proNOG	NA|NA|NA	S	Protein of unknown function (DUF1552)
Sequence_599	246197.MXAN_3880	9.4e-173	611.7		GO:0005575,GO:0005623,GO:0005886,GO:0016020,GO:0044464,GO:0071944	K08369		bactNOG[38]	079KZ@bactNOG,0GCDF@delNOG,0HDPR@dproNOG,0ZVDE@NOG,175RW@proNOG	NA|NA|NA	G	Major facilitator
Sequence_604	5664.LmjF.35.0540	1e-14	89					euNOG[57]	0IGIF@euNOG,0XQS3@NOG	NA|NA|NA	S	AHNAK nucleoprotein
Sequence_609	246197.MXAN_1550	3.7e-21	109.4					bactNOG[38]	06FWB@bactNOG,0GIZB@delNOG,0HJJ2@dproNOG,0Y55C@NOG,17V0Y@proNOG	NA|NA|NA
Sequence_611	483219.LILAB_00980	3.5e-245	853.2				CYTMQOR3pp	bactNOG[38]	07R52@bactNOG,0GBE2@delNOG,0HCV0@dproNOG,16UNY@proNOG,COG0723@NOG	NA|NA|NA	C	Rieske family iron-sulfur cluster-binding protein
Sequence_612	246197.MXAN_1556	1.7e-60	237.3	ALKA		K01247		bactNOG[38]	07T61@bactNOG,0GF7E@delNOG,0HG99@dproNOG,16PC9@proNOG,COG0122@NOG	NA|NA|NA	L	DNA-3-methyladenine glycosylase
Sequence_614	483219.LILAB_00925	4.7e-244	850.5			K02584,K12146,K12266		bactNOG[38]	08JUA@bactNOG,0GT5H@delNOG,0HSHZ@dproNOG,173HS@proNOG,COG3604@NOG	NA|NA|NA	K	transcriptional regulator
Sequence_640	349520.PPE_03748	7.4e-69	266.2			K00059,K07124		bactNOG[38]	054RM@bacNOG,08IXY@bactNOG,0P6F0@firmNOG,COG0300@NOG	NA|NA|NA	S	dehydrogenase reductase
Sequence_647	378806.STAUR_8237	1.9e-217	760.4					bactNOG[38]	06KCQ@bactNOG,0GKBA@delNOG,0HKHH@dproNOG,0YB2R@NOG,17XUU@proNOG	NA|NA|NA
Sequence_652	246197.MXAN_6918	6.4e-58	229.2			K13771		bactNOG[38]	081PW@bactNOG,0GG3C@delNOG,0HIDB@dproNOG,16WCF@proNOG,COG1959@NOG	NA|NA|NA	K	Rrf2 family
Sequence_659	240015.ACP_2005	9e-17	92.8	HPNI	GO:0003674,GO:0003824,GO:0006629,GO:0006643,GO:0006664,GO:0006665,GO:0006687,GO:0006688,GO:0006807,GO:0008120,GO:0008150,GO:0008152,GO:0008194,GO:0008610,GO:0009058,GO:0009247,GO:0009987,GO:0016740,GO:0016757,GO:0016758,GO:0030148,GO:0035251,GO:0044237,GO:0044238,GO:0044249,GO:0044255,GO:0044710,GO:0046467,GO:0046527,GO:0071704,GO:1901135,GO:1901137,GO:1901564,GO:1901566,GO:1901576	K00720		bactNOG[38]	000BG@acidNOG,003GQ@aciNOG,08R93@bactNOG,COG1215@NOG	NA|NA|NA	M	Hopanoid biosynthesis associated glycosyl transferase protein HpnI
Sequence_665	246197.MXAN_1910	1.8e-132	479.9	MCCF	GO:0000270,GO:0003674,GO:0003824,GO:0004180,GO:0004181,GO:0006022,GO:0006807,GO:0008150,GO:0008152,GO:0008233,GO:0008235,GO:0008237,GO:0008238,GO:0009404,GO:0009987,GO:0016787,GO:0019748,GO:0030153,GO:0030203,GO:0043170,GO:0044237,GO:0044710,GO:0070011,GO:0071704,GO:1901135,GO:1901564	K01297		bactNOG[38]	05EBE@bactNOG,0GE41@delNOG,0HF6V@dproNOG,16RYW@proNOG,COG1619@NOG	NA|NA|NA	V	Peptidase U61, LD-carboxypeptidase A
Sequence_674	483219.LILAB_17460	1.3e-37	161.4					bactNOG[38]	08BZR@bactNOG,0GIJX@delNOG,0HJ4Q@dproNOG,102BA@NOG,17U06@proNOG	NA|NA|NA
Sequence_676	483219.LILAB_17470	1.1e-154	551.6	MASK	GO:0005575,GO:0005623,GO:0005886,GO:0016020,GO:0044464,GO:0071944	K08884,K12132		bactNOG[38]	08SPH@bactNOG,0GDQI@delNOG,0HEID@dproNOG,179KN@proNOG,COG0515@NOG	NA|NA|NA	T	protein kinase (EC 2.7.11.1)
Sequence_678	467661.RKLH11_2140	3.8e-15	89.4		GO:0003674,GO:0003824,GO:0006793,GO:0006796,GO:0008150,GO:0008152,GO:0009987,GO:0016311,GO:0016787,GO:0016788,GO:0016791,GO:0042578,GO:0044237			bactNOG[38]	01YF8@aproNOG,05NPP@bactNOG,17CDU@proNOG,COG2453@NOG	NA|NA|NA	T	dual specificity protein phosphatase
Sequence_680	483219.LILAB_17520	2.3e-221	774.6			K01854		bactNOG[38]	07RU6@bactNOG,0GC33@delNOG,0HDM5@dproNOG,16RRM@proNOG,COG1232@NOG	NA|NA|NA	H	amine oxidase
Sequence_683	246197.MXAN_1948	2e-33	148.7					bactNOG[38]	05R05@bactNOG,0GGBA@delNOG,0HH8N@dproNOG,11ZES@NOG,17INJ@proNOG	NA|NA|NA	S	TPR domain-containing protein
Sequence_684	246197.MXAN_1949	2.1e-26	126.7					bactNOG[38]	06XAK@bactNOG,0GNKG@delNOG,0HNNJ@dproNOG,0YSG2@NOG,182GK@proNOG	NA|NA|NA
Sequence_686	483219.LILAB_17590	9.5e-64	250.8	MOAC	GO:0002682,GO:0002683,GO:0003674,GO:0003824,GO:0005575,GO:0005576,GO:0005622,GO:0005623,GO:0005737,GO:0006732,GO:0006777,GO:0006793,GO:0006796,GO:0006807,GO:0008150,GO:0008152,GO:0009058,GO:0009108,GO:0009607,GO:0009987,GO:0018130,GO:0019538,GO:0019637,GO:0019720,GO:0031347,GO:0031348,GO:0032324,GO:0035821,GO:0040007,GO:0043170,GO:0043545,GO:0044003,GO:0044237,GO:0044238,GO:0044249,GO:0044260,GO:…	K03637		bactNOG[38]	08YXW@bactNOG,0GDVA@delNOG,0HFK7@dproNOG,179NF@proNOG,COG0315@NOG	NA|NA|NA	H	Together with MoaA, is involved in the conversion of 5'- GTP to cyclic pyranopterin monophosphate (cPMP or molybdopterin precursor Z) (By similarity)
Sequence_688	246197.MXAN_1965	5.4e-84	317					bactNOG[38]	06M9J@bactNOG,0GKYZ@delNOG,0HM50@dproNOG,0YEVC@NOG,17WV0@proNOG	NA|NA|NA
Sequence_690	1064539.AZOBR_140128	2e-10	73.9	METH	GO:0005575,GO:0005618,GO:0005622,GO:0005623,GO:0005737,GO:0005829,GO:0005886,GO:0016020,GO:0030312,GO:0044424,GO:0044444,GO:0044464,GO:0071944	K00548	METS	NOG[107]	COG0646@NOG	NA|NA|NA	E	homocysteine S-methyltransferase activity
Sequence_694	246197.MXAN_1981	1.1e-35	156.4					bactNOG[38]	06KJ2@bactNOG,0GKXQ@delNOG,0HM3Q@dproNOG,0Y9HW@NOG,17XE0@proNOG	NA|NA|NA
Sequence_697	483219.LILAB_17735	6.9e-122	442.6					bactNOG[38]	08WI4@bactNOG,0GE23@delNOG,0HF43@dproNOG,11JWM@NOG,17BCH@proNOG	NA|NA|NA	S	Possibl zinc metallo-peptidase
Sequence_698	246197.MXAN_1988	3.9e-145	522.3	RLMI	GO:0000154,GO:0001510,GO:0003674,GO:0003824,GO:0005575,GO:0005622,GO:0005623,GO:0005737,GO:0006139,GO:0006364,GO:0006396,GO:0006725,GO:0006807,GO:0008150,GO:0008152,GO:0008168,GO:0008169,GO:0008173,GO:0008649,GO:0008757,GO:0009383,GO:0009451,GO:0009987,GO:0010467,GO:0016070,GO:0016072,GO:0016434,GO:0016740,GO:0016741,GO:0022613,GO:0031167,GO:0032259,GO:0034470,GO:0034641,GO:0034660,GO:0042254,GO:…	K06969		bactNOG[38]	05DR4@bactNOG,0GKY0@delNOG,0HM40@dproNOG,16T30@proNOG,COG1092@NOG	NA|NA|NA	S	S-adenosylmethionine-dependent methyltransferase
Sequence_700	483219.LILAB_17805	2e-163	582.8	SELD	GO:0000287,GO:0001887,GO:0003674,GO:0003824,GO:0004756,GO:0005488,GO:0006082,GO:0006139,GO:0006396,GO:0006399,GO:0006400,GO:0006520,GO:0006575,GO:0006725,GO:0006793,GO:0006796,GO:0006807,GO:0008033,GO:0008150,GO:0008152,GO:0008652,GO:0009058,GO:0009069,GO:0009070,GO:0009451,GO:0009987,GO:0010467,GO:0016053,GO:0016070,GO:0016259,GO:0016260,GO:0016301,GO:0016310,GO:0016740,GO:0016772,GO:0016781,GO:…	K01008		bactNOG[38]	05D4F@bactNOG,0GBAP@delNOG,0HCQY@dproNOG,16S09@proNOG,COG0709@NOG	NA|NA|NA	E	Synthesizes selenophosphate from selenide and ATP (By similarity)
Sequence_703	246197.MXAN_2015	4.7e-228	797.3	CLPX	GO:0000166,GO:0001882,GO:0001883,GO:0003674,GO:0003824,GO:0005488,GO:0005524,GO:0005575,GO:0005618,GO:0005623,GO:0006508,GO:0008150,GO:0008152,GO:0008233,GO:0016787,GO:0017076,GO:0019538,GO:0030312,GO:0030554,GO:0032549,GO:0032550,GO:0032553,GO:0032555,GO:0032559,GO:0035639,GO:0036094,GO:0040007,GO:0043167,GO:0043168,GO:0043170,GO:0044238,GO:0044464,GO:0071704,GO:0071944,GO:0097159,GO:1901265,GO:…	K03544		bactNOG[38]	05CHN@bactNOG,0GBIY@delNOG,0HC3B@dproNOG,16PKE@proNOG,COG1219@NOG	NA|NA|NA	O	ATP-dependent specificity component of the Clp protease. It directs the protease to specific substrates. Can perform chaperone functions in the absence of ClpP (By similarity)
Sequence_705	246197.MXAN_2025	1e-142	513.8					bactNOG[38]	05DJX@bactNOG,0GEDU@delNOG,0HF67@dproNOG,0XQ1B@NOG,17A8W@proNOG	NA|NA|NA	S	Protein of unknown function (DUF2914)
Sequence_706	246197.MXAN_2028	3e-170	604.7	OCAR_6066		K05812		bactNOG[38]	08SYX@bactNOG,0GDUK@delNOG,0HETD@dproNOG,1796Q@proNOG,COG3148@NOG	NA|NA|NA	S	DTW domain-containing protein
Sequence_707	483219.LILAB_35290	8.7e-119	431.8	CCPA		K00428	CCP,CYTBCYTC,PPCCYTC1pp	bactNOG[38]	05CA0@bactNOG,0GBEF@delNOG,0HDK0@dproNOG,16PNN@proNOG,COG1858@NOG	NA|NA|NA	P	peroxidase
Sequence_708	680646.RMDY18_17330	6.5e-10	69.7					NOG[107]	0ZEXD@NOG	NA|NA|NA
Sequence_711	483219.LILAB_35065	3e-81	306.6			K06180		bactNOG[38]	08TRV@bactNOG,0GDTU@delNOG,0HEIR@dproNOG,17881@proNOG,COG0564@NOG	NA|NA|NA	J	Pseudouridine synthase
Sequence_714	378806.STAUR_5303	2.2e-68	263.8	PGUG_01101	GO:0000002,GO:0003674,GO:0003678,GO:0003824,GO:0004003,GO:0004386,GO:0005575,GO:0005622,GO:0005623,GO:0005737,GO:0005739,GO:0005759,GO:0006139,GO:0006152,GO:0006163,GO:0006195,GO:0006200,GO:0006259,GO:0006725,GO:0006753,GO:0006793,GO:0006796,GO:0006807,GO:0006996,GO:0007005,GO:0008026,GO:0008094,GO:0008150,GO:0008152,GO:0009056,GO:0009116,GO:0009117,GO:0009119,GO:0009123,GO:0009125,GO:0009126,GO:…	K19781		NOG[107]	COG0210@NOG	NA|NA|NA	L	helicase
Sequence_715	483219.LILAB_35035	1.2e-31	140.6					bactNOG[38]	07V6S@bactNOG,0GJ98@delNOG,16V77@proNOG,COG0210@NOG	NA|NA|NA	L	Uncharacterized conserved protein (DUF2075)
Sequence_718	378806.STAUR_5323	2.6e-83	313.5					bactNOG[38]	06PW9@bactNOG,0GKN4@delNOG,0HKTY@dproNOG,0YFXS@NOG,17XW0@proNOG	NA|NA|NA
Sequence_719	246197.MXAN_5500	1.5e-94	351.3	PACB		K09795		bactNOG[38]	08Q0S@bactNOG,0GESF@delNOG,0HGNC@dproNOG,16YD1@proNOG,COG2845@NOG	NA|NA|NA	S	GDSL-like lipase acylhydrolase
Sequence_721	378806.STAUR_1871	7e-91	339.3			K07027		bactNOG[38]	05GYI@bactNOG,11SER@NOG,17IW6@proNOG	NA|NA|NA	S	Uncharacterised protein family (UPF0104)
Sequence_722	246197.MXAN_5487	5.5e-169	601.3					bactNOG[38]	05DI0@bactNOG,0GD35@delNOG,0HE4A@dproNOG,0XNYJ@NOG,175X7@proNOG	NA|NA|NA	S	Tat (Twin-arginine translocation) pathway signal sequence domain protein
Sequence_723	246197.MXAN_5484	3.1e-40	172.6					bactNOG[38]	05PWU@bactNOG,0GG1N@delNOG,0HGDH@dproNOG,11Y7A@NOG,17I2Z@proNOG	NA|NA|NA
Sequence_728	391625.PPSIR1_06828	5.3e-10	73.2					bactNOG[38]	06DPP@bactNOG,0Y04F@NOG,17V79@proNOG	NA|NA|NA
Sequence_729	448385.sce4647	9e-42	175.3					bactNOG[38]	08XXI@bactNOG,11INJ@NOG,17AZQ@proNOG	NA|NA|NA
Sequence_739	246197.MXAN_5372	2.4e-205	721.8	FADI	GO:0003674,GO:0003824,GO:0003857,GO:0003988,GO:0004300,GO:0005575,GO:0005622,GO:0005623,GO:0005737,GO:0006082,GO:0006629,GO:0006631,GO:0006635,GO:0008150,GO:0008152,GO:0009056,GO:0009062,GO:0009987,GO:0016042,GO:0016054,GO:0016408,GO:0016491,GO:0016614,GO:0016616,GO:0016740,GO:0016746,GO:0016747,GO:0016829,GO:0016835,GO:0016836,GO:0019395,GO:0019752,GO:0030258,GO:0032787,GO:0033542,GO:0034440,GO:…	K00626,K00632	ACACT1r,ACACT2r,ACACT3r,ACACT4r,ACACT5r,ACACT6r,ACACT7r,ACACT8r,KAT1,KAT2,KAT3,KAT4,KAT5,KAT6,KAT7	bactNOG[38]	05CHU@bactNOG,0GBA8@delNOG,0HCQJ@dproNOG,16PGG@proNOG,COG0183@NOG	NA|NA|NA	I	thiolase
Sequence_743	483219.LILAB_34660	2.4e-76	290.4					bactNOG[38]	05BZU@bactNOG,0GGC8@delNOG,0HH9D@dproNOG,0XNMH@NOG,16S4F@proNOG	NA|NA|NA	T	response regulator
Sequence_744	483219.LILAB_34650	1.7e-250	872.1	HSFA		K07713,K07715		bactNOG[38]	05C1W@bactNOG,0GAJR@delNOG,0HBXT@dproNOG,16PNY@proNOG,COG2204@NOG	NA|NA|NA	T	two component, sigma54 specific, transcriptional regulator, Fis family
Sequence_745	378806.STAUR_6068	2.4e-113	414.1					bactNOG[38]	08KHR@bactNOG,0GB8W@delNOG,0HCNW@dproNOG,17691@proNOG,COG0515@NOG	NA|NA|NA	T	serine threonine protein kinase
Sequence_749	246197.MXAN_5351	0	1695.2					bactNOG[38]	05C0D@bactNOG,0GAMQ@delNOG,0HBVN@dproNOG,16QPP@proNOG,COG0553@NOG	NA|NA|NA	L	SNF2-related protein
Sequence_750	246197.MXAN_5349	1.6e-130	472.6	CP_0358		K01090,K20074		bactNOG[38]	08ZF3@bactNOG,0GCFB@delNOG,0HEEI@dproNOG,178AN@proNOG,COG0631@NOG	NA|NA|NA	T	phosphatase
Sequence_756	378806.STAUR_6041	1.3e-113	415.6					bactNOG[38]	07IRJ@bactNOG,0GGPK@delNOG,0HHD5@dproNOG,0XRKX@NOG,17NRB@proNOG	NA|NA|NA	S	Methyltransferase domain
Sequence_758	483219.LILAB_34490	7.3e-147	527.3	MTFA	GO:0000030,GO:0000271,GO:0003674,GO:0003824,GO:0005975,GO:0005976,GO:0008150,GO:0008152,GO:0009058,GO:0009059,GO:0016051,GO:0016740,GO:0016757,GO:0016758,GO:0043170,GO:0044238,GO:0044723,GO:0071704,GO:1901576	K12993,K12994,K13001		bactNOG[38]	08TJN@bactNOG,0GBWD@delNOG,0HG7Z@dproNOG,17829@proNOG,COG0438@NOG	NA|NA|NA	M	glycosyl transferase group 1
Sequence_762	483219.LILAB_34455	3.7e-145	520.8	USHA		K01081,K11751		bactNOG[38]	07T31@bactNOG,0GGP1@delNOG,0HHC6@dproNOG,16UUK@proNOG,COG0737@NOG	NA|NA|NA	F	5 -nucleotidase family protein
Sequence_766	483219.LILAB_34430	6.2e-124	449.1					bactNOG[38]	05J6E@bactNOG,0GEP7@delNOG,0HFNG@dproNOG,11PN0@NOG,17CQ2@proNOG	NA|NA|NA	S	Tetratricopeptide repeat
Sequence_767	246197.MXAN_5319	1.4e-102	377.9					bactNOG[38]	05J6E@bactNOG,0GEP7@delNOG,0HFNG@dproNOG,11PN0@NOG,17CQ2@proNOG	NA|NA|NA	S	Tetratricopeptide repeat
Sequence_768	246197.MXAN_5318	4.2e-134	483.8	CTAB	GO:0003674,GO:0003824,GO:0004311,GO:0004659,GO:0005575,GO:0005618,GO:0005623,GO:0005886,GO:0006725,GO:0006778,GO:0006779,GO:0006783,GO:0006807,GO:0008150,GO:0008152,GO:0008495,GO:0009058,GO:0009987,GO:0016020,GO:0016740,GO:0016765,GO:0018130,GO:0019438,GO:0030312,GO:0033013,GO:0033014,GO:0034641,GO:0042168,GO:0042440,GO:0044237,GO:0044249,GO:0044271,GO:0044464,GO:0044710,GO:0046148,GO:0046483,GO:…	K02301	CYO1b	bactNOG[38]	05F1R@bactNOG,0GDP2@delNOG,0HEHT@dproNOG,16RTD@proNOG,COG0109@NOG	NA|NA|NA	O	Converts heme B (protoheme IX) to heme O by substitution of the vinyl group on carbon 2 of heme B porphyrin ring with a hydroxyethyl farnesyl side group (By similarity)
Sequence_774	246197.MXAN_5309	3.8e-52	209.5					bactNOG[38]	05HTW@bactNOG,0GF9N@delNOG,0HG9D@dproNOG,11R0U@NOG,17EQG@proNOG	NA|NA|NA	S	Protein of unknown function (DUF861)
Sequence_778	388739.RSK20926_02579	1.2e-50	207.2					bactNOG[38]	025ZC@aproNOG,06PWJ@bactNOG,0YFYE@NOG,17YTG@proNOG	NA|NA|NA
Sequence_783	483219.LILAB_33965	2.2e-162	578.6	TRUD		K06176		bactNOG[38]	06NZV@bactNOG,0GBCR@delNOG,0HE62@dproNOG,16S26@proNOG,COG0585@NOG	NA|NA|NA	J	Responsible for synthesis of pseudouridine from uracil- 13 in transfer RNAs (By similarity)
Sequence_786	246197.MXAN_5192	1.1e-110	406.8					bactNOG[38]	068G2@bactNOG,0GJMY@delNOG,0HJV2@dproNOG,0ZJEI@NOG,17Z87@proNOG	NA|NA|NA	C	PBS lyase HEAT repeat-like domain protein
Sequence_794	246197.MXAN_5177	2.2e-15	89.7					bactNOG[38]	0758F@bactNOG,0GQRK@delNOG,0HQK3@dproNOG,0Z2QT@NOG,1874T@proNOG	NA|NA|NA
Sequence_796	483219.LILAB_33825	1.4e-253	880.6	CHOD	GO:0003674,GO:0003824,GO:0008150,GO:0008152,GO:0009405,GO:0016491,GO:0016614,GO:0016899,GO:0016995,GO:0044710,GO:0051704,GO:0055114	K03333		bactNOG[38]	05C1T@bactNOG,0GCX2@delNOG,0HCQU@dproNOG,16PCC@proNOG,COG2303@NOG	NA|NA|NA	E	gmc oxidoreductase family protein
Sequence_797	483219.LILAB_33795	1.1e-107	394.8	YEDK				bactNOG[38]	08RAV@bactNOG,0GE1R@delNOG,0HF3U@dproNOG,17B22@proNOG,COG2135@NOG	NA|NA|NA	S	Uncharacterised ACR, COG2135
Sequence_800	65071.PYU1_T001539	4e-11	75.1					euNOG[57]	0J2ZJ@euNOG,124HX@NOG	NA|NA|NA
Sequence_802	246197.MXAN_5151	1.2e-61	244.6			K03408		bactNOG[38]	06FPX@bactNOG,0GI99@delNOG,0HIQ3@dproNOG,0Y7ZR@NOG,17UU5@proNOG	NA|NA|NA	S	chemotaxis coupling protein CheW
Sequence_803	378806.STAUR_5917	1.9e-92	344.4	MCP2		K03406		bactNOG[38]	07Y52@bactNOG,0GGK1@delNOG,0HGJ2@dproNOG,0XNRY@NOG,16VA7@proNOG	NA|NA|NA	S	MA
Sequence_804	246197.MXAN_5148	1.5e-63	248.4	MCP2		K03406		bactNOG[38]	07Y52@bactNOG,0GGK1@delNOG,0HGJ2@dproNOG,0XNRY@NOG,16VA7@proNOG	NA|NA|NA	S	MA
Sequence_805	246197.MXAN_5147	8.9e-182	641.7	CHEA		K02487,K03407,K06596,K13490		bactNOG[38]	05CBS@bactNOG,0GEF7@delNOG,0HFGD@dproNOG,16PR1@proNOG,COG0643@NOG	NA|NA|NA	T	Histidine kinase
Sequence_806	246197.MXAN_5147	8.8e-39	167.5	CHEA		K02487,K03407,K06596,K13490		bactNOG[38]	05CBS@bactNOG,0GEF7@delNOG,0HFGD@dproNOG,16PR1@proNOG,COG0643@NOG	NA|NA|NA	T	Histidine kinase
Sequence_807	378806.STAUR_5912	3.4e-85	321.6			K01119		bactNOG[38]	05ZK7@bactNOG,0GHKD@delNOG,0HIDS@dproNOG,12832@NOG,17NRH@proNOG	NA|NA|NA
Sequence_809	246197.MXAN_3636	3e-15	85.5			K15653		bactNOG[38]	05C0W@bactNOG,0GBRH@delNOG,0HCTQ@dproNOG,16PMV@proNOG,COG1020@NOG	NA|NA|NA	Q	non-ribosomal peptide synthetase
Sequence_810	246197.MXAN_5136	0	1341.6	FADB		K00074,K01782,K07516,K17735		bactNOG[38]	05DYT@bactNOG,0GC3V@delNOG,0HDMV@dproNOG,16PTX@proNOG,COG1250@NOG	NA|NA|NA	I	3-hydroxyacyl-CoA dehydrogenase
Sequence_812	391625.PPSIR1_10590	5.7e-32	145.2					bactNOG[38]	06DPP@bactNOG,0Y04F@NOG,17V79@proNOG	NA|NA|NA
Sequence_813	483219.LILAB_33545	2.9e-180	637.5					bactNOG[38]	06J9Z@bactNOG,0GJZI@delNOG,0HK6A@dproNOG,17XPY@proNOG,COG0402@NOG	NA|NA|NA	F	Amidohydrolase family
Sequence_814	483219.LILAB_33510	5.4e-118	430.6	TRUA	GO:0000049,GO:0001522,GO:0003674,GO:0003676,GO:0003723,GO:0003824,GO:0005488,GO:0006139,GO:0006396,GO:0006399,GO:0006400,GO:0006725,GO:0006807,GO:0008033,GO:0008150,GO:0008152,GO:0009451,GO:0009982,GO:0009987,GO:0010467,GO:0016070,GO:0016853,GO:0016866,GO:0031119,GO:0034470,GO:0034641,GO:0034660,GO:0043170,GO:0043412,GO:0044237,GO:0044238,GO:0044260,GO:0046483,GO:0071704,GO:0090304,GO:0097159,GO:…	K06173		bactNOG[38]	05DI7@bactNOG,0GE7M@delNOG,0HF18@dproNOG,16PZQ@proNOG,COG0101@NOG	NA|NA|NA	J	Formation of pseudouridine at positions 38, 39 and 40 in the anticodon stem and loop of transfer RNAs (By similarity)
Sequence_816	314265.R2601_13514	4.4e-133	481.9					bactNOG[38]	01YU5@aproNOG,08UYZ@bactNOG,11IV2@NOG,17A4M@proNOG	NA|NA|NA	S	Pfam:DUF3170
Sequence_824	70448.Q01EZ1	1.7e-38	166.8					NOG[107]	0Y17F@NOG	NA|NA|NA
Sequence_825	378806.STAUR_5842	2.3e-96	358.6	TDK	GO:0005575,GO:0005622,GO:0005623,GO:0005737,GO:0044424,GO:0044464	K00857		bactNOG[38]	07T8J@bactNOG,0GE3B@delNOG,0HF5F@dproNOG,16W3A@proNOG,COG1435@NOG	NA|NA|NA	F	thymidine kinase
Sequence_828	483219.LILAB_33145	0	1078.2					bactNOG[38]	08QJ8@bactNOG,0GBK6@delNOG,0HD2W@dproNOG,16PDH@proNOG,COG2204@NOG	NA|NA|NA	T	response regulator GGDEF GAF domain-containing protein
Sequence_830	246197.MXAN_5020	6.9e-206	723.8	MVAA		K00021,K00054	HMGCOARi	bactNOG[38]	07EEU@bactNOG,0GBB4@delNOG,0HCRG@dproNOG,16S8D@proNOG,COG1257@NOG	NA|NA|NA	I	hydroxymethylglutaryl-CoA reductase
Sequence_831	246197.MXAN_5019	8.9e-10	70.1	MVK		K00869	MEVK1,MEVK2,MEVK3,MEVK4	bactNOG[38]	08UJR@bactNOG,0GG55@delNOG,0HH3P@dproNOG,17IDK@proNOG,COG1577@NOG	NA|NA|NA	I	mevalonate kinase
Sequence_834	378806.STAUR_5812	8.6e-172	609.8					bactNOG[38]	05XMG@bactNOG,0GBXK@delNOG,0HC1R@dproNOG,0Z7FC@NOG,174VS@proNOG	NA|NA|NA	S	Band 7 family protein
Sequence_838	246197.MXAN_4973	1e-69	272.3	RUVC	GO:0000725,GO:0003674,GO:0003824,GO:0004518,GO:0004519,GO:0004520,GO:0004536,GO:0005575,GO:0005622,GO:0005623,GO:0005737,GO:0006139,GO:0006259,GO:0006260,GO:0006261,GO:0006281,GO:0006310,GO:0006725,GO:0006807,GO:0006950,GO:0006974,GO:0008150,GO:0008152,GO:0008821,GO:0009058,GO:0009059,GO:0009987,GO:0016787,GO:0016788,GO:0016889,GO:0016894,GO:0031297,GO:0032991,GO:0033554,GO:0034641,GO:0034645,GO:…	K01159		bactNOG[38]	05NHU@bactNOG,0GDVE@delNOG,0HEXX@dproNOG,16QC7@proNOG,COG0817@NOG	NA|NA|NA	L	Nuclease that resolves Holliday junction intermediates in genetic recombination. Cleaves the cruciform structure in supercoiled DNA by nicking to strands with the same polarity at sites symmetrically opposed at the junction in the homologous arms and leaves a 5'-terminal phosphate and a 3'-terminal hydroxyl group (By similarity)
Sequence_842	483219.LILAB_32750	4.5e-164	584.3					bactNOG[38]	05NN1@bactNOG,0GFXJ@delNOG,0HGKJ@dproNOG,11Y71@NOG,17I92@proNOG	NA|NA|NA
Sequence_846	246197.MXAN_4961	1.2e-89	334.7			K07090		bactNOG[38]	08IR7@bactNOG,0ZR4G@NOG	NA|NA|NA	S	Sulfite exporter TauE/SafE
Sequence_847	485913.Krac_12607	3e-44	186.8			K02614		bactNOG[38]	065TU@bactNOG,0D5FI@chloNOG,12AI4@NOG	NA|NA|NA	S	Thioesterase superfamily
Sequence_848	314262.MED193_11594	6.3e-23	112.8			K16137		bactNOG[38]	01W2F@aproNOG,05KNN@bactNOG,11UA6@NOG,178AB@proNOG	NA|NA|NA	K	Transcriptional regulator, TetR family
Sequence_851	290397.Adeh_1141	7.9e-186	656	PEPO	GO:0005575,GO:0005622,GO:0005623,GO:0005737,GO:0044424,GO:0044464	K01415,K07386		bactNOG[38]	05C9K@bactNOG,0GATJ@delNOG,0HC3U@dproNOG,16PN4@proNOG,COG3590@NOG	NA|NA|NA	O	M13 family peptidase
Sequence_855	483219.LILAB_32530	4.6e-87	329.3					bactNOG[38]	06JUH@bactNOG,0GKK4@delNOG,0HKS6@dproNOG,0YD3H@NOG,17Z95@proNOG	NA|NA|NA	S	F5/8 type C domain
Sequence_856	483219.LILAB_32495	5.6e-144	516.9					bactNOG[38]	07W0M@bactNOG,0GCAF@delNOG,0HDUA@dproNOG,177BK@proNOG,COG0457@NOG	NA|NA|NA	S	repeat protein
Sequence_858	759362.KVU_0463	6.6e-78	297.4					bactNOG[38]	02AM3@aproNOG,06TPE@bactNOG,0YM7S@NOG,188YV@proNOG	NA|NA|NA
Sequence_859	483219.LILAB_32435	3.6e-78	297.7					bactNOG[38]	05WMW@bactNOG,0GFV6@delNOG,0HGTR@dproNOG,12BXQ@NOG,17QEP@proNOG	NA|NA|NA
Sequence_860	246197.MXAN_4891	1.1e-55	221.1			K03574		bactNOG[38]	05K6Q@bactNOG,0GM89@delNOG,0HMFX@dproNOG,17UZU@proNOG,COG0494@NOG	NA|NA|NA	L	nudix family hydrolase
Sequence_862	313612.L8106_27494	7.5e-75	287.7					bactNOG[38]	05ECR@bactNOG,0FP1W@cyaNOG,COG0702@NOG	NA|NA|NA	G, M	NmrA-like family
Sequence_864	483219.LILAB_32370	7.4e-119	435.6					bactNOG[38]	06F40@bactNOG,0GD38@delNOG,0HE8Y@dproNOG,16QQ3@proNOG,COG2129@NOG	NA|NA|NA	S	Metallophosphoesterase
Sequence_865	246197.MXAN_4876	0	1172.1	SCLAV_2676		K03418		bactNOG[38]	05E0J@bactNOG,0GI6K@delNOG,0HIB8@dproNOG,0XQXZ@NOG,16RM0@proNOG	NA|NA|NA	S	NHL repeat
Sequence_868	246197.MXAN_4864	1.8e-145	520.8					bactNOG[38]	06P57@bactNOG,0GM59@delNOG,0HMB0@dproNOG,0YEXT@NOG,17WZQ@proNOG	NA|NA|NA
Sequence_869	246197.MXAN_4862	1.9e-117	431.4	AGMX				bactNOG[38]	06787@bactNOG,0GGYZ@delNOG,0HHQ8@dproNOG,127JA@NOG,17N3E@proNOG	NA|NA|NA	S	Adventurous gliding motility protein AgmX
Sequence_870	246197.MXAN_4862	1.2e-54	219.2	AGMX				bactNOG[38]	06787@bactNOG,0GGYZ@delNOG,0HHQ8@dproNOG,127JA@NOG,17N3E@proNOG	NA|NA|NA	S	Adventurous gliding motility protein AgmX
Sequence_875	483219.LILAB_13360	7.2e-226	789.6	YITY	GO:0003674,GO:0003824,GO:0008150,GO:0008152,GO:0016491,GO:0044710,GO:0055114	K00103		bactNOG[38]	05IQ5@bactNOG,0GBSR@delNOG,0HD8B@dproNOG,16SDS@proNOG,COG0277@NOG	NA|NA|NA	C	FAD linked oxidase domain protein
Sequence_888	313589.JNB_16193	3.1e-21	110.2					bactNOG[38]	06CJ2@bactNOG,0ZQS7@NOG	NA|NA|NA	S	Protein of unknown function (DUF1602)
Sequence_893	3218.PP1S4072_2V6.1	9.3e-07	61.6					virNOG[6]	0IWA2@euNOG,1C2YI@strNOG,1EG7J@virNOG,COG1670@NOG	NA|NA|NA	J	Inherit from euNOG: GNAT family acetyltransferase
Sequence_894	483219.LILAB_31770	7.3e-159	568.5	RIBD	GO:0000166,GO:0003674,GO:0003824,GO:0005488,GO:0005575,GO:0005622,GO:0005623,GO:0005737,GO:0005829,GO:0005886,GO:0006766,GO:0006767,GO:0006771,GO:0006807,GO:0008150,GO:0008152,GO:0008703,GO:0008835,GO:0009058,GO:0009110,GO:0009231,GO:0009987,GO:0016020,GO:0016491,GO:0016614,GO:0016616,GO:0016787,GO:0016810,GO:0016814,GO:0018130,GO:0019239,GO:0034641,GO:0036094,GO:0040007,GO:0042364,GO:0042726,GO:…	K01498,K11752	APRAUR,DHPPDA,DHPPDA2	bactNOG[38]	05D1W@bactNOG,0GBJ7@delNOG,0HCE9@dproNOG,16PRP@proNOG,COG0117@NOG,COG1985@NOG	NA|NA|NA	H	Converts 2,5-diamino-6-(ribosylamino)-4(3h)-pyrimidinone 5'-phosphate into 5-amino-6-(ribosylamino)-2,4(1h,3h)- pyrimidinedione 5'-phosphate (By similarity)
Sequence_896	246197.MXAN_4761	3.6e-57	228.8	NUSB		K03625		bactNOG[38]	05M7K@bactNOG,0GEZM@delNOG,0HGT0@dproNOG,16WCN@proNOG,COG0781@NOG	NA|NA|NA	K	Involved in the transcription termination process (By similarity)
Sequence_897	246197.MXAN_4758	3.6e-193	680.2	CHEA40H		K03407		bactNOG[38]	05CBS@bactNOG,0GAP3@delNOG,0HBXG@dproNOG,16PR1@proNOG,COG0643@NOG	NA|NA|NA	T	CheA signal transduction histidine kinase
Sequence_898	483219.LILAB_31715	1.3e-138	498.8	CHER	GO:0006935,GO:0008150,GO:0009605,GO:0040011,GO:0042221,GO:0042330,GO:0050896	K00575,K13924		bactNOG[38]	05BZU@bactNOG,0GB3I@delNOG,0HCGJ@dproNOG,0XNMH@NOG,16RUM@proNOG	NA|NA|NA	O	Methylation of the membrane-bound methyl-accepting chemotaxis proteins (MCP) to form gamma-glutamyl methyl ester residues in MCP (By similarity)
Sequence_899	246197.MXAN_4750	9.2e-114	416.4			K01990		bactNOG[38]	05CJ1@bactNOG,0GCB5@delNOG,0HDV1@dproNOG,1742M@proNOG,COG1131@NOG	NA|NA|NA	V	ABC transporter
Sequence_900	483219.LILAB_31695	1.9e-78	298.9					bactNOG[38]	08VB0@bactNOG,0GKN5@delNOG,0HKTZ@dproNOG,11MQK@NOG,17YQS@proNOG	NA|NA|NA	S	ABC transporter (permease)
Sequence_902	483219.LILAB_31665	5.6e-39	166.8					bactNOG[38]	07HMZ@bactNOG,0GRAE@delNOG,0HR1N@dproNOG,0ZM5A@NOG,18BFB@proNOG	NA|NA|NA
Sequence_906	378806.STAUR_5584	6.5e-179	634.4	PRFB	GO:0003674,GO:0003676,GO:0003723,GO:0003747,GO:0005488,GO:0005575,GO:0005618,GO:0005622,GO:0005623,GO:0005737,GO:0006412,GO:0006415,GO:0006810,GO:0008079,GO:0008135,GO:0008150,GO:0008152,GO:0009058,GO:0009059,GO:0009987,GO:0010467,GO:0015858,GO:0015862,GO:0015864,GO:0015931,GO:0016043,GO:0016149,GO:0019538,GO:0022411,GO:0030312,GO:0032984,GO:0034645,GO:0040007,GO:0043170,GO:0043241,GO:0043624,GO:…	K02836		bactNOG[38]	05CG1@bactNOG,0GAUR@delNOG,0HC3T@dproNOG,16PKF@proNOG,COG1186@NOG	NA|NA|NA	J	Peptide chain release factor 2 directs the termination of translation in response to the peptide chain termination codons UGA and UAA (By similarity)
Sequence_907	246197.MXAN_4732	2.4e-40	174.1					bactNOG[38]	06WWB@bactNOG,0GNEN@delNOG,0HNGX@dproNOG,0YRFY@NOG,1822M@proNOG	NA|NA|NA
Sequence_909	483219.LILAB_31540	1.8e-134	486.9					bactNOG[38]	0900J@bactNOG,0GFCQ@delNOG,0HFQA@dproNOG,120NZ@NOG,17F0B@proNOG	NA|NA|NA	M	Ompa family
Sequence_911	483219.LILAB_31515	1.3e-224	785.4					bactNOG[38]	06NWA@bactNOG,0GAYM@delNOG,0HCA4@dproNOG,0YGDC@NOG,17406@proNOG	NA|NA|NA	T	response regulator DnaJ domain-containing protein
Sequence_912	246197.MXAN_4714	1.7e-179	637.1	KDTA	GO:0000271,GO:0003674,GO:0003824,GO:0005575,GO:0005623,GO:0005886,GO:0005975,GO:0005976,GO:0006629,GO:0008150,GO:0008152,GO:0008610,GO:0008653,GO:0009058,GO:0009059,GO:0009103,GO:0009244,GO:0009311,GO:0009312,GO:0009987,GO:0016020,GO:0016051,GO:0016740,GO:0033692,GO:0034637,GO:0034645,GO:0043170,GO:0044237,GO:0044238,GO:0044249,GO:0044255,GO:0044260,GO:0044262,GO:0044264,GO:0044464,GO:0044710,GO:…	K02527,K03439	MOAT,MOAT2,MOAT2N,MOATN	bactNOG[38]	05D8A@bactNOG,0GAY6@delNOG,0HCVX@dproNOG,16Q3U@proNOG,COG1519@NOG	NA|NA|NA	M	Three-deoxy-D-manno-octulosonic-acid transferase domain protein
Sequence_913	936155.HFELIS_16070	9.9e-42	178.7					bactNOG[38]	0766Y@bactNOG,0Z3GA@NOG,185TX@proNOG	NA|NA|NA
Sequence_915	246197.MXAN_4699	4.7e-247	859.8	KAMA		K01843		bactNOG[38]	05CK3@bactNOG,0GCXD@delNOG,0HE94@dproNOG,16T9W@proNOG,COG1509@NOG	NA|NA|NA	E	2,3-aminomutase
Sequence_916	483219.LILAB_31400	8.4e-282	976.5	SECD	GO:0005575,GO:0005623,GO:0005886,GO:0006810,GO:0008104,GO:0008150,GO:0009306,GO:0009987,GO:0015031,GO:0016020,GO:0032940,GO:0033036,GO:0044464,GO:0044699,GO:0044763,GO:0044765,GO:0045184,GO:0046903,GO:0051179,GO:0051234,GO:0051641,GO:0051649,GO:0071702,GO:0071944	K03072,K12257	PHEMEabcpp	bactNOG[38]	07QN8@bactNOG,0GAPD@delNOG,0HCFN@dproNOG,16Q35@proNOG,COG0342@NOG	NA|NA|NA	U	Part of the Sec protein translocase complex. Interacts with the SecYEG preprotein conducting channel. SecDF uses the proton motive force (PMF) to complete protein translocation after the ATP-dependent function of SecA (By similarity)
Sequence_919	246197.MXAN_4684	0	1137.1	ASPS	GO:0003674,GO:0003824,GO:0004812,GO:0004815,GO:0005575,GO:0005618,GO:0005622,GO:0005623,GO:0005737,GO:0005829,GO:0006082,GO:0006139,GO:0006399,GO:0006412,GO:0006418,GO:0006422,GO:0006520,GO:0006725,GO:0006807,GO:0008150,GO:0008152,GO:0009058,GO:0009059,GO:0009987,GO:0010467,GO:0016070,GO:0016874,GO:0016875,GO:0016876,GO:0019538,GO:0019752,GO:0030312,GO:0034641,GO:0034645,GO:0034660,GO:0043038,GO:…	K01876		bactNOG[38]	05C9M@bactNOG,0GBAA@delNOG,0HC4Q@dproNOG,16PIS@proNOG,COG0173@NOG	NA|NA|NA	J	Aspartyl-tRNA synthetase
Sequence_920	246197.MXAN_0946	2.5e-65	254.2	JMJC				bactNOG[38]	05ECT@bactNOG,0GFBD@delNOG,0HGAX@dproNOG,0XQDR@NOG,17F9X@proNOG	NA|NA|NA	K	JmjC domain-containing protein
Sequence_921	246197.MXAN_0946	1e-56	226.1	JMJC				bactNOG[38]	05ECT@bactNOG,0GFBD@delNOG,0HGAX@dproNOG,0XQDR@NOG,17F9X@proNOG	NA|NA|NA	K	JmjC domain-containing protein
Sequence_925	483219.LILAB_23475	1.7e-41	176.4					bactNOG[38]	06RT7@bactNOG,0GMKY@delNOG,0HMSX@dproNOG,0YM7F@NOG,180G2@proNOG	NA|NA|NA
Sequence_926	246197.MXAN_3154	4.6e-150	536.2	MENB		K01661		bactNOG[38]	08ERN@bactNOG,0GSHE@delNOG,0HRZY@dproNOG,1714Y@proNOG,COG0447@NOG	NA|NA|NA	H	Naphthoate synthase
Sequence_930	498211.CJA_3126	3.6e-142	510.4	AMYA	GO:0003674,GO:0003824,GO:0004553,GO:0004556,GO:0005575,GO:0005622,GO:0005623,GO:0005737,GO:0008150,GO:0008152,GO:0016160,GO:0016787,GO:0016798,GO:0044424,GO:0044464	K01176	AAMYL	bactNOG[38]	05E5K@bactNOG,0QKR4@gproNOG,16TU6@proNOG,COG0366@NOG	NA|NA|NA	G	Cytoplasmic alpha-amylase
Sequence_931	378806.STAUR_7262	1.1e-08	68.2					bactNOG[38]	06U3T@bactNOG,0GN4U@delNOG,0HN86@dproNOG,0YMUJ@NOG,181BW@proNOG	NA|NA|NA
Sequence_937	483219.LILAB_15455	2.2e-124	451.4					bactNOG[38]	05SAJ@bactNOG,0GG6S@delNOG,0HH54@dproNOG,120FV@NOG,17J64@proNOG	NA|NA|NA
Sequence_939	483219.LILAB_19320	4.5e-123	447.2	COAA	GO:0000166,GO:0001882,GO:0001883,GO:0003674,GO:0003824,GO:0004594,GO:0005488,GO:0005524,GO:0005575,GO:0005622,GO:0005623,GO:0005737,GO:0005886,GO:0006139,GO:0006163,GO:0006164,GO:0006725,GO:0006732,GO:0006753,GO:0006793,GO:0006796,GO:0006807,GO:0008150,GO:0008152,GO:0009058,GO:0009108,GO:0009116,GO:0009117,GO:0009119,GO:0009150,GO:0009152,GO:0009163,GO:0009165,GO:0009259,GO:0009260,GO:0009987,GO:…	K00867	PNTK	bactNOG[38]	05CS9@bactNOG,0GBW6@delNOG,0HDDT@dproNOG,16Q7Z@proNOG,COG1072@NOG	NA|NA|NA	H	pantothenate kinase (EC 2.7.1.33)
Sequence_946	5664.LmjF.35.0520	2.8e-17	97.1					euNOG[57]	0IGIF@euNOG,0XQS3@NOG	NA|NA|NA	S	AHNAK nucleoprotein
Sequence_950	483219.LILAB_25795	1e-214	751.5	GATA	GO:0003674,GO:0003824,GO:0004040,GO:0008150,GO:0008152,GO:0016787,GO:0016810,GO:0016811	K01426,K02433		bactNOG[38]	05C3P@bactNOG,0GEKT@delNOG,0HFJ2@dproNOG,16PTH@proNOG,COG0154@NOG	NA|NA|NA	Q	K01426 amidase EC 3.5.1.4
Sequence_953	483219.LILAB_23735	7.9e-97	361.7					bactNOG[38]	088TP@bactNOG,0GKRN@delNOG,0HKXI@dproNOG,0ZJU4@NOG,18AUN@proNOG	NA|NA|NA	S	Methyltransferase domain
Sequence_956	246197.MXAN_3195	4.3e-137	493.4					bactNOG[38]	06PY9@bactNOG,0GKXJ@delNOG,0HM3K@dproNOG,17YY8@proNOG,COG0714@NOG	NA|NA|NA	S	AAA family
Sequence_957	483219.LILAB_23765	7.6e-261	906.7					bactNOG[38]	06PP5@bactNOG,0GK21@delNOG,0HK8J@dproNOG,0YFAB@NOG,17WJ4@proNOG	NA|NA|NA	S	VWA
Sequence_964	378806.STAUR_3648	1.8e-24	116.3	ACTB				bactNOG[38]	08PDY@bactNOG,0GCET@delNOG,0HE8P@dproNOG,1764Q@proNOG,COG2204@NOG	NA|NA|NA	T	Sigma-54 activator protein ActB
Sequence_971	483219.LILAB_23930	4.7e-164	585.1	YBHK				bactNOG[38]	05CHW@bactNOG,0GRV4@delNOG,0HRHH@dproNOG,16YYC@proNOG,COG0391@NOG	NA|NA|NA	S	Uncharacterised protein family UPF0052
Sequence_973	483219.LILAB_24075	2.5e-178	632.1	OCAR_4641				bactNOG[38]	05KEU@bactNOG,0GE3R@delNOG,0HF5B@dproNOG,16TRD@proNOG,COG0726@NOG	NA|NA|NA	G	polysaccharide deacetylase
Sequence_979	246197.MXAN_3272	5e-141	507.3					bactNOG[38]	06JCQ@bactNOG,0GJWQ@delNOG,0HK3H@dproNOG,17YUN@proNOG,COG0515@NOG	NA|NA|NA	T	serine threonine
Sequence_982	246197.MXAN_3282	3.4e-213	747.7		GO:0005575,GO:0005622,GO:0005623,GO:0005737,GO:0044424,GO:0044464	K06969		bactNOG[38]	05DR4@bactNOG,0GBRI@delNOG,0HCX8@dproNOG,16T30@proNOG,COG1092@NOG	NA|NA|NA	S	SAM-dependent methyltransferase
Sequence_988	483219.LILAB_24270	0	1250.3	FUSA	GO:0003674,GO:0003676,GO:0003723,GO:0003746,GO:0005488,GO:0005575,GO:0005622,GO:0005623,GO:0005737,GO:0006412,GO:0006414,GO:0008135,GO:0008150,GO:0008152,GO:0009058,GO:0009059,GO:0009987,GO:0010467,GO:0019538,GO:0034645,GO:0043170,GO:0044237,GO:0044238,GO:0044249,GO:0044260,GO:0044267,GO:0044424,GO:0044464,GO:0071704,GO:0097159,GO:1901363,GO:1901576	K02355		bactNOG[38]	05CEJ@bactNOG,0GAXW@delNOG,0HC6U@dproNOG,16PY2@proNOG,COG0480@NOG	NA|NA|NA	J	Catalyzes the GTP-dependent ribosomal translocation step during translation elongation. During this step, the ribosome changes from the pre-translocational (PRE) to the post- translocational (POST) state as the newly formed A-site-bound peptidyl-tRNA and P-site-bound deacylated tRNA move to the P and E sites, respectively. Catalyzes the coordinated movement of the two tRNA molecules, the mRNA and…
Sequence_989	246197.MXAN_3321	3.9e-33	149.8	INFA	GO:0003674,GO:0003676,GO:0003723,GO:0003743,GO:0005488,GO:0005575,GO:0005618,GO:0005622,GO:0005623,GO:0005737,GO:0005886,GO:0006412,GO:0006413,GO:0008135,GO:0008150,GO:0008152,GO:0009058,GO:0009059,GO:0009987,GO:0010467,GO:0016020,GO:0019538,GO:0030312,GO:0034645,GO:0040007,GO:0043170,GO:0044237,GO:0044238,GO:0044249,GO:0044260,GO:0044267,GO:0044424,GO:0044464,GO:0071704,GO:0071944,GO:0097159,GO:…	K02518		bactNOG[38]	05K9U@bactNOG,0GFSK@delNOG,0HGJS@dproNOG,17FET@proNOG,COG0361@NOG	NA|NA|NA	J	however, it seems to stimulate more or less all the activities of the other two initiation factors, IF-2 and IF-3 (By similarity)
Sequence_991	483219.LILAB_24450	9.1e-205	719.9					bactNOG[38]	08IZI@bactNOG,COG3829@NOG	NA|NA|NA	K	Bacterial regulatory protein, Fis family
Sequence_997	246197.MXAN_2793	5.5e-183	645.6					bactNOG[38]	07KF9@bactNOG,0GBQX@delNOG,0HD8E@dproNOG,0Z63K@NOG,16SIT@proNOG	NA|NA|NA	M	(LipO)protein
Sequence_1000	483219.LILAB_00330	1e-136	491.5					bactNOG[38]	0904Y@bactNOG,0GFVB@delNOG,0HGTX@dproNOG,11PSN@NOG,17D6X@proNOG	NA|NA|NA	K	Transcriptional regulator, LysR family
Sequence_1002	378806.STAUR_2375	2.8e-259	899.4			K01387		bactNOG[38]	07XZM@bactNOG,0GDQ1@delNOG,0HR0J@dproNOG,11Q47@NOG,17991@proNOG	NA|NA|NA	S	S1D (Lysyl endopeptidase) subfamily C-terminal domain protein
Sequence_1009	246197.MXAN_3344	0	1224.2	SLT		K08309	MLTGY1pp,MLTGY2pp,MLTGY3pp,MLTGY4pp	bactNOG[38]	07S2U@bactNOG,0GF6A@delNOG,0HG51@dproNOG,16V0U@proNOG,COG0741@NOG	NA|NA|NA	M	transglycosylase
Sequence_1012	246197.MXAN_3348	3.2e-131	475.3			K04562		bactNOG[38]	07R21@bactNOG,0GB0Q@delNOG,0HDRJ@dproNOG,16Q4W@proNOG,COG0455@NOG	NA|NA|NA	D	CobQ CobB MinD ParA nucleotide binding domain-containing protein
Sequence_1013	378806.STAUR_3813	2.5e-35	155.6					bactNOG[38]	05YSD@bactNOG,0GHA2@delNOG,0HHCY@dproNOG,126XA@NOG,17N8N@proNOG	NA|NA|NA
Sequence_1017	246197.MXAN_3364	6.9e-13	80.1					bactNOG[38]	067XU@bactNOG,0GIHM@delNOG,0HJ1I@dproNOG,0XUVH@NOG,17RIF@proNOG	NA|NA|NA
Sequence_1018	246197.MXAN_3370	9e-109	400.6	RPLC	GO:0003674,GO:0003735,GO:0005198,GO:0005575,GO:0005622,GO:0005623,GO:0005737,GO:0005829,GO:0005886,GO:0006412,GO:0008150,GO:0008152,GO:0009058,GO:0009059,GO:0009893,GO:0009987,GO:0010467,GO:0010468,GO:0010604,GO:0016020,GO:0019219,GO:0019222,GO:0019538,GO:0031323,GO:0031325,GO:0034645,GO:0040007,GO:0043170,GO:0044087,GO:0044237,GO:0044238,GO:0044249,GO:0044260,GO:0044267,GO:0044424,GO:0044444,GO:…	K02906		bactNOG[38]	05EEE@bactNOG,0GAVJ@delNOG,0HEAN@dproNOG,16SCH@proNOG,COG0087@NOG	NA|NA|NA	J	One of the primary rRNA binding proteins, it binds directly near the 3'-end of the 23S rRNA, where it nucleates assembly of the 50S subunit (By similarity)
Sequence_1019	483219.LILAB_24625	9.2e-234	817					bactNOG[38]	05MZ1@bactNOG,0GFPW@delNOG,0HGKT@dproNOG,11Z3M@NOG,17FM3@proNOG	NA|NA|NA
Sequence_1020	246197.MXAN_3377	8.9e-42	175.6					bactNOG[38]	05N45@bactNOG,0GG9D@delNOG,0HH5C@dproNOG,11Y9X@NOG,17JN7@proNOG	NA|NA|NA	T	FHA TonB domain protein
Sequence_1021	483219.LILAB_24655	6.5e-201	706.1					bactNOG[38]	05N45@bactNOG,0GIC5@delNOG,0HIXP@dproNOG,11Y9X@NOG,17VF1@proNOG	NA|NA|NA	T	Inherit from bactNOG: FHA TonB domain protein
Sequence_1023	246197.MXAN_3382	1.2e-142	513.5	ZITB	GO:0005575,GO:0005623,GO:0005886,GO:0016020,GO:0044464,GO:0071944	K16264	CD2t3pp,CD2t4pp,COBALT2t3pp,COBALTt4pp,FE2t4pp,GALM2pp,MN2t3pp,NI2t3pp,NI2t4pp,ZN2t3pp,ZN2t4pp	bactNOG[38]	05PGM@bactNOG,0GDIW@delNOG,0HENV@dproNOG,16SWU@proNOG,COG1230@NOG	NA|NA|NA	P	cation diffusion facilitator family transporter
Sequence_1024	246197.MXAN_3383	6.6e-74	282.3					bactNOG[38]	06Q1I@bactNOG,0GM1M@delNOG,0HM7K@dproNOG,0YCWX@NOG,17Z6I@proNOG	NA|NA|NA
Sequence_1026	483219.LILAB_24695	2.6e-44	184.5	RSMD	GO:0000154,GO:0001510,GO:0003674,GO:0003824,GO:0006139,GO:0006364,GO:0006396,GO:0006725,GO:0006807,GO:0008150,GO:0008152,GO:0008168,GO:0008170,GO:0008173,GO:0008649,GO:0008757,GO:0008990,GO:0009451,GO:0009987,GO:0010467,GO:0016070,GO:0016072,GO:0016435,GO:0016740,GO:0016741,GO:0022613,GO:0031167,GO:0032259,GO:0034470,GO:0034641,GO:0034660,GO:0042254,GO:0043170,GO:0043412,GO:0043414,GO:0044085,GO:…	K08316		bactNOG[38]	06H78@bactNOG,0GFU7@delNOG,0HGP1@dproNOG,16SH2@proNOG,COG0742@NOG	NA|NA|NA	L	Methyltransferase
Sequence_1029	350701.BDAG_01945	1.3e-06	61.2	CARB	GO:0005575,GO:0005623,GO:0005886,GO:0016020,GO:0044464,GO:0071944	K01955	CBPS	NOG[107]	COG0458@NOG	NA|NA|NA	F	carbamoyl-phosphate synthetase ammonia chain
Sequence_1030	314271.RB2654_06884	1.6e-15	92					bactNOG[38]	01WJD@aproNOG,07UX1@bactNOG,0YXXR@NOG,175B8@proNOG	NA|NA|NA	S	phage tail region protein
Sequence_1031	940615.AciX9_2449	9.6e-49	201.1					bactNOG[38]	0060J@aciNOG,05FD9@bactNOG,0XS8G@NOG	NA|NA|NA	S	Baseplate J-like protein
Sequence_1034	279714.FuraDRAFT_1968	6.2e-07	62.8					bactNOG[38]	08MMG@bactNOG,0BIEV@bproNOG,0XS7Y@NOG,176WU@proNOG	NA|NA|NA
Sequence_1046	246197.MXAN_4461	2.5e-32	147.1					bactNOG[38]	05IE2@bactNOG,0GFE4@delNOG,0HFZD@dproNOG,0ZHXB@NOG,17DNU@proNOG	NA|NA|NA	T	response regulator
Sequence_1047	378806.STAUR_4810	4.7e-54	219.2					bactNOG[38]	085EP@bactNOG,0GHSJ@delNOG,0HIGT@dproNOG,129T8@NOG,17PGS@proNOG	NA|NA|NA	S	Cyclase dehydrase
Sequence_1048	246197.MXAN_4451	4.6e-216	757.3	ENO	GO:0005575,GO:0005576,GO:0005622,GO:0005623,GO:0005737,GO:0009986,GO:0044424,GO:0044464	K01689	DHQTi,ENO	bactNOG[38]	05C70@bactNOG,0GB3H@delNOG,0HC3M@dproNOG,16PJE@proNOG,COG0148@NOG	NA|NA|NA	G	Catalyzes the reversible conversion of 2- phosphoglycerate into phosphoenolpyruvate. It is essential for the degradation of carbohydrates via glycolysis (By similarity)
Sequence_1051	246197.MXAN_0923	2.7e-107	393.7			K00059,K07124		bactNOG[38]	08ETS@bactNOG,0GSI9@delNOG,0HS0G@dproNOG,17174@proNOG,COG0300@NOG	NA|NA|NA	S	Short-chain dehydrogenase reductase SDR
Sequence_1052	246197.MXAN_4448	1e-65	256.5					bactNOG[38]	06NJI@bactNOG,0GKBU@delNOG,0HKI0@dproNOG,0YFPK@NOG,17XMJ@proNOG	NA|NA|NA
Sequence_1054	483219.LILAB_30355	6.6e-124	449.1			K02482		bactNOG[38]	08HHH@bactNOG,0GST7@delNOG,0HS78@dproNOG,17281@proNOG,COG0642@NOG	NA|NA|NA	T	Histidine kinase
Sequence_1057	483219.LILAB_30315	2.4e-87	327					bactNOG[38]	05VC7@bactNOG,0GGQ1@delNOG,0HHDZ@dproNOG,121JE@NOG,17JPT@proNOG	NA|NA|NA	U	General secretory system II protein E
Sequence_1062	246197.MXAN_3010	3e-142	510	XERC	GO:0005575,GO:0005622,GO:0005623,GO:0005737,GO:0044424,GO:0044464	K03733,K04763		bactNOG[38]	05C13@bactNOG,0GBKP@delNOG,0HD3E@dproNOG,16PR7@proNOG,COG4974@NOG	NA|NA|NA	L	Site-specific tyrosine recombinase, which acts by catalyzing the cutting and rejoining of the recombining DNA molecules. The XerC-XerD complex is essential to convert dimers of the bacterial chromosome into monomers to permit their segregation at cell division. It also contributes to the segregational stability of plasmids (By similarity)
Sequence_1070	483219.LILAB_30265	5.7e-156	555.8			K07027		bactNOG[38]	05GKB@bactNOG,0GDHB@delNOG,0HFGH@dproNOG,178IY@proNOG,COG0392@NOG	NA|NA|NA	S	Uncharacterised protein family (UPF0104)
Sequence_1076	378806.STAUR_4754	3.4e-48	196.1	COABC	GO:0000166,GO:0003674,GO:0003824,GO:0004632,GO:0004633,GO:0005488,GO:0005575,GO:0005623,GO:0005886,GO:0006139,GO:0006163,GO:0006164,GO:0006259,GO:0006725,GO:0006732,GO:0006753,GO:0006793,GO:0006796,GO:0006807,GO:0008150,GO:0008152,GO:0009058,GO:0009108,GO:0009116,GO:0009117,GO:0009119,GO:0009150,GO:0009152,GO:0009163,GO:0009165,GO:0009259,GO:0009260,GO:0009987,GO:0010181,GO:0015936,GO:0015937,GO:…	K01598,K01922,K13038	PPCDC,PPNCL,PPNCL2,PPNCL3	bactNOG[38]	05CJS@bactNOG,0GBIW@delNOG,0HCDT@dproNOG,16PQ8@proNOG,COG0452@NOG	NA|NA|NA	H	Phosphopantothenoylcysteine decarboxylase
Sequence_1077	378806.STAUR_4754	1.9e-87	327.4	COABC	GO:0000166,GO:0003674,GO:0003824,GO:0004632,GO:0004633,GO:0005488,GO:0005575,GO:0005623,GO:0005886,GO:0006139,GO:0006163,GO:0006164,GO:0006259,GO:0006725,GO:0006732,GO:0006753,GO:0006793,GO:0006796,GO:0006807,GO:0008150,GO:0008152,GO:0009058,GO:0009108,GO:0009116,GO:0009117,GO:0009119,GO:0009150,GO:0009152,GO:0009163,GO:0009165,GO:0009259,GO:0009260,GO:0009987,GO:0010181,GO:0015936,GO:0015937,GO:…	K01598,K01922,K13038	PPCDC,PPNCL,PPNCL2,PPNCL3	bactNOG[38]	05CJS@bactNOG,0GBIW@delNOG,0HCDT@dproNOG,16PQ8@proNOG,COG0452@NOG	NA|NA|NA	H	Phosphopantothenoylcysteine decarboxylase
Sequence_1079	246197.MXAN_4392	1.6e-162	578.9	YIEL	GO:0005975,GO:0008150,GO:0008152,GO:0009056,GO:0016052,GO:0044238,GO:0071704,GO:1901575	K07214		bactNOG[38]	05DYC@bactNOG,0GC7Y@delNOG,0HCGP@dproNOG,1735M@proNOG,COG2382@NOG	NA|NA|NA	P	esterase
Sequence_1082	483219.LILAB_30030	5.4e-273	946.4	KAMD		K01844		bactNOG[38]	05EQ5@bactNOG,0GCK7@delNOG,0HE2N@dproNOG,0XSK3@NOG,16TQZ@proNOG	NA|NA|NA	S	5,6-aminomutase, alpha subunit
Sequence_1083	246197.MXAN_5478	2.2e-35	157.1					bactNOG[38]	06631@bactNOG,0GIS1@delNOG,0HJIT@dproNOG,11WVH@NOG,17HBB@proNOG	NA|NA|NA	S	LysM domain
Sequence_1084	483219.LILAB_29950	1.2e-33	150.2		GO:0005575,GO:0005623,GO:0009279,GO:0016020,GO:0019867,GO:0030312,GO:0030313,GO:0031975,GO:0044462,GO:0044464,GO:0071944	K02014,K16089,K16092		bactNOG[38]	05D05@bactNOG,0GB35@delNOG,0HE5R@dproNOG,16QBU@proNOG,COG4771@NOG	NA|NA|NA	P	TonB-dependent receptor
Sequence_1087	246197.MXAN_4359	0	1188.3	FTSH	GO:0000003,GO:0000910,GO:0003674,GO:0003824,GO:0004175,GO:0004222,GO:0005488,GO:0005575,GO:0005623,GO:0005886,GO:0006139,GO:0006152,GO:0006163,GO:0006195,GO:0006200,GO:0006508,GO:0006725,GO:0006753,GO:0006793,GO:0006796,GO:0006807,GO:0007049,GO:0008150,GO:0008152,GO:0008233,GO:0008237,GO:0008270,GO:0009056,GO:0009116,GO:0009117,GO:0009119,GO:0009123,GO:0009125,GO:0009126,GO:0009128,GO:0009141,GO:…	K03798		bactNOG[38]	05C3H@bactNOG,0GAMY@delNOG,0HC0Z@dproNOG,16QNR@proNOG,COG0465@NOG	NA|NA|NA	O	Acts as a processive, ATP-dependent zinc metallopeptidase for both cytoplasmic and membrane proteins. Plays a role in the quality control of integral membrane proteins (By similarity)
Sequence_1088	483219.LILAB_29890	2e-235	822	GLMM	GO:0003674,GO:0003824,GO:0005575,GO:0005622,GO:0005623,GO:0005737,GO:0005829,GO:0006040,GO:0006047,GO:0006048,GO:0006139,GO:0006464,GO:0006468,GO:0006725,GO:0006753,GO:0006793,GO:0006796,GO:0006807,GO:0008150,GO:0008152,GO:0008966,GO:0009058,GO:0009117,GO:0009165,GO:0009225,GO:0009226,GO:0009987,GO:0016310,GO:0016853,GO:0016866,GO:0016868,GO:0018130,GO:0019438,GO:0019538,GO:0019637,GO:0034641,GO:…	K03431	ACGAMPM,PGAMT,PGAMTi,PGMT,PMANM,PPM	bactNOG[38]	07QJF@bactNOG,0GASF@delNOG,0HC20@dproNOG,16PZZ@proNOG,COG1109@NOG	NA|NA|NA	G	Catalyzes the conversion of glucosamine-6-phosphate to glucosamine-1-phosphate (By similarity)
Sequence_1090	483219.LILAB_29835	0	1197.6	NARB	GO:0003674,GO:0003824,GO:0005575,GO:0005623,GO:0006091,GO:0008150,GO:0008152,GO:0009987,GO:0015980,GO:0016491,GO:0016651,GO:0042597,GO:0044237,GO:0044464,GO:0044710,GO:0045333,GO:0055114	K00123,K00367,K00372,K02567,K05299	NAR_syn	bactNOG[38]	07QIW@bactNOG,0GAUS@delNOG,0HCHT@dproNOG,16UIZ@proNOG,COG0243@NOG	NA|NA|NA	C	Molybdopterin oxidoreductase
Sequence_1093	378806.STAUR_4715	1.6e-99	370.2					bactNOG[38]	08R3U@bactNOG,0GFMG@delNOG,0HGHE@dproNOG,11HT3@NOG,17ITM@proNOG	NA|NA|NA	S	Inherit from bactNOG: integral membrane protein
Sequence_1095	483219.LILAB_29780	5.6e-136	490	HTRA	GO:0003674,GO:0003824,GO:0004175,GO:0004252,GO:0005575,GO:0005623,GO:0008150,GO:0008152,GO:0008233,GO:0008236,GO:0016787,GO:0017171,GO:0030288,GO:0030312,GO:0030313,GO:0031975,GO:0042597,GO:0044462,GO:0044464,GO:0070011,GO:0071944	K04771,K04772		bactNOG[38]	05C0H@bactNOG,0GANK@delNOG,0HC61@dproNOG,16PJ0@proNOG,COG0265@NOG	NA|NA|NA	M	Protease DO
Sequence_1108	5664.LmjF.35.0520	4e-24	120.2					euNOG[57]	0IGIF@euNOG,0XQS3@NOG	NA|NA|NA	S	AHNAK nucleoprotein
Sequence_1109	266834.SMc02865	7.4e-21	105.5					bactNOG[38]	01ZRT@aproNOG,05S3I@bactNOG,11TVF@NOG,17FG8@proNOG	NA|NA|NA	S	Acetyltransferase, (GNAT) family
Sequence_1111	378806.STAUR_1392	3.7e-102	376.3					bactNOG[38]	05DJ8@bactNOG,0GBX9@delNOG,0HCAT@dproNOG,16U20@proNOG,COG3491@NOG	NA|NA|NA	S	2OG-Fe(II) oxygenase
Sequence_1114	246197.MXAN_4262	7.7e-34	150.6	ZRAS		K02482,K07709,K10942		bactNOG[38]	05CUX@bactNOG,0GAXX@delNOG,0HDKH@dproNOG,16R9W@proNOG,COG3852@NOG	NA|NA|NA	T	Signal Transduction Histidine Kinase
Sequence_1115	246197.MXAN_4259	3.7e-19	102.1					bactNOG[38]	0721P@bactNOG,0GNRC@delNOG,0HNSW@dproNOG,0YZI1@NOG,1842V@proNOG	NA|NA|NA
Sequence_1117	246197.MXAN_5291	5.9e-103	379	MTGA	GO:0000270,GO:0003674,GO:0003824,GO:0005575,GO:0005623,GO:0005886,GO:0006022,GO:0006023,GO:0006024,GO:0006807,GO:0008150,GO:0008152,GO:0008955,GO:0009058,GO:0009059,GO:0009252,GO:0009273,GO:0009987,GO:0016020,GO:0016740,GO:0016757,GO:0016758,GO:0030203,GO:0034645,GO:0042546,GO:0043164,GO:0043170,GO:0044036,GO:0044038,GO:0044085,GO:0044237,GO:0044249,GO:0044260,GO:0044464,GO:0044699,GO:0044710,GO:…	K03814		bactNOG[38]	08VKV@bactNOG,0GGJG@delNOG,0HGC5@dproNOG,16QKK@proNOG,COG0744@NOG	NA|NA|NA	M	Monofunctional biosynthetic peptidoglycan transglycosylase
Sequence_1120	1005048.CFU_2252	6.5e-18	97.4					bactNOG[38]	06DPP@bactNOG,0Y04F@NOG,17V79@proNOG	NA|NA|NA
Sequence_1123	246197.MXAN_2186	4.2e-296	1021.9					bactNOG[38]	05K62@bactNOG,0GJ32@delNOG,0HJ24@dproNOG,17V32@proNOG,COG1032@NOG	NA|NA|NA	C	Domain-Containing protein
Sequence_1125	378806.STAUR_1727	1.3e-101	375.9	IORB	GO:0003674,GO:0003824,GO:0008150,GO:0008152,GO:0016491,GO:0016627,GO:0044710,GO:0047121,GO:0055114	K07303		bactNOG[38]	05CE2@bactNOG,0GBCW@delNOG,0HCME@dproNOG,16PTN@proNOG,COG1529@NOG	NA|NA|NA	C	Aldehyde oxidase and xanthine dehydrogenase, molybdopterin binding
Sequence_1126	448385.sce6333	1.6e-10	69.3	IORB	GO:0003674,GO:0003824,GO:0008150,GO:0008152,GO:0016491,GO:0016627,GO:0044710,GO:0047121,GO:0055114	K07303		bactNOG[38]	05CE2@bactNOG,0GBCW@delNOG,0HCME@dproNOG,16PTN@proNOG,COG1529@NOG	NA|NA|NA	C	Aldehyde oxidase and xanthine dehydrogenase, molybdopterin binding
Sequence_1127	448385.sce6333	1.8e-100	370.9	IORB	GO:0003674,GO:0003824,GO:0008150,GO:0008152,GO:0016491,GO:0016627,GO:0044710,GO:0047121,GO:0055114	K07303		bactNOG[38]	05CE2@bactNOG,0GBCW@delNOG,0HCME@dproNOG,16PTN@proNOG,COG1529@NOG	NA|NA|NA	C	Aldehyde oxidase and xanthine dehydrogenase, molybdopterin binding
Sequence_1128	483219.LILAB_29315	3.9e-20	102.8	THIC	GO:0003674,GO:0003824,GO:0005575,GO:0005622,GO:0005623,GO:0005737,GO:0005829,GO:0005886,GO:0006725,GO:0006766,GO:0006767,GO:0006772,GO:0006790,GO:0006807,GO:0008150,GO:0008152,GO:0009058,GO:0009110,GO:0009228,GO:0009987,GO:0016020,GO:0018130,GO:0019438,GO:0034641,GO:0040007,GO:0042364,GO:0042723,GO:0042724,GO:0044237,GO:0044249,GO:0044271,GO:0044272,GO:0044281,GO:0044283,GO:0044424,GO:0044444,GO:…	K03147	AHMMPS,AHMMPS_1,AMPMS,AMPMS2	bactNOG[38]	05CBF@bactNOG,0GBCP@delNOG,0HBSZ@dproNOG,16Q2G@proNOG,COG0422@NOG	NA|NA|NA	H	Catalyzes the synthesis of the hydroxymethylpyrimidine phosphate (HMP-P) moiety of thiamine from aminoimidazole ribotide (AIR) in a radical S-adenosyl-L-methionine (SAM)-dependent reaction (By similarity)
Sequence_1129	483219.LILAB_29315	1.4e-306	1058.1	THIC	GO:0003674,GO:0003824,GO:0005575,GO:0005622,GO:0005623,GO:0005737,GO:0005829,GO:0005886,GO:0006725,GO:0006766,GO:0006767,GO:0006772,GO:0006790,GO:0006807,GO:0008150,GO:0008152,GO:0009058,GO:0009110,GO:0009228,GO:0009987,GO:0016020,GO:0018130,GO:0019438,GO:0034641,GO:0040007,GO:0042364,GO:0042723,GO:0042724,GO:0044237,GO:0044249,GO:0044271,GO:0044272,GO:0044281,GO:0044283,GO:0044424,GO:0044444,GO:…	K03147	AHMMPS,AHMMPS_1,AMPMS,AMPMS2	bactNOG[38]	05CBF@bactNOG,0GBCP@delNOG,0HBSZ@dproNOG,16Q2G@proNOG,COG0422@NOG	NA|NA|NA	H	Catalyzes the synthesis of the hydroxymethylpyrimidine phosphate (HMP-P) moiety of thiamine from aminoimidazole ribotide (AIR) in a radical S-adenosyl-L-methionine (SAM)-dependent reaction (By similarity)
Sequence_1130	378806.STAUR_4685	2.9e-178	631.7	HISD	GO:0005575,GO:0005618,GO:0005623,GO:0008150,GO:0030312,GO:0040007,GO:0044464,GO:0071944	K00013,K15509	HISTD	bactNOG[38]	05CEK@bactNOG,0GARY@delNOG,0HC1H@dproNOG,16PHT@proNOG,COG0141@NOG	NA|NA|NA	E	Catalyzes the sequential NAD-dependent oxidations of L- histidinol to L-histidinaldehyde and then to L-histidine (By similarity)
Sequence_1131	378806.STAUR_4679	1.2e-85	324.3	HISI	GO:0000105,GO:0003674,GO:0003824,GO:0004635,GO:0004636,GO:0005575,GO:0005622,GO:0005623,GO:0005737,GO:0006082,GO:0006520,GO:0006547,GO:0006725,GO:0006807,GO:0008150,GO:0008152,GO:0008652,GO:0009058,GO:0009987,GO:0016053,GO:0016462,GO:0016787,GO:0016810,GO:0016814,GO:0016817,GO:0016818,GO:0018130,GO:0019238,GO:0019438,GO:0019752,GO:0034641,GO:0043436,GO:0044237,GO:0044238,GO:0044249,GO:0044281,GO:…	K01496,K11755	PRAMPC,PRAMPC_1,PRATPP	bactNOG[38]	05K8F@bactNOG,0GBPI@delNOG,0HFQF@dproNOG,16SFP@proNOG,COG0139@NOG	NA|NA|NA	E	phosphoribosyl-amp cyclohydrolase
Sequence_1132	483219.LILAB_29235	2.9e-243	846.3	LPD	GO:0000166,GO:0003674,GO:0003824,GO:0004148,GO:0005488,GO:0005575,GO:0005576,GO:0005622,GO:0005623,GO:0005737,GO:0005829,GO:0005886,GO:0006082,GO:0006084,GO:0006085,GO:0006086,GO:0006090,GO:0006637,GO:0006732,GO:0006793,GO:0008150,GO:0008152,GO:0009058,GO:0009108,GO:0009607,GO:0009987,GO:0015036,GO:0016020,GO:0016491,GO:0016651,GO:0016655,GO:0016667,GO:0016668,GO:0019725,GO:0019752,GO:0032787,GO:…	K00382	PDH,PDHa,PDHcr	bactNOG[38]	07QN2@bactNOG,0GBA1@delNOG,0HCFY@dproNOG,16Q3B@proNOG,COG1249@NOG	NA|NA|NA	C	Dihydrolipoyl dehydrogenase
Sequence_1135	290397.Adeh_2037	0	1912.1	YPO2573		K06894		bactNOG[38]	05DN3@bactNOG,0GAKD@delNOG,0HCFX@dproNOG,16QDC@proNOG,COG2373@NOG	NA|NA|NA	S	Alpha-2-macroglobulin domain protein
Sequence_1137	246197.MXAN_4217	7.1e-30	137.1	BKDB	GO:0003674,GO:0003824,GO:0006082,GO:0006520,GO:0006807,GO:0008150,GO:0008152,GO:0009056,GO:0009063,GO:0009987,GO:0016054,GO:0016417,GO:0016740,GO:0016746,GO:0016747,GO:0019752,GO:0043436,GO:0044237,GO:0044238,GO:0044248,GO:0044281,GO:0044282,GO:0044710,GO:0044712,GO:0046395,GO:0071704,GO:1901564,GO:1901565,GO:1901575	K00627,K00658,K09699	OBDHc,OIVD1r,OIVD2,OIVD3	bactNOG[38]	07QSN@bactNOG,0GC57@delNOG,0HCQB@dproNOG,16QNZ@proNOG,COG0508@NOG	NA|NA|NA	C	Dehydrogenase
Sequence_1140	483219.LILAB_29195	7.7e-14	82					bactNOG[38]	06PIK@bactNOG,0GKW0@delNOG,0HM1W@dproNOG,0YFGG@NOG,17XZW@proNOG	NA|NA|NA	S	Pfam:Chagasin_I42
Sequence_1141	483219.LILAB_29195	1.8e-125	454.1					bactNOG[38]	06PIK@bactNOG,0GKW0@delNOG,0HM1W@dproNOG,0YFGG@NOG,17XZW@proNOG	NA|NA|NA	S	Pfam:Chagasin_I42
Sequence_1145	246197.MXAN_7114	6.8e-142	508.8	AFUA3		K02012		bactNOG[38]	05C4Y@bactNOG,0GJ1P@delNOG,0HHMU@dproNOG,16WH8@proNOG,COG1840@NOG	NA|NA|NA	P	extracellular solute-binding protein, family 1
Sequence_1147	246197.MXAN_7115	1.9e-30	139	AFUB2	GO:0005575,GO:0016020	K02011		bactNOG[38]	05CIU@bactNOG,0GFEV@delNOG,0HFMR@dproNOG,174SC@proNOG,COG1178@NOG	NA|NA|NA	P	binding-protein-dependent transport systems inner membrane component
Sequence_1148	246197.MXAN_2185	1.6e-53	215.3	BMUL_0021				bactNOG[38]	05MDH@bactNOG,17CV3@proNOG,COG2128@NOG	NA|NA|NA	S	Antioxidant protein with alkyl hydroperoxidase activity. Required for the reduction of the AhpC active site cysteine residues and for the regeneration of the AhpC enzyme activity (By similarity)
Sequence_1150	246197.MXAN_4189	2.2e-66	260					bactNOG[38]	06A89@bactNOG,0GJ2I@delNOG,0HJ4H@dproNOG,0XZVU@NOG,17T7F@proNOG	NA|NA|NA	S	repeat protein
Sequence_1151	246197.MXAN_4186	4.1e-99	368.6					bactNOG[38]	0629W@bactNOG,0GGXD@delNOG,0HI8T@dproNOG,12AZ9@NOG,17Q7U@proNOG	NA|NA|NA
Sequence_1152	246197.MXAN_4180	3e-186	657.9					bactNOG[38]	060NV@bactNOG,0GI64@delNOG,0HI71@dproNOG,129J7@NOG,17PDD@proNOG	NA|NA|NA
Sequence_1154	4533.OB05G30620.1	1.2e-24	120.2					euNOG[57]	0JG6E@euNOG,0Z0T5@NOG	NA|NA|NA
Sequence_1155	246197.MXAN_4173	9.1e-172	610.9			K02004		bactNOG[38]	07S92@bactNOG,0GJRI@delNOG,0HJYE@dproNOG,17RDA@proNOG,COG0577@NOG	NA|NA|NA	Q	ABC transporter (Permease
Sequence_1157	485913.Krac_5340	2.7e-21	109.4		GO:0005575,GO:0005622,GO:0005623,GO:0005737,GO:0008150,GO:0008152,GO:0009058,GO:0009987,GO:0044237,GO:0044249,GO:0044424,GO:0044464,GO:0051186,GO:0051188	K00648,K18002		NOG[107]	COG0332@NOG	NA|NA|NA	I	Catalyzes the condensation reaction of fatty acid synthesis by the addition to an acyl acceptor of two carbons from malonyl-ACP. Catalyzes the first condensation reaction which initiates fatty acid synthesis and may therefore play a role in governing the total rate of fatty acid production. Possesses both acetoacetyl-ACP synthase and acetyl transacylase activities. Its substrate specificity deter…
Sequence_1158	945681.APO_2102	5.6e-33	147.5					bactNOG[38]	02AU0@aproNOG,07NFB@bactNOG,0Y5KH@NOG,18D8N@proNOG	NA|NA|NA
Sequence_1160	378806.STAUR_3574	1.8e-09	68.6					bactNOG[38]	06ZTP@bactNOG,0GPHE@delNOG,0HPGD@dproNOG,0YW5V@NOG,185BK@proNOG	NA|NA|NA
Sequence_1165	378806.STAUR_4622	4.4e-101	375.2	UDK	GO:0003674,GO:0003824,GO:0004849,GO:0005575,GO:0005622,GO:0005623,GO:0005737,GO:0006139,GO:0006213,GO:0006220,GO:0006221,GO:0006222,GO:0006725,GO:0006753,GO:0006793,GO:0006796,GO:0006807,GO:0008150,GO:0008152,GO:0009058,GO:0009116,GO:0009117,GO:0009119,GO:0009123,GO:0009124,GO:0009129,GO:0009130,GO:0009156,GO:0009161,GO:0009163,GO:0009165,GO:0009173,GO:0009174,GO:0009218,GO:0009220,GO:0009259,GO:…	K00855,K00876	CYTDK1,CYTDK2,ITCY,PNTK,URIK1,URIK2,URIK3	bactNOG[38]	05DBI@bactNOG,0GE7E@delNOG,0HF69@dproNOG,174DQ@proNOG,COG0572@NOG	NA|NA|NA	F	uridine kinase
Sequence_1166	246197.MXAN_4157	2.1e-135	489.2					bactNOG[38]	064QS@bactNOG,0GH4U@delNOG,0HHXS@dproNOG,12C26@NOG,17QSD@proNOG	NA|NA|NA
Sequence_1168	246197.MXAN_4154	5.5e-122	443.4					bactNOG[38]	066TZ@bactNOG,0GHM3@delNOG,0HIER@dproNOG,12B2C@NOG,17KHT@proNOG	NA|NA|NA
Sequence_1170	246197.MXAN_4150	7.5e-158	562					bactNOG[38]	08Q0B@bactNOG,0GFUR@delNOG,0HGDW@dproNOG,0ZIKT@NOG,177NN@proNOG	NA|NA|NA
Sequence_1172	246197.MXAN_4145	5.8e-227	793.9					bactNOG[38]	075YZ@bactNOG,0GBJR@delNOG,0HD2G@dproNOG,0XNSF@NOG,16S0I@proNOG	NA|NA|NA	S	radical SAM domain protein
Sequence_1174	246197.MXAN_4143	8e-75	287.7	FRZA		K03408		bactNOG[38]	06FIA@bactNOG,0GIXQ@delNOG,0HJ6V@dproNOG,0Y6SZ@NOG,17VKD@proNOG	NA|NA|NA	S	frizzy aggregation protein A
Sequence_1175	246197.MXAN_4140	3.2e-211	739.6	CHEA		K03407,K13490		bactNOG[38]	05CBS@bactNOG,0GAP3@delNOG,0HCWK@dproNOG,16PR1@proNOG,COG0643@NOG	NA|NA|NA	T	CheA signal transduction histidine kinase
Sequence_1176	246197.MXAN_4139	5e-138	496.9	CHEB	GO:0005575,GO:0005622,GO:0005623,GO:0005737,GO:0044424,GO:0044464	K03412		bactNOG[38]	05CMP@bactNOG,0GJTQ@delNOG,0HK0M@dproNOG,16Q0Q@proNOG,COG2201@NOG	NA|NA|NA	O	catalyzes the demethylation of specific methylglutamate residues introduced into the chemoreceptors (methyl-accepting chemotaxis proteins) by CheR (By similarity)
Sequence_1177	246197.MXAN_4138	4.5e-78	298.1	FRZF		K00575		bactNOG[38]	05BZU@bactNOG,0GEHD@delNOG,0HEV1@dproNOG,0XNMH@NOG,17BQM@proNOG	NA|NA|NA	O	ec 2.1.1.80
Sequence_1178	246197.MXAN_4134	1.2e-130	471.5					bactNOG[38]	06NW2@bactNOG,0GKKB@delNOG,0HKSB@dproNOG,0YEVB@NOG,17Y6B@proNOG	NA|NA|NA
Sequence_1181	483219.LILAB_28665	0	1221.1		GO:0005575,GO:0005622,GO:0005623,GO:0005737,GO:0044424,GO:0044464	K01921		bactNOG[38]	08N9N@bactNOG,0GD3H@delNOG,0HDNA@dproNOG,176T2@proNOG,COG1181@NOG	NA|NA|NA	M	Cell wall formation (By similarity)
Sequence_1182	246197.MXAN_4096	5.4e-139	500.7	DMPA		K01266		bactNOG[38]	05CVU@bactNOG,0GBTY@delNOG,0HD2N@dproNOG,174C2@proNOG,COG3191@NOG	NA|NA|NA	E, Q	D-aminopeptidase EC
Sequence_1188	411903.COLAER_01410	1.3e-24	120.9					bactNOG[38]	07NFB@bactNOG,0Y5KH@NOG	NA|NA|NA
Sequence_1189	1051075.PDI_2054	1.5e-13	84	PSTA	GO:0005575,GO:0016020	K02037,K02038	PIabc	NOG[107]	COG0581@NOG	NA|NA|NA	P	phosphate abc transporter
Sequence_1192	483219.LILAB_28490	6.5e-101	374.8			K00860		bactNOG[38]	0814I@bactNOG,0GF9G@delNOG,0HG36@dproNOG,17ETT@proNOG,COG0529@NOG	NA|NA|NA	P	Catalyzes the synthesis of activated sulfate (By similarity)
Sequence_1193	483219.LILAB_28480	2e-43	183.3					bactNOG[38]	072U2@bactNOG,0GPKW@delNOG,0HPJT@dproNOG,0Z0PC@NOG,183S8@proNOG	NA|NA|NA
Sequence_1194	246197.MXAN_4055	9.1e-13	81.6					bactNOG[38]	08ZQG@bactNOG,0GFC4@delNOG,0HG7R@dproNOG,11P68@NOG,17CU5@proNOG	NA|NA|NA
Sequence_1196	378806.STAUR_4509	5.1e-85	320.5					bactNOG[38]	08ZN1@bactNOG,0GFG2@delNOG,0HG1R@dproNOG,11PQM@NOG,17D5W@proNOG	NA|NA|NA
Sequence_1197	246197.MXAN_4042	1e-254	884.8	BMUL_2164				bactNOG[38]	05C1W@bactNOG,0GAJR@delNOG,0HBXT@dproNOG,16PNY@proNOG,COG2204@NOG	NA|NA|NA	T	two component, sigma54 specific, transcriptional regulator, Fis family
Sequence_1200	246197.MXAN_4039	2.5e-157	561.6	ACCA	GO:0001676,GO:0003674,GO:0003824,GO:0003989,GO:0005575,GO:0005622,GO:0005623,GO:0005737,GO:0006082,GO:0006629,GO:0006631,GO:0006633,GO:0008150,GO:0008152,GO:0008610,GO:0009058,GO:0009317,GO:0009329,GO:0009987,GO:0016053,GO:0016421,GO:0016874,GO:0016885,GO:0019752,GO:0032787,GO:0032991,GO:0042759,GO:0043234,GO:0043436,GO:0044237,GO:0044238,GO:0044249,GO:0044255,GO:0044281,GO:0044283,GO:0044424,GO:…	K01962,K01963	ACCOAC	bactNOG[38]	07QM9@bactNOG,0GANR@delNOG,0HCWF@dproNOG,16PH9@proNOG,COG0825@NOG	NA|NA|NA	I	Component of the acetyl coenzyme A carboxylase (ACC) complex. First, biotin carboxylase catalyzes the carboxylation of biotin on its carrier protein (BCCP) and then the CO(2) group is transferred by the carboxyltransferase to acetyl-CoA to form malonyl-CoA (By similarity)
Sequence_1202	246197.MXAN_4033	6.8e-38	162.5					bactNOG[38]	06UZJ@bactNOG,0GNGS@delNOG,0HNIX@dproNOG,0YP43@NOG,1824M@proNOG	NA|NA|NA
Sequence_1204	246197.MXAN_4029	3.6e-135	488.4			K02488		bactNOG[38]	05BZU@bactNOG,0GCCF@delNOG,0HDW8@dproNOG,0XNMH@NOG,16S4F@proNOG	NA|NA|NA	T	Diguanylate cyclase
Sequence_1205	483219.LILAB_28255	2.7e-174	617.5	MUTL	GO:0003674,GO:0003676,GO:0003677,GO:0003697,GO:0003824,GO:0005488,GO:0005575,GO:0005622,GO:0005623,GO:0006139,GO:0006152,GO:0006163,GO:0006195,GO:0006200,GO:0006259,GO:0006281,GO:0006298,GO:0006725,GO:0006753,GO:0006793,GO:0006796,GO:0006807,GO:0006950,GO:0006974,GO:0008150,GO:0008152,GO:0009056,GO:0009116,GO:0009117,GO:0009119,GO:0009123,GO:0009125,GO:0009126,GO:0009128,GO:0009141,GO:0009143,GO:…	K03572		bactNOG[38]	05DC6@bactNOG,0GBX6@delNOG,0HCFK@dproNOG,16R81@proNOG,COG0323@NOG	NA|NA|NA	L	This protein is involved in the repair of mismatches in DNA. It is required for dam-dependent methyl-directed DNA mismatch repair. May act as a molecular matchmaker , a protein that promotes the formation of a stable complex between two or more DNA-binding proteins in an ATP-dependent manner without itself being part of a final effector complex (By similarity)
Sequence_1206	483219.LILAB_28255	2.9e-88	330.1	MUTL	GO:0003674,GO:0003676,GO:0003677,GO:0003697,GO:0003824,GO:0005488,GO:0005575,GO:0005622,GO:0005623,GO:0006139,GO:0006152,GO:0006163,GO:0006195,GO:0006200,GO:0006259,GO:0006281,GO:0006298,GO:0006725,GO:0006753,GO:0006793,GO:0006796,GO:0006807,GO:0006950,GO:0006974,GO:0008150,GO:0008152,GO:0009056,GO:0009116,GO:0009117,GO:0009119,GO:0009123,GO:0009125,GO:0009126,GO:0009128,GO:0009141,GO:0009143,GO:…	K03572		bactNOG[38]	05DC6@bactNOG,0GBX6@delNOG,0HCFK@dproNOG,16R81@proNOG,COG0323@NOG	NA|NA|NA	L	This protein is involved in the repair of mismatches in DNA. It is required for dam-dependent methyl-directed DNA mismatch repair. May act as a molecular matchmaker , a protein that promotes the formation of a stable complex between two or more DNA-binding proteins in an ATP-dependent manner without itself being part of a final effector complex (By similarity)
Sequence_1208	246197.MXAN_4023	1.2e-55	222.2					bactNOG[38]	06SSI@bactNOG,0GMRW@delNOG,0HN0H@dproNOG,0YIWV@NOG,180UI@proNOG	NA|NA|NA
Sequence_1209	391625.PPSIR1_10590	9.3e-59	235					bactNOG[38]	06DPP@bactNOG,0Y04F@NOG,17V79@proNOG	NA|NA|NA
Sequence_1211	246197.MXAN_3636	6e-19	97.8			K15653		bactNOG[38]	05C0W@bactNOG,0GBRH@delNOG,0HCTQ@dproNOG,16PMV@proNOG,COG1020@NOG	NA|NA|NA	Q	non-ribosomal peptide synthetase
Sequence_1216	411684.HPDFL43_06125	6.4e-18	99					bactNOG[38]	02065@aproNOG,05QW3@bactNOG,11ZAD@NOG,17IKD@proNOG	NA|NA|NA	S	Membrane-associated protein
Sequence_1217	483219.LILAB_28100	3.1e-69	266.5					bactNOG[38]	068SE@bactNOG,0GJ77@delNOG,0HJ6W@dproNOG,17TA3@proNOG,COG0468@NOG	NA|NA|NA	L	RecA protein
Sequence_1218	483219.LILAB_28095	1.9e-50	203.8			K14161		bactNOG[38]	084U5@bactNOG,0GE0U@delNOG,0HEV2@dproNOG,16X6Z@proNOG,COG0389@NOG	NA|NA|NA	L	Inherit from COG: Poorly processive error-prone DNA polymerase involved in untargeted mutagenesis. Copies undamaged DNA at stalled replication forks which arise in vivo from mismatched or misaligned primer ends. These misaligned primers can be extended by polIV. Exhibits no 3-5 exonuclease (proofreading) activity. May be involved in translesional synthesis in conjunction with the beta clamp from …
Sequence_1220	246197.MXAN_3987	6.2e-113	413.3	UGE		K01784,K08679	GLA	bactNOG[38]	08IAJ@bactNOG,0GSWY@delNOG,0HSAG@dproNOG,172MU@proNOG,COG0451@NOG	NA|NA|NA	M	NAD-dependent epimerase dehydratase
Sequence_1222	298653.Franean1_5164	5e-29	134.4	GLGX		K02438		bactNOG[38]	014SU@actNOG,08IUM@bactNOG,COG1523@NOG	NA|NA|NA	G	Glycogen debranching enzyme
Sequence_1223	378806.STAUR_1457	4.8e-101	372.9			K01055		bactNOG[38]	08PRS@bactNOG,0GG6P@delNOG,0HH53@dproNOG,17AQ4@proNOG,COG0596@NOG	NA|NA|NA	S	alpha beta fold family
Sequence_1225	246197.MXAN_3982	3.2e-146	523.1	DNAE2	GO:0005575,GO:0005618,GO:0005622,GO:0005623,GO:0005737,GO:0005886,GO:0006139,GO:0006259,GO:0006281,GO:0006301,GO:0006725,GO:0006807,GO:0006950,GO:0006974,GO:0008150,GO:0008152,GO:0009058,GO:0009059,GO:0009636,GO:0009987,GO:0016020,GO:0018130,GO:0019438,GO:0019985,GO:0030312,GO:0033554,GO:0034641,GO:0034645,GO:0034654,GO:0042221,GO:0042276,GO:0043170,GO:0044237,GO:0044238,GO:0044249,GO:0044260,GO:…	K02337,K14162		bactNOG[38]	05C0B@bactNOG,0GCH8@delNOG,0HDCU@dproNOG,16SMW@proNOG,COG0587@NOG	NA|NA|NA	L	DNA polymerase involved in damage-induced mutagenesis and translesion synthesis (TLS). It is not the major replicative DNA polymerase (By similarity)
Sequence_1230	483219.LILAB_27985	9.9e-227	791.6	RB10364				bactNOG[38]	06ZJG@bactNOG,0GB3Z@delNOG,0HCH2@dproNOG,16RAG@proNOG,COG0606@NOG	NA|NA|NA	O	AAA ATPase
Sequence_1233	483219.LILAB_27945	1.5e-115	422.2			K00655		bactNOG[38]	05E9Q@bactNOG,0GEW9@delNOG,0HFY5@dproNOG,16YHZ@proNOG,COG0204@NOG	NA|NA|NA	I	1-acyl-sn-glycerol-3-phosphate acyltransferase
Sequence_1234	483219.LILAB_13415	3.7e-192	676.8			K08482		bactNOG[38]	05EHU@bactNOG,0GDIG@delNOG,0HENE@dproNOG,16QPH@proNOG,COG0467@NOG	NA|NA|NA	T	KaiC
Sequence_1236	483219.LILAB_13755	1.8e-116	424.9			K02035		bactNOG[38]	05DEF@bactNOG,0GAZE@delNOG,0HCSQ@dproNOG,16QR5@proNOG,COG0747@NOG	NA|NA|NA	E	Extracellular solute-binding protein, family 5
Sequence_1237	483219.LILAB_13750	4.3e-159	568.5	DPPB	GO:0005575,GO:0016020	K02033,K15581		bactNOG[38]	05CJM@bactNOG,0GBIV@delNOG,0HBY2@dproNOG,16PVU@proNOG,COG0601@NOG	NA|NA|NA	P	binding-protein-dependent transport systems inner membrane component
Sequence_1238	987059.RBXJA2T_18086	1.7e-06	61.2	PPSA	GO:0000287,GO:0003674,GO:0003824,GO:0005488,GO:0005975,GO:0005996,GO:0006006,GO:0006091,GO:0006094,GO:0006793,GO:0006796,GO:0008150,GO:0008152,GO:0008986,GO:0009056,GO:0009058,GO:0009987,GO:0016051,GO:0016301,GO:0016310,GO:0016740,GO:0016772,GO:0016781,GO:0019318,GO:0019319,GO:0043167,GO:0043169,GO:0044237,GO:0044238,GO:0044248,GO:0044723,GO:0046364,GO:0046872,GO:0071704,GO:1901576	K01007	PPS	bactNOG[38]	08HRN@bactNOG,0BRDP@bproNOG,172BX@proNOG,COG0574@NOG	NA|NA|NA	G	Catalyzes the phosphorylation of pyruvate to phosphoenolpyruvate (By similarity)
Sequence_1239	483219.LILAB_11075	0	2168.7					bactNOG[38]	08J6K@bactNOG,17363@proNOG,COG1472@NOG	NA|NA|NA	G	F5/8 type C domain
Sequence_1241	483219.LILAB_27800	4.4e-94	349.7			K00380		bactNOG[38]	07Y6B@bactNOG,0GFIY@delNOG,0HJZS@dproNOG,17B5K@proNOG,COG3182@NOG	NA|NA|NA	S	PepSY-associated TM helix domain-containing protein
Sequence_1242	438753.AZC_3754	1.2e-69	268.9	BFRE	GO:0005575,GO:0005623,GO:0006810,GO:0008150,GO:0009279,GO:0015833,GO:0015893,GO:0016020,GO:0019867,GO:0030312,GO:0030313,GO:0031975,GO:0042221,GO:0042493,GO:0042884,GO:0042886,GO:0042891,GO:0044462,GO:0044464,GO:0044699,GO:0044765,GO:0050896,GO:0051179,GO:0051234,GO:0071702,GO:0071705,GO:0071944,GO:1901998	K16090	FE3DHBZStonex	bactNOG[38]	02EA4@aproNOG,08IU3@bactNOG,172YC@proNOG,COG4774@NOG	NA|NA|NA	P	tonB-dependent siderophore receptor
Sequence_1243	438753.AZC_3753	1e-88	334.7	PIUC		K07336		bactNOG[38]	01TQ3@aproNOG,07E2E@bactNOG,16S04@proNOG,COG3128@NOG	NA|NA|NA	S	PKHD-type hydroxylase
Sequence_1246	483219.LILAB_27875	7.2e-10	71.2			K08884,K11912,K12132		bactNOG[38]	07SGC@bactNOG,0GC0U@delNOG,0HDID@dproNOG,16S8Y@proNOG,COG0515@NOG	NA|NA|NA	T	Serine Threonine protein kinase
Sequence_1247	246197.MXAN_3955	2.5e-211	740.3			K08884,K11912,K12132		bactNOG[38]	07SGC@bactNOG,0GC0U@delNOG,0HDID@dproNOG,16S8Y@proNOG,COG0515@NOG	NA|NA|NA	T	Serine Threonine protein kinase
Sequence_1250	391625.PPSIR1_06828	1.7e-28	133.3					bactNOG[38]	06DPP@bactNOG,0Y04F@NOG,17V79@proNOG	NA|NA|NA
Sequence_1251	246197.MXAN_3920	3.9e-113	412.9			K03496		bactNOG[38]	066G7@bactNOG,0GJYK@delNOG,0HK5C@dproNOG,17JQX@proNOG,COG1192@NOG	NA|NA|NA	D	Sporulation initiation inhibitor protein
Sequence_1258	483219.LILAB_27755	7.5e-126	457.6					bactNOG[38]	07FZW@bactNOG,0GK51@delNOG,0HKBG@dproNOG,0ZJDB@NOG,18ARR@proNOG	NA|NA|NA	M	Outer membrane efflux protein
Sequence_1266	246197.MXAN_1541	0	1419.8					bactNOG[38]	05C0D@bactNOG,0GAMQ@delNOG,0HBVN@dproNOG,16QPP@proNOG,COG0553@NOG	NA|NA|NA	L	SNF2-related protein
Sequence_1269	483219.LILAB_27425	8.4e-145	520.4					bactNOG[38]	0635P@bactNOG,0GIPS@delNOG,0HJ40@dproNOG,12C59@NOG,17UFT@proNOG	NA|NA|NA	S	Sodium hydrogen exchanger
Sequence_1270	246197.MXAN_3845	2.7e-107	394.8					bactNOG[38]	06PN5@bactNOG,0GKTQ@delNOG,0HKZQ@dproNOG,0YCHR@NOG,17VQZ@proNOG	NA|NA|NA
Sequence_1273	246197.MXAN_3841	1.2e-114	419.9	SCPA	GO:0005575,GO:0005622,GO:0005623,GO:0005737,GO:0044424,GO:0044464	K05896		bactNOG[38]	08KVX@bactNOG,0GEG1@delNOG,0HEYT@dproNOG,16QZU@proNOG,COG1354@NOG	NA|NA|NA	S	Participates in chromosomal partition during cell division. May act via the formation of a condensin-like complex containing Smc and ScpB that pull DNA away from mid-cell into both cell halves (By similarity)
Sequence_1276	246197.MXAN_3837	1.2e-127	461.5					bactNOG[38]	05UPM@bactNOG,0GFIW@delNOG,0HGDN@dproNOG,17IYQ@proNOG,COG0664@NOG	NA|NA|NA	T	cyclic nucleotide-binding
Sequence_1278	378806.STAUR_1815	7.7e-293	1014.2			K11891		bactNOG[38]	05U7H@bactNOG,0GGBK@delNOG,0HH80@dproNOG,11URH@NOG,17G3F@proNOG	NA|NA|NA
Sequence_1282	483219.LILAB_27350	0	1357	YPRA		K06877		bactNOG[38]	08I5C@bactNOG,0GSVU@delNOG,0HS9I@dproNOG,172ID@proNOG,COG1205@NOG	NA|NA|NA	L	DEAD DEAH box helicase
Sequence_1283	483219.LILAB_23585	5.7e-91	342.4					bactNOG[38]	05ZD6@bactNOG,0GN9F@delNOG,0HNC4@dproNOG,181QA@proNOG,COG2885@NOG	NA|NA|NA	M	OmpA family
Sequence_1287	483219.LILAB_27240	1.9e-106	392.5	RTCA	GO:0005575,GO:0005622,GO:0005623,GO:0005737,GO:0044424,GO:0044464	K01974		bactNOG[38]	05CKX@bactNOG,0GB98@delNOG,0HCPA@dproNOG,16PDA@proNOG,COG0430@NOG	NA|NA|NA	A	cyclase (EC 6.5.1.4)
Sequence_1291	483219.LILAB_27175	4.3e-43	182.2					bactNOG[38]	06SVZ@bactNOG,0GMXG@delNOG,0HN0V@dproNOG,0YJFT@NOG,180T4@proNOG	NA|NA|NA
Sequence_1292	246197.MXAN_3793	0	1093.2	RPSA	GO:0003674,GO:0003676,GO:0003723,GO:0003729,GO:0003735,GO:0005198,GO:0005488,GO:0005575,GO:0005622,GO:0005623,GO:0005737,GO:0005829,GO:0005840,GO:0006412,GO:0006417,GO:0008150,GO:0008152,GO:0009058,GO:0009059,GO:0009889,GO:0009890,GO:0009892,GO:0009987,GO:0010467,GO:0010468,GO:0010556,GO:0010558,GO:0010605,GO:0010608,GO:0015935,GO:0016020,GO:0017148,GO:0019222,GO:0019538,GO:0022626,GO:0022627,GO:…	K02945,K03527		bactNOG[38]	05CAV@bactNOG,0GANJ@delNOG,0HCMS@dproNOG,16QAF@proNOG,COG0539@NOG	NA|NA|NA	J	thus facilitating recognition of the initiation point. It is needed to translate mRNA with a short Shine-Dalgarno (SD) purine-rich sequence (By similarity)
Sequence_1293	483219.LILAB_27155	1.9e-190	672.2	ATOB	GO:0003674,GO:0003824,GO:0003985,GO:0003988,GO:0005575,GO:0005576,GO:0005623,GO:0005886,GO:0006082,GO:0006629,GO:0006631,GO:0008150,GO:0008152,GO:0009607,GO:0009987,GO:0016020,GO:0016407,GO:0016408,GO:0016453,GO:0016740,GO:0016746,GO:0016747,GO:0019752,GO:0032787,GO:0043436,GO:0044237,GO:0044238,GO:0044255,GO:0044281,GO:0044403,GO:0044419,GO:0044464,GO:0044710,GO:0050896,GO:0051701,GO:0051704,GO:…	K00626	ACACT1r,ACACT2r,ACACT3r,ACACT4r,ACACT5r,ACACT6r,ACACT7r,ACACT8r,FAO1,FAO10,FAO11,FAO2,FAO3,KAT1,KAT2,VCACT	bactNOG[38]	05CHU@bactNOG,0GAWU@delNOG,0HCPI@dproNOG,16PGG@proNOG,COG0183@NOG	NA|NA|NA	I	acetyl-CoA acetyltransferase (EC 2.3.1.9)
Sequence_1294	483219.LILAB_27110	1.1e-38	168.3					bactNOG[38]	06ZNY@bactNOG,0GP8W@delNOG,0HP8H@dproNOG,0Z0CA@NOG,184CM@proNOG	NA|NA|NA
Sequence_1297	5664.LmjF.35.0520	7e-09	67.8					euNOG[57]	0IGIF@euNOG,0XQS3@NOG	NA|NA|NA	S	AHNAK nucleoprotein
Sequence_1303	65071.PYU1_T001539	8.4e-17	94					euNOG[57]	0J2ZJ@euNOG,124HX@NOG	NA|NA|NA
Sequence_1304	483219.LILAB_27055	6.6e-245	852	GUAB	GO:0003674,GO:0003824,GO:0003938,GO:0004497,GO:0005575,GO:0005618,GO:0005622,GO:0005623,GO:0005737,GO:0005829,GO:0005886,GO:0006139,GO:0006163,GO:0006164,GO:0006177,GO:0006195,GO:0006204,GO:0006725,GO:0006753,GO:0006793,GO:0006796,GO:0006807,GO:0008150,GO:0008152,GO:0009056,GO:0009058,GO:0009116,GO:0009117,GO:0009119,GO:0009123,GO:0009124,GO:0009125,GO:0009126,GO:0009127,GO:0009128,GO:0009150,GO:…	K00088	IMPD	bactNOG[38]	05CP4@bactNOG,0GAJS@delNOG,0HBT9@dproNOG,16Q4Q@proNOG,COG0516@NOG,COG0517@NOG	NA|NA|NA	F	Catalyzes the conversion of inosine 5'-phosphate (IMP) to xanthosine 5'-phosphate (XMP), the first committed and rate- limiting step in the de novo synthesis of guanine nucleotides, and therefore plays an important role in the regulation of cell growth (By similarity)
Sequence_1314	246197.MXAN_3748	6.3e-261	906.7	BIOF	GO:0003674,GO:0003824,GO:0004758,GO:0005575,GO:0005618,GO:0005623,GO:0006629,GO:0008150,GO:0008152,GO:0008610,GO:0009058,GO:0016408,GO:0016409,GO:0016454,GO:0016740,GO:0016746,GO:0016747,GO:0030312,GO:0044238,GO:0044464,GO:0044710,GO:0071704,GO:0071944,GO:1901576	K00639,K00652,K00654	AOXSr	bactNOG[38]	07EEK@bactNOG,0GB6W@delNOG,0HCKB@dproNOG,16R8V@proNOG,COG0156@NOG	NA|NA|NA	H	Catalyzes the decarboxylative condensation of pimeloyl- acyl-carrier protein and L-alanine to produce 8-amino-7- oxononanoate (AON), acyl-carrier protein , and carbon dioxide (By similarity)
Sequence_1315	483219.LILAB_26910	6.1e-176	623.6	YGHO	GO:0003674,GO:0003676,GO:0003677,GO:0005488,GO:0006139,GO:0006351,GO:0006355,GO:0006725,GO:0006807,GO:0008150,GO:0008152,GO:0009058,GO:0009059,GO:0009889,GO:0009987,GO:0010467,GO:0010468,GO:0010556,GO:0016070,GO:0018130,GO:0019219,GO:0019222,GO:0019438,GO:0031323,GO:0031326,GO:0032774,GO:0034641,GO:0034645,GO:0034654,GO:0042710,GO:0043170,GO:0044237,GO:0044238,GO:0044249,GO:0044260,GO:0044271,GO:…			bactNOG[38]	05EX6@bactNOG,0GAQQ@delNOG,0HBZG@dproNOG,0XRNH@NOG,16Q8B@proNOG	NA|NA|NA
Sequence_1319	246197.MXAN_3735	3.6e-140	504.6			K02488	DGUNC	bactNOG[38]	05BZU@bactNOG,0GC1A@delNOG,0HEIZ@dproNOG,0XNMH@NOG,16S4F@proNOG	NA|NA|NA	T	response regulator
Sequence_1321	448385.sce3138	8.1e-22	112.8					bactNOG[38]	073PU@bactNOG,0Z978@NOG	NA|NA|NA
Sequence_1327	246197.MXAN_3701	3.9e-07	62					bactNOG[38]	06MFX@bactNOG,0GKWM@delNOG,0HM2I@dproNOG,0Y9R0@NOG,17X3H@proNOG	NA|NA|NA
Sequence_1328	483219.LILAB_26675	1.6e-73	281.6					bactNOG[38]	06MFX@bactNOG,0GKWM@delNOG,0HM2I@dproNOG,0Y9R0@NOG,17X3H@proNOG	NA|NA|NA
Sequence_1329	483219.LILAB_26665	3.8e-20	105.5					bactNOG[38]	05UAM@bactNOG,0GG7W@delNOG,0HH5A@dproNOG,120ZN@NOG,17IDM@proNOG	NA|NA|NA
Sequence_1334	246197.MXAN_3685	0	1149.8	GLGE	GO:0003674,GO:0003824,GO:0005575,GO:0005622,GO:0005623,GO:0005737,GO:0005829,GO:0005886,GO:0008150,GO:0008152,GO:0016020,GO:0016740,GO:0016757,GO:0016758,GO:0040007,GO:0044424,GO:0044444,GO:0044464,GO:0071944	K01176,K16147		bactNOG[38]	05EP6@bactNOG,0GCUJ@delNOG,0HDSB@dproNOG,16R14@proNOG,COG0366@NOG	NA|NA|NA	G	Maltosyltransferase that uses maltose 1-phosphate (M1P) as the sugar donor to elongate linear or branched alpha-(1- 4)- glucans. Is involved in a branched alpha-glucan biosynthetic pathway from trehalose, together with TreS, Mak and GlgB (By similarity)
Sequence_1341	246197.MXAN_3432	3.3e-191	672.9					bactNOG[38]	05E3B@bactNOG,0GEB0@delNOG,0HCYC@dproNOG,16QAT@proNOG,COG2132@NOG	NA|NA|NA	Q	Multicopper oxidase
Sequence_1342	64091.VNG1353C	2.2e-27	129.4			K08981		arNOG[11]	0KSGM@eurNOG,0RG47@halNOG,COG3428@NOG,arCOG04619@arNOG	NA|NA|NA	S	membrane-flanked domain protein
Sequence_1344	246197.MXAN_3640	2.7e-72	276.9	MXCL	GO:0005575,GO:0005622,GO:0005623,GO:0005737,GO:0044424,GO:0044464	K01845,K07257,K15681		bactNOG[38]	05CDM@bactNOG,0GAS2@delNOG,0HDZN@dproNOG,176IY@proNOG,COG0001@NOG	NA|NA|NA	H	Aminotransferase
Sequence_1347	314225.ELI_08615	9.9e-08	63.5					bactNOG[38]	02B6Q@aproNOG,07EEJ@bactNOG,0ZHPU@NOG,18A4U@proNOG	NA|NA|NA
Sequence_1348	5664.LmjF.35.0540	1.7e-12	80.9					euNOG[57]	0IGIF@euNOG,0XQS3@NOG	NA|NA|NA	S	AHNAK nucleoprotein
Sequence_1354	378806.STAUR_2191	4.1e-32	143.3					bactNOG[38]	0603U@bactNOG,0GPND@delNOG,0HPKZ@dproNOG,1276F@NOG,17U75@proNOG	NA|NA|NA
Sequence_1355	246197.MXAN_3576	9.5e-126	456.1					bactNOG[38]	088IF@bactNOG,0GFKE@delNOG,0HGFV@dproNOG,10033@NOG,17IMH@proNOG	NA|NA|NA	S	Protein of unknown function (DUF1624)
Sequence_1357	246197.MXAN_3573	1.1e-86	325.1	YOAJ	GO:0005575,GO:0005618,GO:0005623,GO:0030312,GO:0044464,GO:0071944			bactNOG[38]	08YQE@bactNOG,0GG3U@delNOG,0HH26@dproNOG,17AVN@proNOG,COG4305@NOG	NA|NA|NA	G	Rare lipoprotein A (RlpA)-like double-psi beta-barrel
Sequence_1358	5664.LmjF.35.0540	7.5e-11	76.6					euNOG[57]	0IGIF@euNOG,0XQS3@NOG	NA|NA|NA	S	AHNAK nucleoprotein
Sequence_1360	246197.MXAN_3565	3.2e-90	336.7					bactNOG[38]	05F7C@bactNOG,0GCY3@delNOG,0HE0E@dproNOG,0XS16@NOG,16PTB@proNOG	NA|NA|NA
Sequence_1361	985867.COdytL_010100010251	3.6e-07	62.4					bactNOG[38]	024ID@aproNOG,087M5@bactNOG,0ZZ63@NOG,16Y1C@proNOG	NA|NA|NA
Sequence_1364	246197.MXAN_3556	6e-151	540.4					bactNOG[38]	07YEC@bactNOG,0GI5N@delNOG,0HI1P@dproNOG,17QX9@proNOG,COG1659@NOG	NA|NA|NA	S	Encapsulating protein for peroxidase
Sequence_1365	483219.LILAB_25750	3.1e-170	604.7					bactNOG[38]	08V64@bactNOG,0GECV@delNOG,0HEUP@dproNOG,11IZG@NOG,17AAV@proNOG	NA|NA|NA
Sequence_1368	448385.sce6405	2.7e-91	344.4					bactNOG[38]	08SBB@bactNOG,0GDPF@delNOG,0HENY@dproNOG,11H16@NOG,177ZZ@proNOG	NA|NA|NA
Sequence_1370	502025.Hoch_1937	2.9e-46	191.4					bactNOG[38]	08Y84@bactNOG,0GGI5@delNOG,0HH61@dproNOG,11MQ1@NOG,17DHC@proNOG	NA|NA|NA
Sequence_1375	246197.MXAN_3526	1.7e-99	368.6	AROF		K01626,K03856,K04516		bactNOG[38]	07T5K@bactNOG,0GBCU@delNOG,0HCT5@dproNOG,16V0S@proNOG,COG2876@NOG	NA|NA|NA	E	phospho-2-dehydro-3-deoxyheptonate aldolase
Sequence_1376	483219.LILAB_25590	3.7e-46	192.2			K00891		bactNOG[38]	088CD@bactNOG,0GR8R@delNOG,0HR0I@dproNOG,0YH86@NOG,18B2T@proNOG	NA|NA|NA	E	Shikimate kinase
Sequence_1377	483219.LILAB_25575	1.5e-147	530.4	AROB	GO:0005575,GO:0005622,GO:0005623,GO:0005737,GO:0044424,GO:0044464	K01735		bactNOG[38]	05D49@bactNOG,0GB8B@delNOG,0HDEV@dproNOG,16QMG@proNOG,COG0337@NOG	NA|NA|NA	E	3-dehydroquinate synthase
Sequence_1379	483219.LILAB_25495	8.5e-65	254.6					bactNOG[38]	05WXY@bactNOG,0GHY0@delNOG,0HIIA@dproNOG,1241V@NOG,17KY4@proNOG	NA|NA|NA
Sequence_1389	335541.Swol_1789	6.3e-08	66.2					bactNOG[38]	06RJ9@bactNOG,0ESMP@cloNOG,0NIYJ@firmNOG,COG0778@NOG	NA|NA|NA	C	Nitroreductase
Sequence_1395	246197.MXAN_3484	5.6e-199	698.7			K00752,K11936		bactNOG[38]	05CND@bactNOG,0GBDZ@delNOG,0HCUY@dproNOG,16PYE@proNOG,COG1215@NOG	NA|NA|NA	M	2 glycosyl transferase
Sequence_1396	378806.STAUR_1038	1.9e-160	573.2	ALLB	GO:0000255,GO:0000256,GO:0003674,GO:0003824,GO:0004038,GO:0005488,GO:0005575,GO:0005622,GO:0005623,GO:0005737,GO:0006807,GO:0008150,GO:0008152,GO:0008270,GO:0009056,GO:0009442,GO:0009987,GO:0016787,GO:0016810,GO:0016812,GO:0034641,GO:0043167,GO:0043169,GO:0043603,GO:0043605,GO:0044237,GO:0044248,GO:0044270,GO:0044424,GO:0044464,GO:0046483,GO:0046700,GO:0046872,GO:0046914,GO:0071704,GO:1901360,GO:…	K01465,K01466	ALLTN,DHORTS	bactNOG[38]	05CD3@bactNOG,0GB5C@delNOG,0HCB2@dproNOG,16PSG@proNOG,COG0044@NOG	NA|NA|NA	F	Dihydroorotase, multifunctional complex type
Sequence_1398	246197.MXAN_3478	7.3e-133	478.8	TERC	GO:0005575,GO:0005623,GO:0005886,GO:0016020,GO:0044464,GO:0071944	K05794		bactNOG[38]	05DU1@bactNOG,0GBII@delNOG,0HD2E@dproNOG,16RE2@proNOG,COG0861@NOG	NA|NA|NA	P	membrane protein, TerC
Sequence_1399	65071.PYU1_T001539	4.5e-08	65.9					euNOG[57]	0J2ZJ@euNOG,124HX@NOG	NA|NA|NA
Sequence_1402	246197.MXAN_3470	3.5e-71	273.1					bactNOG[38]	05UJ8@bactNOG,0GI6U@delNOG,0HICY@dproNOG,1206K@NOG,17PM7@proNOG	NA|NA|NA	S	Inherit from NOG: biopolymer transport ExbB protein
Sequence_1412	460265.Mnod_4476	1.3e-134	485.7					bactNOG[38]	01SMM@aproNOG,05ESD@bactNOG,16R31@proNOG,COG3367@NOG	NA|NA|NA	S	Protein of unknown function (DUF1611)
Sequence_1414	483219.LILAB_24795	7.9e-49	198.4	YBAZ	GO:0003674,GO:0003676,GO:0003677,GO:0003684,GO:0005488,GO:0006139,GO:0006259,GO:0006281,GO:0006725,GO:0006807,GO:0006950,GO:0006974,GO:0008150,GO:0008152,GO:0009987,GO:0033554,GO:0034641,GO:0043170,GO:0044237,GO:0044238,GO:0044260,GO:0044699,GO:0044763,GO:0046483,GO:0050896,GO:0051716,GO:0071704,GO:0090304,GO:0097159,GO:1901360,GO:1901363	K07443		bactNOG[38]	080UX@bactNOG,0GINU@delNOG,0HI7X@dproNOG,17KEH@proNOG,COG3695@NOG	NA|NA|NA	L	methylated-DNA-(protein)-cysteine S-methyltransferase DNA binding
Sequence_1416	483219.LILAB_24775	1.1e-169	602.4					bactNOG[38]	07X41@bactNOG,0GDJA@delNOG,0HEFJ@dproNOG,0ZVG6@NOG,16VZ9@proNOG	NA|NA|NA
Sequence_1425	483219.LILAB_19115	2.7e-99	368.2	BMUL_1405		K07220		bactNOG[38]	07GRR@bactNOG,0GEJ3@delNOG,0HFFY@dproNOG,173V0@proNOG,COG1392@NOG	NA|NA|NA	P	Protein of unknown function DUF47
Sequence_1433	483219.LILAB_30830	4.3e-185	654.4			K00167,K11381		bactNOG[38]	05CPP@bactNOG,0GB0G@delNOG,0HD1K@dproNOG,16PWH@proNOG,COG0022@NOG	NA|NA|NA	C	Dehydrogenase
Sequence_1436	378806.STAUR_7899	2.4e-94	351.3					bactNOG[38]	05Q2C@bactNOG,11YDJ@NOG,185VY@proNOG	NA|NA|NA
Sequence_1439	378806.STAUR_0454	5.6e-104	382.9			K08884,K12132		bactNOG[38]	07TYE@bactNOG,0GCZ0@delNOG,0HCQ7@dproNOG,171M5@proNOG,COG0515@NOG	NA|NA|NA	T	protein kinase (EC 2.7.11.1)
Sequence_1445	350701.BDAG_01516	1.8e-17	96.3					bactNOG[38]	079JG@bactNOG,189MJ@proNOG,COG0488@NOG	NA|NA|NA	S	Inherit from COG: (ABC) transporter
Sequence_1449	246197.MXAN_4629	3.6e-268	929.9	NADB	GO:0000166,GO:0003674,GO:0003824,GO:0005488,GO:0005575,GO:0005622,GO:0005623,GO:0005737,GO:0006082,GO:0006139,GO:0006520,GO:0006531,GO:0006725,GO:0006732,GO:0006733,GO:0006734,GO:0006753,GO:0006793,GO:0006796,GO:0006807,GO:0008150,GO:0008152,GO:0008734,GO:0009058,GO:0009066,GO:0009108,GO:0009117,GO:0009165,GO:0009435,GO:0009987,GO:0015922,GO:0016491,GO:0016638,GO:0016641,GO:0018130,GO:0019355,GO:…	K00278	ASPO1,ASPO2,ASPO3,ASPO4,ASPO5,ASPO6	bactNOG[38]	08IYU@bactNOG,0GT17@delNOG,0HSE9@dproNOG,1731R@proNOG,COG0029@NOG	NA|NA|NA	H	l-aspartate oxidase
Sequence_1450	246197.MXAN_4631	7.6e-78	297.7	BMUL_1004		K06966		bactNOG[38]	08URH@bactNOG,0GE14@delNOG,0HF29@dproNOG,179XM@proNOG,COG1611@NOG	NA|NA|NA	S	Possible lysine decarboxylase
Sequence_1460	89187.ISM_11385	8.9e-28	129.4					bactNOG[38]	0681S@bactNOG,0XV51@NOG,17RM8@proNOG	NA|NA|NA
Sequence_1465	246197.MXAN_4675	1.1e-178	632.9			K07814		bactNOG[38]	05DW3@bactNOG,0GBEZ@delNOG,0HCWG@dproNOG,16QGG@proNOG,COG3437@NOG	NA|NA|NA	T	response regulator
Sequence_1466	483219.LILAB_31340	0	1534.2	TERY_3118		K03580,K07316		bactNOG[38]	05BZK@bactNOG,0GD51@delNOG,0HD25@dproNOG,16PBD@proNOG,COG0553@NOG	NA|NA|NA	L	domain-containing protein
Sequence_1469	483219.LILAB_09865	3e-139	500.7	OCAR_4340		K13775		bactNOG[38]	05DSZ@bactNOG,0GCND@delNOG,0HDER@dproNOG,0XPBF@NOG,16VKA@proNOG	NA|NA|NA	S	Short chain dehydrogenase
Sequence_1470	246197.MXAN_5127	2.4e-241	840.1	PHHA	GO:0003674,GO:0003824,GO:0004497,GO:0004505,GO:0006082,GO:0006520,GO:0006558,GO:0006559,GO:0006725,GO:0006807,GO:0008150,GO:0008152,GO:0009056,GO:0009063,GO:0009072,GO:0009074,GO:0009987,GO:0016054,GO:0016491,GO:0016705,GO:0016714,GO:0019439,GO:0019752,GO:0043436,GO:0044237,GO:0044238,GO:0044248,GO:0044281,GO:0044282,GO:0044710,GO:0044712,GO:0046395,GO:0055114,GO:0071704,GO:1901360,GO:1901361,GO:…	K00500	PHETHPTOX	bactNOG[38]	05MIR@bactNOG,0GD5J@delNOG,0HCDP@dproNOG,16QQI@proNOG,COG3186@NOG	NA|NA|NA	E	phenylalanine 4-monooxygenase (EC 1.14.16.1)
Sequence_1473	483219.LILAB_23425	0	1109			K01322		bactNOG[38]	08IE3@bactNOG,0GSX9@delNOG,0HSAT@dproNOG,172P9@proNOG,COG1505@NOG	NA|NA|NA	E	Peptidase, S9A (Prolyl oligopeptidase) family
Sequence_1475	378806.STAUR_7213	1e-54	218.8					bactNOG[38]	08D39@bactNOG,0GQ9B@delNOG,0HQ5K@dproNOG,18CMB@proNOG,COG0664@NOG	NA|NA|NA	T	cNMP
Sequence_1477	483219.LILAB_23325	5.4e-72	277.3					bactNOG[38]	06YQP@bactNOG,0GQID@delNOG,0HQDX@dproNOG,0YUKR@NOG,188Z6@proNOG	NA|NA|NA
Sequence_1480	246197.MXAN_3113	3.2e-46	192.2	FRUC				bactNOG[38]	06UCX@bactNOG,0GNCE@delNOG,0HNEV@dproNOG,0YN6W@NOG,181K5@proNOG	NA|NA|NA
Sequence_1486	290339.ESA_04170	1.6e-28	134					bactNOG[38]	08R1W@bactNOG,0QPH3@gproNOG,11F3Z@NOG,177IJ@proNOG	NA|NA|NA
Sequence_1491	882884.SARI_03507	4.5e-120	440.3					bactNOG[38]	06Q7S@bactNOG,0YI0U@NOG	NA|NA|NA
Sequence_1495	483219.LILAB_23040	3.3e-30	138.7					bactNOG[38]	06YZQ@bactNOG,0GP91@delNOG,0HP8P@dproNOG,0YUZD@NOG,1850C@proNOG	NA|NA|NA	C	PBS lyase HEAT repeat-like domain protein
Sequence_1496	483219.LILAB_23025	0	1485.3	HRPB	GO:0003674,GO:0003824,GO:0004386,GO:0008150,GO:0008152,GO:0016462,GO:0016787,GO:0016817,GO:0016818,GO:0017111	K03579		bactNOG[38]	05CQ7@bactNOG,0GASI@delNOG,0HC28@dproNOG,16QKQ@proNOG,COG1643@NOG	NA|NA|NA	L	ATP-dependent helicase
Sequence_1497	483219.LILAB_23010	3.2e-25	121.3					bactNOG[38]	06VG8@bactNOG,0GNN5@delNOG,0HNQ3@dproNOG,0YRY1@NOG,181ZN@proNOG	NA|NA|NA
Sequence_1500	246197.MXAN_3044	7.2e-10	71.2					bactNOG[38]	05G3Q@bactNOG,0GEV2@delNOG,0HFI0@dproNOG,11NRZ@NOG,17CJF@proNOG	NA|NA|NA	S	TonB domain-containing protein
Sequence_1502	981222.Cabther_A1945	3e-87	328.2			K00003,K12524		bactNOG[38]	0056J@aciNOG,05D6E@bactNOG,COG0460@NOG	NA|NA|NA	E	homoserine dehydrogenase
Sequence_1504	246197.MXAN_3029	2.1e-165	588.6	ADD		K01488,K19572	ADA,DADA	bactNOG[38]	05EKD@bactNOG,0GBEH@delNOG,0HE3H@dproNOG,177IQ@proNOG,COG1816@NOG	NA|NA|NA	F	Adenosine AMP deaminase family protein
Sequence_1509	483219.LILAB_22845	4.9e-200	704.1					bactNOG[38]	07WTD@bactNOG,0GD46@delNOG,0HE7G@dproNOG,16W0V@proNOG,COG3320@NOG	NA|NA|NA	Q	Male sterility protein
Sequence_1511	378806.STAUR_5070	1.2e-56	226.5					bactNOG[38]	05QWU@bactNOG,0GG67@delNOG,0HH4K@dproNOG,127NN@NOG,17IKN@proNOG	NA|NA|NA	S	MaoC domain protein
Sequence_1512	65071.PYU1_T001539	6.1e-14	85.1					euNOG[57]	0J2ZJ@euNOG,124HX@NOG	NA|NA|NA
Sequence_1520	483219.LILAB_22730	4.5e-229	800				DGUNC	bactNOG[38]	05BZU@bactNOG,0GD1Y@delNOG,0HE9T@dproNOG,0XNMH@NOG,16S4F@proNOG	NA|NA|NA	T	Diguanylate cyclase
Sequence_1527	378806.STAUR_5126	3.6e-173	614					bactNOG[38]	06ZTS@bactNOG,0GBR5@delNOG,0HC42@dproNOG,1748A@proNOG,COG0618@NOG	NA|NA|NA	S	phosphoesterase RecJ domain protein
Sequence_1532	483219.LILAB_22605	7.8e-112	410.6					bactNOG[38]	07GJ4@bactNOG,0GKBR@delNOG,0HKHY@dproNOG,0ZJSV@NOG,17YFD@proNOG	NA|NA|NA
Sequence_1534	246197.MXAN_2968	1.6e-130	473.4			K02005		bactNOG[38]	064IV@bactNOG,0GGY0@delNOG,0HHNW@dproNOG,17PU0@proNOG,COG0845@NOG	NA|NA|NA	V	RND family efflux transporter
Sequence_1535	483219.LILAB_22555	6.1e-117	426					bactNOG[38]	06FKG@bactNOG,0GK9Y@delNOG,0HKG6@dproNOG,0Y7WT@NOG,17YME@proNOG	NA|NA|NA
Sequence_1539	378806.STAUR_5159	4e-162	577					bactNOG[38]	08P3C@bactNOG,0GC76@delNOG,0HE9B@dproNOG,0ZTWG@NOG,175UV@proNOG	NA|NA|NA
Sequence_1540	483219.LILAB_22475	4.5e-104	385.6	FHUC	GO:0003674,GO:0003824,GO:0005215,GO:0006139,GO:0006152,GO:0006163,GO:0006195,GO:0006200,GO:0006725,GO:0006753,GO:0006793,GO:0006796,GO:0006807,GO:0006810,GO:0008150,GO:0008152,GO:0009056,GO:0009116,GO:0009117,GO:0009119,GO:0009123,GO:0009125,GO:0009126,GO:0009128,GO:0009141,GO:0009143,GO:0009144,GO:0009146,GO:0009150,GO:0009154,GO:0009158,GO:0009161,GO:0009164,GO:0009166,GO:0009167,GO:0009169,GO:…	K02013,K02074,K09817,K09820,K11607	CUabcpp,MNabc_1,ZNabcpp	bactNOG[38]	05FDK@bactNOG,0GDJW@delNOG,0HF1E@dproNOG,16S2V@proNOG,COG1121@NOG	NA|NA|NA	P	ABC transporter
Sequence_1544	246197.MXAN_2925	0	1554.3	NRDJ		K00525		bactNOG[38]	05BZH@bactNOG,0GAZ3@delNOG,0HC3X@dproNOG,16PBB@proNOG,COG0209@NOG	NA|NA|NA	F	Provides the precursors necessary for DNA synthesis. Catalyzes the biosynthesis of deoxyribonucleotides from the corresponding ribonucleotides (By similarity)
Sequence_1553	679197.HMPREF9336_01707	2.5e-11	74.7	XFP		K01621		bactNOG[38]	00CKD@actNOG,07QRI@bactNOG,COG3957@NOG	NA|NA|NA	G	Phosphoketolase
Sequence_1554	378806.STAUR_8247	4e-269	932.9	XFP		K01621		bactNOG[38]	07QRI@bactNOG,0GD37@delNOG,0HE25@dproNOG,16PQZ@proNOG,COG3957@NOG	NA|NA|NA	G	D-xylulose 5-phosphate/D-fructose 6-phosphate phosphoketolase
Sequence_1556	1051075.PDI_3112	1.4e-12	80.9	PROB	GO:0000287,GO:0003674,GO:0003824,GO:0004349,GO:0005488,GO:0005575,GO:0005622,GO:0005623,GO:0005737,GO:0006082,GO:0006520,GO:0006536,GO:0006560,GO:0006561,GO:0006793,GO:0006796,GO:0006807,GO:0008150,GO:0008152,GO:0008652,GO:0009058,GO:0009064,GO:0009084,GO:0009987,GO:0016053,GO:0016301,GO:0016310,GO:0016740,GO:0016772,GO:0016774,GO:0018130,GO:0019202,GO:0019752,GO:0040007,GO:0043167,GO:0043169,GO:…	K00931,K02604,K12657	ASPTA,GLU5K,PHETA1,TRPTA,TYRTA	NOG[107]	COG0263@NOG,COG0436@NOG	NA|NA|NA	E	Catalyzes the transfer of a phosphate group to glutamate to form glutamate 5-phosphate which rapidly cyclizes to 5- oxoproline (By similarity)
Sequence_1560	378806.STAUR_0076	1.8e-26	124.4	DOFB				bactNOG[38]	06UME@bactNOG,0GN92@delNOG,0HNBK@dproNOG,0YP2U@NOG,181SF@proNOG	NA|NA|NA	S	DofB protein
Sequence_1562	483219.LILAB_22265	9.3e-50	204.9					NOG[107]	0XUC2@NOG	NA|NA|NA
Sequence_1564	246197.MXAN_2876	0	1095.1					bactNOG[38]	060Z0@bactNOG,0GHSQ@delNOG,0HHCT@dproNOG,12CJX@NOG,17KXE@proNOG	NA|NA|NA	S	Peptidase propeptide and YPEB domain
Sequence_1567	378806.STAUR_3866	1.1e-268	931	XYN5A		K01201,K15924		bactNOG[38]	07SZ0@bactNOG,17042@proNOG,COG5520@NOG	NA|NA|NA	M	O-Glycosyl hydrolase family 30
Sequence_1569	483219.LILAB_23595	3.1e-28	129.8					bactNOG[38]	061JG@bactNOG,0GN1B@delNOG,0HN4V@dproNOG,17PAV@proNOG,COG0745@NOG	NA|NA|NA	T	response regulator receiver protein
Sequence_1570	246197.MXAN_2789	1.4e-174	617.8	NORM				bactNOG[38]	07QI1@bactNOG,0GBZB@delNOG,0HCPH@dproNOG,16PI8@proNOG,COG0534@NOG	NA|NA|NA	V	Mate efflux family protein
Sequence_1572	246197.MXAN_4356	5.5e-121	440.7			K10918		bactNOG[38]	05EEP@bactNOG,0GCYB@delNOG,0HDJ9@dproNOG,0XR1K@NOG,16S2W@proNOG	NA|NA|NA	K	Transcriptional regulator, LysR family
Sequence_1574	70448.Q017S2	4.4e-13	82.8					virNOG[6]	0J2DV@euNOG,12D92@NOG,1EGUS@virNOG	NA|NA|NA
Sequence_1575	246197.MXAN_2813	6.3e-73	281.2			K00901		bactNOG[38]	08923@bactNOG,0GJ8N@delNOG,0HJNB@dproNOG,0Y3WR@NOG,17UKD@proNOG	NA|NA|NA	M	Diacylglycerol kinase
Sequence_1577	483219.LILAB_21740	5.6e-296	1022.7					bactNOG[38]	08XD8@bactNOG,0GEBI@delNOG,0HF49@dproNOG,17BJ7@proNOG,COG2206@NOG	NA|NA|NA	T	response regulator
Sequence_1581	246197.MXAN_2799	2.1e-174	619					bactNOG[38]	08JET@bactNOG,COG3264@NOG	NA|NA|NA	M	mechanosensitive ion channel
Sequence_1585	246197.MXAN_2778	3.7e-104	385.2	PHOP2		K07658,K07667,K07670		bactNOG[38]	05DPZ@bactNOG,0GJWT@delNOG,0HK3K@dproNOG,16PT0@proNOG,COG0745@NOG	NA|NA|NA	T	DNA-binding response regulator PhoP2
Sequence_1589	246197.MXAN_2755	2.1e-112	412.9			K07052		bactNOG[38]	05TWC@bactNOG,0GGES@delNOG,0HH95@dproNOG,1201P@NOG,17HCU@proNOG	NA|NA|NA	S	CAAX amino terminal protease family
Sequence_1593	483219.LILAB_21365	4.8e-90	338.2	NUOB	GO:0003674,GO:0003824,GO:0003954,GO:0005488,GO:0005575,GO:0005623,GO:0005886,GO:0006091,GO:0006810,GO:0006811,GO:0006812,GO:0006818,GO:0008137,GO:0008150,GO:0008152,GO:0009060,GO:0009987,GO:0015672,GO:0015980,GO:0015988,GO:0015990,GO:0015992,GO:0016020,GO:0016491,GO:0016651,GO:0016655,GO:0030964,GO:0032991,GO:0034220,GO:0043234,GO:0044237,GO:0044425,GO:0044459,GO:0044464,GO:0044699,GO:0044710,GO:…	K00331	NADH10,NADH16,NADH16pp,NADH17pp,NADH18pp,NADH2r,NADH5,NADH6,NADH7,NADH8,NADH9	bactNOG[38]	05ES3@bactNOG,0GB5E@delNOG,0HEY1@dproNOG,16PW9@proNOG,COG0377@NOG	NA|NA|NA	C	NDH-1 shuttles electrons from NADH, via FMN and iron- sulfur (Fe-S) centers, to quinones in the respiratory chain. The immediate electron acceptor for the enzyme in this species is believed to be ubiquinone. Couples the redox reaction to proton translocation (for every two electrons transferred, four hydrogen ions are translocated across the cytoplasmic membrane), and thus conserves the redox ene…
Sequence_1594	246197.MXAN_2727	3.4e-207	728.8	NUOH	GO:0003674,GO:0003824,GO:0003954,GO:0005575,GO:0005623,GO:0005886,GO:0005887,GO:0006091,GO:0008150,GO:0008152,GO:0009060,GO:0009987,GO:0015980,GO:0016020,GO:0016021,GO:0016491,GO:0016651,GO:0016655,GO:0030964,GO:0031224,GO:0031226,GO:0032991,GO:0043234,GO:0044237,GO:0044425,GO:0044459,GO:0044464,GO:0044710,GO:0045271,GO:0045272,GO:0045333,GO:0050136,GO:0055114,GO:0070469,GO:0070470,GO:0071944	K00337	NADH10,NADH16,NADH16pp,NADH17pp,NADH18pp,NADH2r,NADH5,NADH6,NADH7,NADH8,NADH9	bactNOG[38]	05CMZ@bactNOG,0GBVQ@delNOG,0HDMC@dproNOG,16PHN@proNOG,COG1005@NOG	NA|NA|NA	C	NDH-1 shuttles electrons from NADH, via FMN and iron- sulfur (Fe-S) centers, to quinones in the respiratory chain. The immediate electron acceptor for the enzyme in this species is believed to be ubiquinone. Couples the redox reaction to proton translocation (for every two electrons transferred, four hydrogen ions are translocated across the cytoplasmic membrane), and thus conserves the redox ene…
Sequence_1595	246197.MXAN_2722	2.3e-87	329.7					bactNOG[38]	06EDG@bactNOG,0GJJD@delNOG,0HJHU@dproNOG,0Y6NI@NOG,17VHB@proNOG	NA|NA|NA
Sequence_1599	246197.MXAN_2713	4.5e-96	356.3			K08259,K19304		bactNOG[38]	08RPH@bactNOG,0GDUS@delNOG,0HEU8@dproNOG,174RC@proNOG,COG0739@NOG	NA|NA|NA	M	peptidase M23
Sequence_1603	246197.MXAN_2701	4.8e-08	61.6	PURM	GO:0003674,GO:0003824,GO:0004641,GO:0005575,GO:0005622,GO:0005623,GO:0005737,GO:0005886,GO:0006139,GO:0006163,GO:0006164,GO:0006725,GO:0006753,GO:0006793,GO:0006796,GO:0006807,GO:0008150,GO:0008152,GO:0009058,GO:0009117,GO:0009150,GO:0009152,GO:0009165,GO:0009259,GO:0009260,GO:0009987,GO:0016020,GO:0016874,GO:0016879,GO:0016882,GO:0018130,GO:0019438,GO:0019637,GO:0019693,GO:0034641,GO:0034654,GO:…	K01933	PRAIS,PRAIS_1	bactNOG[38]	05CXB@bactNOG,0GATD@delNOG,0HC3K@dproNOG,16QDT@proNOG,COG0150@NOG	NA|NA|NA	F	phosphoribosylaminoimidazole synthetase
Sequence_1604	483219.LILAB_21205	6.3e-139	499.6	PURM	GO:0003674,GO:0003824,GO:0004641,GO:0005575,GO:0005622,GO:0005623,GO:0005737,GO:0005886,GO:0006139,GO:0006163,GO:0006164,GO:0006725,GO:0006753,GO:0006793,GO:0006796,GO:0006807,GO:0008150,GO:0008152,GO:0009058,GO:0009117,GO:0009150,GO:0009152,GO:0009165,GO:0009259,GO:0009260,GO:0009987,GO:0016020,GO:0016874,GO:0016879,GO:0016882,GO:0018130,GO:0019438,GO:0019637,GO:0019693,GO:0034641,GO:0034654,GO:…	K01933	PRAIS,PRAIS_1	bactNOG[38]	05CXB@bactNOG,0GATD@delNOG,0HC3K@dproNOG,16QDT@proNOG,COG0150@NOG	NA|NA|NA	F	phosphoribosylaminoimidazole synthetase
Sequence_1606	378806.STAUR_3441	2e-106	392.5	MURQ		K07106		bactNOG[38]	05E15@bactNOG,0GIKH@delNOG,0HIZN@dproNOG,16RFP@proNOG,COG2103@NOG	NA|NA|NA	M	Inherit from proNOG: Specifically catalyzes the cleavage of the D-lactyl ether substituent of MurNAc 6-phosphate, producing GlcNAc 6- phosphate and D-lactate. Together with AnmK, is also required for the utilization of anhydro-N-acetylmuramic acid (anhMurNAc) either imported from the medium or derived from its own cell wall murein, and thus plays a role in cell wall recycling (By similarity)
Sequence_1607	246197.MXAN_2694	4.8e-98	364					bactNOG[38]	08SC5@bactNOG,0GDUF@delNOG,0HET5@dproNOG,179A6@proNOG,COG1100@NOG	NA|NA|NA	S	gtp-binding protein
Sequence_1610	246197.MXAN_2692	8.3e-63	246.5					bactNOG[38]	08XJ7@bactNOG,0GDQM@delNOG,0HEN1@dproNOG,11FQU@NOG,178GK@proNOG	NA|NA|NA	S	metalloenzyme domain-containing protein
Sequence_1611	378806.STAUR_2933	0	1516.1			K00700		bactNOG[38]	08NQQ@bactNOG,0GGMD@delNOG,0HH0U@dproNOG,176TQ@proNOG,COG0296@NOG	NA|NA|NA	G	Alpha amylase, C-terminal all-beta domain
Sequence_1616	246197.MXAN_2674	1.3e-49	204.1					bactNOG[38]	0623P@bactNOG,0GHWY@delNOG,0HII5@dproNOG,128QH@NOG,17M0D@proNOG	NA|NA|NA
Sequence_1617	483219.LILAB_21055	4.5e-49	202.2					bactNOG[38]	06V7Q@bactNOG,0GN4D@delNOG,0HN7W@dproNOG,0YPFV@NOG,181C3@proNOG	NA|NA|NA
Sequence_1619	246197.MXAN_2659	1.7e-247	863.6					bactNOG[38]	05K3V@bactNOG,0GD04@delNOG,0HD7P@dproNOG,0XSUU@NOG,16TJ3@proNOG	NA|NA|NA
Sequence_1622	1051075.PDI_1845	2.2e-21	110.5	LYPLAL1	GO:0002084,GO:0003674,GO:0003824,GO:0004620,GO:0004622,GO:0005575,GO:0005622,GO:0005623,GO:0005737,GO:0005829,GO:0005886,GO:0006464,GO:0008150,GO:0008152,GO:0009056,GO:0009057,GO:0009987,GO:0016020,GO:0016298,GO:0016787,GO:0016788,GO:0019538,GO:0030163,GO:0032386,GO:0032387,GO:0032879,GO:0032880,GO:0033157,GO:0035601,GO:0036211,GO:0042157,GO:0042159,GO:0042996,GO:0042997,GO:0043170,GO:0043412,GO:…	K03798,K06999,K15975		NOG[107]	COG0346@NOG,COG0400@NOG,COG0465@NOG	NA|NA|NA	S	phospholipase carboxylesterase
Sequence_1624	483219.LILAB_20870	2.1e-228	797.7					bactNOG[38]	06CVQ@bactNOG,0GIHY@delNOG,0HJ25@dproNOG,0Y3BH@NOG,17TNR@proNOG	NA|NA|NA
Sequence_1625	246197.MXAN_2637	3.7e-106	389.8					bactNOG[38]	05Q35@bactNOG,0GFWI@delNOG,0HGVG@dproNOG,11YEC@NOG,17I5Z@proNOG	NA|NA|NA	S	Protein of unknown function (DUF3108)
Sequence_1626	1064539.AZOBR_130043	1.1e-20	109.4					bactNOG[38]	07BCR@bactNOG,0Z89M@NOG,18A3Z@proNOG	NA|NA|NA
Sequence_1627	246197.MXAN_2629	2.9e-61	240					bactNOG[38]	087SY@bactNOG,0GIUM@delNOG,0HJEF@dproNOG,0XUTQ@NOG,17VRM@proNOG	NA|NA|NA	T	pkn9 associate protein 1
Sequence_1631	483219.LILAB_20805	2e-22	112.1					bactNOG[38]	06785@bactNOG,0GGYN@delNOG,0HHPN@dproNOG,127IY@NOG,17NI8@proNOG	NA|NA|NA
Sequence_1639	246197.MXAN_2609	0	1691.4	UVRA	GO:0005575,GO:0005622,GO:0005623,GO:0005737,GO:0044424,GO:0044464	K03701		bactNOG[38]	05C5U@bactNOG,0GAJD@delNOG,0HBT0@dproNOG,16PIE@proNOG,COG0178@NOG	NA|NA|NA	L	The UvrABC repair system catalyzes the recognition and processing of DNA lesions. UvrA is an ATPase and a DNA-binding protein. A damage recognition complex composed of 2 UvrA and 2 UvrB subunits scans DNA for abnormalities. When the presence of a lesion has been verified by UvrB, the UvrA molecules dissociate (By similarity)
Sequence_1642	483219.LILAB_20690	5.9e-159	567.8	NADA	GO:0003674,GO:0003824,GO:0005488,GO:0005575,GO:0005618,GO:0005622,GO:0005623,GO:0005737,GO:0006082,GO:0006139,GO:0006520,GO:0006531,GO:0006725,GO:0006732,GO:0006733,GO:0006734,GO:0006753,GO:0006793,GO:0006796,GO:0006807,GO:0008150,GO:0008152,GO:0008987,GO:0009058,GO:0009066,GO:0009108,GO:0009117,GO:0009165,GO:0009435,GO:0009987,GO:0016053,GO:0018130,GO:0019355,GO:0019359,GO:0019362,GO:0019363,GO:…	K03517	QULNS	bactNOG[38]	05D0I@bactNOG,0GB00@delNOG,0HDPV@dproNOG,16T75@proNOG,COG0379@NOG	NA|NA|NA	H	Catalyzes the condensation of iminoaspartate with dihydroxyacetone phosphate to form quinolinate (By similarity)
Sequence_1649	246197.MXAN_2584	7.6e-76	289.3					bactNOG[38]	05JYG@bactNOG,0GF5D@delNOG,0HG7W@dproNOG,11SRD@NOG,17EIG@proNOG	NA|NA|NA
Sequence_1651	246197.MXAN_2580	1.1e-69	270.4					bactNOG[38]	06610@bactNOG,0GGYB@delNOG,0HHPC@dproNOG,121UN@NOG,17JUU@proNOG	NA|NA|NA
Sequence_1653	483219.LILAB_20565	1e-284	984.9	BMUL_2867				bactNOG[38]	05DFV@bactNOG,0GBJW@delNOG,0HCX7@dproNOG,16RYD@proNOG,COG3975@NOG	NA|NA|NA	S	Peptidase, M61
Sequence_1654	246197.MXAN_2576	1.6e-33	150.2					bactNOG[38]	06K14@bactNOG,0GKS1@delNOG,0HKY0@dproNOG,0Y9A3@NOG,17WNW@proNOG	NA|NA|NA
Sequence_1663	448385.sce0713	0	1224.2	CHIS	GO:0000155,GO:0000156,GO:0000160,GO:0003674,GO:0003824,GO:0004672,GO:0004673,GO:0004871,GO:0004872,GO:0006464,GO:0006468,GO:0006793,GO:0006796,GO:0007154,GO:0007165,GO:0008150,GO:0008152,GO:0009987,GO:0016301,GO:0016310,GO:0016740,GO:0016772,GO:0016773,GO:0016775,GO:0019538,GO:0023014,GO:0023052,GO:0035556,GO:0036211,GO:0038023,GO:0043170,GO:0043412,GO:0044237,GO:0044238,GO:0044260,GO:0044267,GO:…	K19694		bactNOG[38]	05BZU@bactNOG,0GBF5@delNOG,0HCWS@dproNOG,0XNMH@NOG,16PBK@proNOG	NA|NA|NA	T	Histidine kinase
Sequence_1669	483219.LILAB_20420	2.1e-39	166.8		GO:0005575,GO:0005622,GO:0005623,GO:0005737,GO:0044424,GO:0044464	K08884		bactNOG[38]	08PBA@bactNOG,0GB8Y@delNOG,0HDDH@dproNOG,177NM@proNOG,COG0515@NOG	NA|NA|NA	T	serine threonine protein kinase
Sequence_1670	483219.LILAB_20415	3.5e-82	310.5	RLUD	GO:0000027,GO:0000154,GO:0000455,GO:0001522,GO:0003674,GO:0003824,GO:0006139,GO:0006364,GO:0006396,GO:0006725,GO:0006807,GO:0006996,GO:0008150,GO:0008152,GO:0009451,GO:0009982,GO:0009987,GO:0010467,GO:0016043,GO:0016070,GO:0016072,GO:0016853,GO:0016866,GO:0022607,GO:0022613,GO:0022618,GO:0031118,GO:0034470,GO:0034622,GO:0034641,GO:0034660,GO:0042254,GO:0042255,GO:0042273,GO:0043170,GO:0043412,GO:…	K06180	PSUDS	bactNOG[38]	05C34@bactNOG,0GBA7@delNOG,0HFG1@dproNOG,16PJZ@proNOG,COG0564@NOG	NA|NA|NA	J	Pseudouridine synthase
Sequence_1677	246197.MXAN_2537	1.3e-158	566.6	Y1474		K07114		bactNOG[38]	05CP2@bactNOG,0GFJ4@delNOG,0HGE5@dproNOG,16SVJ@proNOG,COG2304@NOG	NA|NA|NA	S	von Willebrand factor, type A
Sequence_1678	584708.Apau_0547	3.5e-133	480.7					bactNOG[38]	05BZU@bactNOG,0XNMH@NOG,1C9T2@synNOG	NA|NA|NA	T	GGDEF domain
Sequence_1679	246197.MXAN_2527	4.9e-25	120.9					bactNOG[38]	08X84@bactNOG,0GEB9@delNOG,0HFER@dproNOG,11MHF@NOG,17BSD@proNOG	NA|NA|NA
Sequence_1680	483219.LILAB_20310	1e-289	1003					bactNOG[38]	08X84@bactNOG,0GEB9@delNOG,0HFER@dproNOG,11MHF@NOG,17BSD@proNOG	NA|NA|NA
Sequence_1682	246197.MXAN_2519	8.3e-215	753.4	TLDD	GO:0001071,GO:0003674,GO:0003700,GO:0006355,GO:0006508,GO:0008150,GO:0008152,GO:0009889,GO:0010468,GO:0010556,GO:0019219,GO:0019222,GO:0019538,GO:0031323,GO:0031326,GO:0043170,GO:0044238,GO:0050789,GO:0050794,GO:0051171,GO:0051252,GO:0060255,GO:0065007,GO:0071704,GO:0080090,GO:2000112,GO:2001141	K03568		bactNOG[38]	05D1U@bactNOG,0GD45@delNOG,0HD40@dproNOG,16PKJ@proNOG,COG0312@NOG	NA|NA|NA	S	modulator of DNA gyrase
Sequence_1684	246197.MXAN_2515	2.7e-49	201.8	GSPC		K02452		bactNOG[38]	07ZFR@bactNOG,0GEDY@delNOG,0HF1R@dproNOG,11MG5@NOG,16W88@proNOG	NA|NA|NA	U	General secretion pathway protein C
Sequence_1687	378806.STAUR_3189	1.3e-96	361.3			K02458		bactNOG[38]	05PRP@bactNOG,0GGIX@delNOG,0HH7D@dproNOG,11UIW@NOG,17IVJ@proNOG	NA|NA|NA	U	Prokaryotic N-terminal methylation motif
Sequence_1688	483219.LILAB_20180	4.8e-53	213					bactNOG[38]	07G4H@bactNOG,0GR7I@delNOG,0HQYJ@dproNOG,0ZK1F@NOG,18AUU@proNOG	NA|NA|NA
Sequence_1689	483219.LILAB_20175	1.1e-259	901					bactNOG[38]	07UIF@bactNOG,0GD2X@delNOG,0HE1R@dproNOG,1752K@proNOG,COG2204@NOG	NA|NA|NA	K	Sigma-54 dependent transcriptional regulator
Sequence_1690	246197.MXAN_2497	8.1e-91	341.3					bactNOG[38]	08T0N@bactNOG,0GJ5J@delNOG,0HJP2@dproNOG,0XV5T@NOG,1795R@proNOG	NA|NA|NA
Sequence_1691	246197.MXAN_2486	1.6e-70	272.3					bactNOG[38]	06QTE@bactNOG,0GMAK@delNOG,0HMK1@dproNOG,0YHXJ@NOG,17ZZJ@proNOG	NA|NA|NA
Sequence_1692	483219.LILAB_20115	0	1136.7	PARE	GO:0003674,GO:0003824,GO:0003916,GO:0003918,GO:0005575,GO:0005622,GO:0005623,GO:0005737,GO:0006139,GO:0006152,GO:0006163,GO:0006195,GO:0006200,GO:0006259,GO:0006260,GO:0006261,GO:0006265,GO:0006276,GO:0006725,GO:0006753,GO:0006793,GO:0006796,GO:0006807,GO:0006996,GO:0007049,GO:0007059,GO:0007062,GO:0008094,GO:0008150,GO:0008152,GO:0009056,GO:0009058,GO:0009059,GO:0009116,GO:0009117,GO:0009119,GO:…	K02470,K02622		bactNOG[38]	05C7D@bactNOG,0GD2Q@delNOG,0HCY8@dproNOG,16PUV@proNOG,COG0187@NOG	NA|NA|NA	L	DNA topoisomerase
Sequence_1693	483219.LILAB_20110	1.2e-102	379.8					bactNOG[38]	06NG2@bactNOG,0GJKK@delNOG,0HJTS@dproNOG,0YE8J@NOG,17X35@proNOG	NA|NA|NA	S	PEGA domain
Sequence_1695	246197.MXAN_2477	4.5e-13	81.6					bactNOG[38]	07GDQ@bactNOG,0GM22@delNOG,0HM83@dproNOG,0ZJMY@NOG,17Z23@proNOG	NA|NA|NA
Sequence_1698	483219.LILAB_20065	1.7e-204	718					bactNOG[38]	07EEW@bactNOG,0GE21@delNOG,0HF42@dproNOG,16QMU@proNOG,COG1721@NOG	NA|NA|NA	S	Protein of unknown function DUF58
Sequence_1701	483219.LILAB_20010	3.1e-143	515					bactNOG[38]	064JK@bactNOG,0GH7S@delNOG,0HI18@dproNOG,12286@NOG,17K2D@proNOG	NA|NA|NA	S	repeat protein
Sequence_1712	483219.LILAB_19810	6.4e-35	153.7					bactNOG[38]	06YUF@bactNOG,0GNX8@delNOG,0HNY7@dproNOG,0YURY@NOG,184W2@proNOG	NA|NA|NA
Sequence_1713	246197.MXAN_2422	0	1638.2					bactNOG[38]	08QD5@bactNOG,0GC6R@delNOG,0HDQP@dproNOG,0ZI5T@NOG,177A5@proNOG	NA|NA|NA	S	WD40-like Beta Propeller Repeat
Sequence_1714	246197.MXAN_2420	5.4e-205	719.2			K06330		bactNOG[38]	05U66@bactNOG,0GK5K@delNOG,0HKC0@dproNOG,16YBN@proNOG,COG5337@NOG	NA|NA|NA	M	CotH protein
Sequence_1718	483219.LILAB_19755	4.8e-30	135.2	RSUA	GO:0000154,GO:0000455,GO:0001522,GO:0003674,GO:0003824,GO:0006139,GO:0006364,GO:0006396,GO:0006725,GO:0006807,GO:0008150,GO:0008152,GO:0009451,GO:0009982,GO:0009987,GO:0010467,GO:0016070,GO:0016072,GO:0016853,GO:0016866,GO:0022613,GO:0031118,GO:0034470,GO:0034641,GO:0034660,GO:0042254,GO:0043170,GO:0043412,GO:0044085,GO:0044237,GO:0044238,GO:0044260,GO:0046483,GO:0071704,GO:0071840,GO:0090304,GO:…	K06178,K06183	YUMPS	bactNOG[38]	05I08@bactNOG,0GCMN@delNOG,0HKWP@dproNOG,16T7F@proNOG,COG1187@NOG	NA|NA|NA	J	Pseudouridine synthase
Sequence_1720	483219.LILAB_11415	3.3e-37	162.5	OMPA		K03286		bactNOG[38]	05CDV@bactNOG,16QB9@proNOG,COG2885@NOG	NA|NA|NA	M	Ompa motb domain protein
Sequence_1725	483219.LILAB_19670	2.3e-64	250.4	BMUL_2115		K03386,K03564		bactNOG[38]	08WTB@bactNOG,0GPIN@delNOG,0HPHH@dproNOG,17A7I@proNOG,COG1225@NOG	NA|NA|NA	O	Redoxin
Sequence_1726	246197.MXAN_2392	4e-38	164.9					bactNOG[38]	05WFE@bactNOG,0GHZX@delNOG,0HHM6@dproNOG,12CP5@NOG,17QAA@proNOG	NA|NA|NA
Sequence_1727	5664.LmjF.35.0540	2.3e-19	104.4					euNOG[57]	0IGIF@euNOG,0XQS3@NOG	NA|NA|NA	S	AHNAK nucleoprotein
Sequence_1729	483219.LILAB_21525	8.5e-54	215.3	NPR	GO:0005575,GO:0005576,GO:0006508,GO:0008150,GO:0008152,GO:0009405,GO:0019538,GO:0043170,GO:0044238,GO:0051704,GO:0071704	K01399,K01400,K01401,K08603,K08604,K08777,K19351		bactNOG[38]	05D4Y@bactNOG,0GHQI@delNOG,0HI70@dproNOG,16QJ7@proNOG,COG3227@NOG,COG4935@NOG	NA|NA|NA	E	peptidase M4 thermolysin
Sequence_1730	246197.MXAN_2754	6.7e-146	523.9	NPR	GO:0005575,GO:0005576,GO:0006508,GO:0008150,GO:0008152,GO:0009405,GO:0019538,GO:0043170,GO:0044238,GO:0051704,GO:0071704	K01399,K01400,K01401,K08603,K08604,K08777,K19351		bactNOG[38]	05D4Y@bactNOG,0GHQI@delNOG,0HI70@dproNOG,16QJ7@proNOG,COG3227@NOG	NA|NA|NA	E	peptidase M4 thermolysin
Sequence_1733	483219.LILAB_19555	1.3e-64	252.7	MUG	GO:0000700,GO:0003674,GO:0003824,GO:0005575,GO:0005622,GO:0005623,GO:0005737,GO:0006139,GO:0006259,GO:0006281,GO:0006284,GO:0006285,GO:0006308,GO:0006725,GO:0006807,GO:0006950,GO:0006974,GO:0008150,GO:0008152,GO:0008263,GO:0009056,GO:0009057,GO:0009987,GO:0016787,GO:0016798,GO:0016799,GO:0019104,GO:0019439,GO:0033554,GO:0034641,GO:0034655,GO:0043170,GO:0044237,GO:0044238,GO:0044248,GO:0044260,GO:…	K03649		bactNOG[38]	08VCA@bactNOG,0GGA9@delNOG,0HGZV@dproNOG,16T0I@proNOG,COG3663@NOG	NA|NA|NA	L	G U mismatch-specific DNA glycosylase
Sequence_1738	483219.LILAB_19500	6.4e-114	417.2	WCAA				bactNOG[38]	090RK@bactNOG,16SJN@proNOG,COG0463@NOG	NA|NA|NA	M	glycosyl transferase
Sequence_1741	378806.STAUR_1399	1.8e-49	203					bactNOG[38]	08XN6@bactNOG,0GE9Z@delNOG,0HFDM@dproNOG,11MH7@NOG,17BXV@proNOG	NA|NA|NA
Sequence_1743	483219.LILAB_19455	6.5e-72	275.4	MSRB	GO:0005575,GO:0005622,GO:0005623,GO:0005737,GO:0005829,GO:0006950,GO:0006952,GO:0006979,GO:0008150,GO:0009607,GO:0020012,GO:0030682,GO:0044403,GO:0044413,GO:0044415,GO:0044419,GO:0044424,GO:0044444,GO:0044464,GO:0050896,GO:0051409,GO:0051701,GO:0051704,GO:0051707,GO:0051805,GO:0051807,GO:0051832,GO:0051834,GO:0052060,GO:0052173,GO:0052200,GO:0052376,GO:0052551,GO:0052564,GO:0052565,GO:0052572,GO:…	K07305	METSOXR2	bactNOG[38]	05E0X@bactNOG,0GEU6@delNOG,0HRHQ@dproNOG,17C80@proNOG,COG0229@NOG	NA|NA|NA	O	Peptide-methionine (R)-S-oxide reductase
Sequence_1744	483219.LILAB_00585	2.6e-160	572.4			K01183		bactNOG[38]	064W2@bactNOG,0GRQ6@delNOG,0HRE6@dproNOG,18CSN@proNOG,COG3325@NOG	NA|NA|NA	G	Inherit from bactNOG: Glyco_18
Sequence_1746	246197.MXAN_3143	1.3e-74	285.8			K00106,K13481,K13482	HXAND,XAND	bactNOG[38]	05C7W@bactNOG,0GBRK@delNOG,0HC10@dproNOG,16PWW@proNOG,COG4630@NOG,COG4631@NOG	NA|NA|NA	C	Aldehyde oxidase and xanthine dehydrogenase
Sequence_1750	246197.MXAN_3621	3.1e-48	196.4	PKS13	GO:0008150,GO:0008152,GO:0009058,GO:0009987,GO:0016999,GO:0017000,GO:0017144,GO:0044237,GO:0044249	K12437,K15642,K15643		bactNOG[38]	07EEY@bactNOG,0GARP@delNOG,0HC0Y@dproNOG,18A56@proNOG,COG3321@NOG	NA|NA|NA	Q	synthase
Sequence_1751	483219.LILAB_30655	5.3e-111	406.8			K00836		bactNOG[38]	07WPB@bactNOG,0GR7B@delNOG,0HKHU@dproNOG,0ZW5E@NOG,18AGF@proNOG	NA|NA|NA	G	Major facilitator family transporter
Sequence_1752	378806.STAUR_7212	6.7e-88	332			K01420		bactNOG[38]	07RYR@bactNOG,0GG7D@delNOG,0HH5W@dproNOG,16RIW@proNOG,COG0664@NOG	NA|NA|NA	T	Transcriptional regulator, Crp Fnr family
Sequence_1761	483219.LILAB_04160	1.6e-12	76.3			K03294,K11738,K19540		bactNOG[38]	05D5Q@bactNOG,16R8X@proNOG,COG0531@NOG	NA|NA|NA	E	antiporter
Sequence_1762	483219.LILAB_04160	2.7e-54	216.9			K03294,K11738,K19540		bactNOG[38]	05D5Q@bactNOG,16R8X@proNOG,COG0531@NOG	NA|NA|NA	E	antiporter
Sequence_1763	483219.LILAB_04160	3.2e-48	198			K03294,K11738,K19540		bactNOG[38]	05D5Q@bactNOG,16R8X@proNOG,COG0531@NOG	NA|NA|NA	E	antiporter
Sequence_1764	945681.APO_2102	6.6e-08	64.3					bactNOG[38]	02AU0@aproNOG,07NFB@bactNOG,0Y5KH@NOG,18D8N@proNOG	NA|NA|NA
Sequence_1774	378806.STAUR_4282	3.1e-73	280					bactNOG[38]	06QEZ@bactNOG,0GMA4@delNOG,0HMJ1@dproNOG,0YI2V@NOG,17ZFW@proNOG	NA|NA|NA
Sequence_1776	483219.LILAB_23195	9.1e-217	758.8					bactNOG[38]	08MMN@bactNOG,0GCWF@delNOG,0HE0J@dproNOG,16T6B@proNOG,COG2204@NOG	NA|NA|NA	K	transcriptional regulator
Sequence_1781	483219.LILAB_34100	2.3e-118	430.3					bactNOG[38]	06DTN@bactNOG,0GKKJ@delNOG,0HKSH@dproNOG,0Y5XZ@NOG,17V99@proNOG	NA|NA|NA
Sequence_1784	5664.LmjF.35.0540	4.3e-19	103.2					euNOG[57]	0IGIF@euNOG,0XQS3@NOG	NA|NA|NA	S	AHNAK nucleoprotein
Sequence_1787	378806.STAUR_4228	2.2e-174	617.1	CJAB		K03762,K15977	CRNDt2rpp,CRNt2rpp,CTBTt2rpp,PROt2rpp	bactNOG[38]	05CSH@bactNOG,0GC7D@delNOG,0HE2Z@dproNOG,0XP7I@NOG,16QT5@proNOG	NA|NA|NA	G	Major facilitator
Sequence_1788	378806.STAUR_4545	5.1e-183	646.7			K08482		bactNOG[38]	05EHU@bactNOG,0GE7G@delNOG,0HFAM@dproNOG,16QPH@proNOG,COG0467@NOG	NA|NA|NA	T	Circadian clock
Sequence_1789	483219.LILAB_22650	2.1e-13	79.3					bactNOG[38]	06NCC@bactNOG,0GKKY@delNOG,0HKSW@dproNOG,0YHHK@NOG,17Z99@proNOG	NA|NA|NA	T	His Kinase A (phospho-acceptor) domain
Sequence_1793	378806.STAUR_1831	2.4e-62	243.8					bactNOG[38]	06BWZ@bactNOG,0GQEJ@delNOG,0HQAB@dproNOG,0Y2YU@NOG,17W7N@proNOG	NA|NA|NA
Sequence_1794	391008.Smal_3917	5e-218	765.4	HUTH		K01745,K10774,K10775		bactNOG[38]	05C84@bactNOG,0QNRY@gproNOG,16PEM@proNOG,COG2986@NOG	NA|NA|NA	E	Histidine ammonia-lyase
Sequence_1795	522373.Smlt4556	7.2e-161	573.9	FABF2		K09458		bactNOG[38]	05C0Q@bactNOG,0QICX@gproNOG,16PUQ@proNOG,COG0304@NOG	NA|NA|NA	I	synthase
Sequence_1796	483219.LILAB_24955	8.4e-288	994.6	PEPO	GO:0005575,GO:0005618,GO:0005622,GO:0005623,GO:0005737,GO:0005886,GO:0016020,GO:0030312,GO:0044424,GO:0044464,GO:0071944	K01389,K01415,K07386		bactNOG[38]	05C9K@bactNOG,0GATJ@delNOG,0HC3U@dproNOG,16PN4@proNOG,COG3590@NOG	NA|NA|NA	O	M13 family peptidase
Sequence_1799	5664.LmjF.35.0540	5.8e-12	78.6					euNOG[57]	0IGIF@euNOG,0XQS3@NOG	NA|NA|NA	S	AHNAK nucleoprotein
Sequence_1802	5664.LmjF.35.0520	3.5e-08	65.9					euNOG[57]	0IGIF@euNOG,0XQS3@NOG	NA|NA|NA	S	AHNAK nucleoprotein
Sequence_1806	378806.STAUR_4905	1e-56	224.6	TYRA	GO:0003674,GO:0003824,GO:0004106,GO:0005575,GO:0005622,GO:0005623,GO:0005737,GO:0006082,GO:0006520,GO:0006558,GO:0006570,GO:0006571,GO:0006725,GO:0006807,GO:0008150,GO:0008152,GO:0008652,GO:0008977,GO:0009058,GO:0009072,GO:0009073,GO:0009094,GO:0009095,GO:0009987,GO:0016053,GO:0016491,GO:0016627,GO:0016628,GO:0016853,GO:0016866,GO:0019438,GO:0019752,GO:0043436,GO:0044237,GO:0044238,GO:0044249,GO:…	K00210,K04517,K14187	CHORM,PPND	bactNOG[38]	05EHE@bactNOG,0GDWC@delNOG,0HEWR@dproNOG,16R6Y@proNOG,COG0287@NOG	NA|NA|NA	E	prephenate dehydrogenase
Sequence_1811	981222.Cabther_A1217	7.7e-58	229.9	FRPC				bactNOG[38]	05DDI@bactNOG,COG2931@NOG	NA|NA|NA	O	hemolysin-type calcium-binding region
Sequence_1830	314225.ELI_03430	5.7e-38	165.2					bactNOG[38]	01U8Q@aproNOG,08R2T@bactNOG,11FC2@NOG,177P7@proNOG	NA|NA|NA
Sequence_1831	246197.MXAN_2063	2.3e-49	202.6					bactNOG[38]	06WFX@bactNOG,0GNMK@delNOG,0HNPN@dproNOG,0YRVA@NOG,181W3@proNOG	NA|NA|NA	S	FecR protein
Sequence_1833	246197.MXAN_2059	1.2e-109	402.1			K12132		bactNOG[38]	06KHF@bactNOG,0GKT2@delNOG,0HKZ1@dproNOG,17XYY@proNOG,COG0515@NOG	NA|NA|NA	T	serine threonine protein kinase
Sequence_1834	309807.SRU_1410	1.3e-13	85.5					bactNOG[38]	07A0U@bactNOG,0Z96U@NOG	NA|NA|NA
Sequence_1838	246197.MXAN_2044	9.2e-127	458.4	PPH1		K01090,K20074		bactNOG[38]	08ZF3@bactNOG,0GCFB@delNOG,0HCUU@dproNOG,178AN@proNOG,COG0631@NOG	NA|NA|NA	T	phosphatase
Sequence_1842	246197.MXAN_2029	6e-22	110.2			K07165		bactNOG[38]	063VV@bactNOG,0GKUD@delNOG,0HPNV@dproNOG,17QV0@proNOG,COG3712@NOG	NA|NA|NA	T	FecR protein
Sequence_1847	378806.STAUR_6287	2.1e-109	401.7					bactNOG[38]	05K4J@bactNOG,0GFIK@delNOG,0HGD6@dproNOG,11TNU@NOG,17FBD@proNOG	NA|NA|NA
Sequence_1848	246197.MXAN_5591	1.4e-118	431.8					bactNOG[38]	05UEZ@bactNOG,0GFNB@delNOG,0HGIR@dproNOG,17HGC@proNOG,COG1716@NOG	NA|NA|NA	T	FHA domain
Sequence_1849	5664.LmjF.35.0520	1.7e-14	88.6					euNOG[57]	0IGIF@euNOG,0XQS3@NOG	NA|NA|NA	S	AHNAK nucleoprotein
Sequence_1850	246197.MXAN_5615	1.2e-102	382.9					bactNOG[38]	06KDZ@bactNOG,0GKHE@delNOG,0HKPG@dproNOG,0YFVV@NOG,17YVF@proNOG	NA|NA|NA	S	PilZ domain
Sequence_1851	483219.LILAB_35580	3.3e-143	513.5					bactNOG[38]	08KHR@bactNOG,0GB8W@delNOG,0HCNW@dproNOG,17691@proNOG,COG0515@NOG	NA|NA|NA	T	serine threonine protein kinase
Sequence_1853	246197.MXAN_5622	1.3e-121	443.7	CARD				bactNOG[38]	08YSJ@bactNOG,0GEHK@delNOG,0HF05@dproNOG,17AIX@proNOG,COG1329@NOG	NA|NA|NA	K	Transcriptional regulator CarD
Sequence_1854	246197.MXAN_5628	1e-52	212.6					bactNOG[38]	06TRK@bactNOG,0GMQ5@delNOG,0HMXT@dproNOG,0YKZC@NOG,180R6@proNOG	NA|NA|NA
Sequence_1855	246197.MXAN_5628	2.3e-44	183.3					bactNOG[38]	06TRK@bactNOG,0GMQ5@delNOG,0HMXT@dproNOG,0YKZC@NOG,180R6@proNOG	NA|NA|NA
Sequence_1856	483219.LILAB_35635	1.9e-96	360.5	GUAA1		K01951		bactNOG[38]	08UHN@bactNOG,0GFX2@delNOG,0HGVZ@dproNOG,170FY@proNOG,COG0518@NOG	NA|NA|NA	F	glutamine amidotransferase
Sequence_1858	246197.MXAN_5634	1.5e-154	551.2					bactNOG[38]	081PA@bactNOG,0GDSZ@delNOG,0HEK4@dproNOG,16VZT@proNOG,COG0628@NOG	NA|NA|NA	S	Domain of unknown function DUF20
Sequence_1860	314271.RB2654_13509	9.1e-64	251.1					bactNOG[38]	01U9C@aproNOG,08Q7H@bactNOG,119BK@NOG,177AM@proNOG	NA|NA|NA
Sequence_1861	246197.MXAN_5637	0	1106.3	LIGA	GO:0000287,GO:0003674,GO:0003824,GO:0003909,GO:0003911,GO:0005488,GO:0005575,GO:0005618,GO:0005622,GO:0005623,GO:0005737,GO:0005829,GO:0005886,GO:0006139,GO:0006259,GO:0006260,GO:0006266,GO:0006281,GO:0006310,GO:0006725,GO:0006807,GO:0006950,GO:0006974,GO:0008150,GO:0008152,GO:0009058,GO:0009059,GO:0009987,GO:0016020,GO:0016874,GO:0016886,GO:0030312,GO:0033554,GO:0034641,GO:0034645,GO:0040007,GO:…	K01972	NADDP	bactNOG[38]	05C77@bactNOG,0GAY2@delNOG,0HC34@dproNOG,16PMQ@proNOG,COG0272@NOG	NA|NA|NA	L	DNA ligase that catalyzes the formation of phosphodiester linkages between 5'-phosphoryl and 3'-hydroxyl groups in double-stranded DNA using NAD as a coenzyme and as the energy source for the reaction. It is essential for DNA replication and repair of damaged DNA (By similarity)
Sequence_1862	246197.MXAN_5640	3.7e-245	852.4	CAFA	GO:0000003,GO:0000910,GO:0003674,GO:0003676,GO:0003723,GO:0003824,GO:0004518,GO:0004540,GO:0005488,GO:0005575,GO:0005618,GO:0005622,GO:0005623,GO:0005737,GO:0005829,GO:0005856,GO:0005886,GO:0006139,GO:0006364,GO:0006396,GO:0006725,GO:0006807,GO:0007049,GO:0008150,GO:0008152,GO:0008996,GO:0009987,GO:0010467,GO:0016020,GO:0016070,GO:0016072,GO:0016787,GO:0016788,GO:0019954,GO:0022402,GO:0022613,GO:…	K08300,K08301		bactNOG[38]	05C03@bactNOG,0GB52@delNOG,0HBUW@dproNOG,16PBS@proNOG,COG1530@NOG	NA|NA|NA	J	ribonuclease, Rne Rng family
Sequence_1873	246197.MXAN_5688	8.4e-62	241.9					bactNOG[38]	05QDZ@bactNOG,0GG75@delNOG,0HH5K@dproNOG,0Y3S7@NOG,17J6Q@proNOG	NA|NA|NA	T	response regulator
Sequence_1874	246197.MXAN_5689	1.4e-197	695.7		GO:0005575,GO:0005623,GO:0042597,GO:0044464			bactNOG[38]	08ZEQ@bactNOG,0GEW0@delNOG,0HFQI@dproNOG,11NS8@NOG,17EA2@proNOG	NA|NA|NA	O	cytochrome C family protein
Sequence_1875	483219.LILAB_35930	1.9e-103	382.5					bactNOG[38]	08VZI@bactNOG,0GKPX@delNOG,0HKVT@dproNOG,17TD6@proNOG,COG1376@NOG	NA|NA|NA	S	ErfK YbiS YcfS YnhG family protein
Sequence_1877	39946.BGIOSGA040316-PA	5.9e-19	102.8		GO:0003674,GO:0003676,GO:0003723,GO:0003729,GO:0005488,GO:0005515,GO:0005575,GO:0005622,GO:0005623,GO:0005634,GO:0005737,GO:0005739,GO:0005829,GO:0005856,GO:0006403,GO:0006405,GO:0006406,GO:0006457,GO:0006810,GO:0006913,GO:0006950,GO:0006986,GO:0006996,GO:0007010,GO:0007154,GO:0008150,GO:0008152,GO:0009266,GO:0009267,GO:0009408,GO:0009605,GO:0009628,GO:0009987,GO:0009991,GO:0010033,GO:0015931,GO:…	K13993		euNOG[57]	COG0071@NOG,KOG0710@euNOG	NA|NA|NA	O	heat shock protein
Sequence_1879	483219.LILAB_35995	4.1e-106	389.8			K07644,K07646		bactNOG[38]	081EF@bactNOG,0GFAT@delNOG,0HFR9@dproNOG,11W4K@NOG,16WKF@proNOG	NA|NA|NA	T	Sensor Signal Transduction Histidine Kinase
Sequence_1883	483219.LILAB_36035	1e-105	390.2			K02056		bactNOG[38]	08JQ9@bactNOG,0GT4V@delNOG,0HSHC@dproNOG,173FB@proNOG,COG3845@NOG	NA|NA|NA	S	ABC transporter
Sequence_1886	483219.LILAB_36075	3.9e-108	396.4	YCAI	GO:0005575,GO:0005623,GO:0005886,GO:0016020,GO:0044464,GO:0071944	K02238		bactNOG[38]	08EQH@bactNOG,0GSH3@delNOG,0HRZM@dproNOG,17140@proNOG,COG2333@NOG	NA|NA|NA	S	DNA internalization-related competence protein ComEC Rec2
Sequence_1887	378806.STAUR_6382	3.8e-66	256.9					bactNOG[38]	088QK@bactNOG,0GM1K@delNOG,0HM7J@dproNOG,17YDU@proNOG,COG2333@NOG	NA|NA|NA	S	metallo-beta-lactamase family
Sequence_1889	246197.MXAN_5727	3.7e-107	393.3			K07164		bactNOG[38]	07XHT@bactNOG,0GDYY@delNOG,0HEE5@dproNOG,179PP@proNOG,COG1579@NOG	NA|NA|NA	S	Putative zinc ribbon domain
Sequence_1894	246197.MXAN_5735	1e-188	666	FTSY	GO:0000166,GO:0001882,GO:0001883,GO:0003674,GO:0003824,GO:0003924,GO:0005488,GO:0005525,GO:0005575,GO:0005618,GO:0005622,GO:0005623,GO:0005737,GO:0005829,GO:0005886,GO:0006139,GO:0006152,GO:0006163,GO:0006184,GO:0006195,GO:0006605,GO:0006612,GO:0006613,GO:0006614,GO:0006725,GO:0006753,GO:0006793,GO:0006796,GO:0006807,GO:0006810,GO:0006886,GO:0008104,GO:0008150,GO:0008152,GO:0009056,GO:0009116,GO:…	K03110		bactNOG[38]	05CCP@bactNOG,0GAT1@delNOG,0HBVE@dproNOG,16PX1@proNOG,COG0552@NOG	NA|NA|NA	U	Involved in targeting and insertion of nascent membrane proteins into the cytoplasmic membrane. Acts as a receptor for the complex formed by the signal recognition particle (SRP) and the ribosome-nascent chain (RNC). Interaction with SRP-RNC leads to the transfer of the RNC complex to the Sec translocase for insertion into the membrane, the hydrolysis of GTP by both Ffh and FtsY, and the dissocia…
Sequence_1899	314256.OG2516_13691	2.8e-10	73.2					bactNOG[38]	027RT@aproNOG,05SMU@bactNOG,120JN@NOG,17J81@proNOG	NA|NA|NA
Sequence_1903	483219.LILAB_36265	2.6e-53	215.3			K03646,K03832		bactNOG[38]	0677Z@bactNOG,0GHXX@delNOG,0HIHX@dproNOG,0XTKG@NOG,17QGH@proNOG	NA|NA|NA	S	TonB family
Sequence_1904	246197.MXAN_5760	1e-192	679.5				GALURt2rpp,GLCURt2rpp	bactNOG[38]	05DNH@bactNOG,0GBHG@delNOG,0HCZW@dproNOG,0XR3C@NOG,16VZA@proNOG	NA|NA|NA	G	Major facilitator
Sequence_1913	680646.RMDY18_15470	2.8e-35	156.8					NOG[107]	0Z60H@NOG	NA|NA|NA
Sequence_1919	246197.MXAN_5792	1.9e-37	162.5					bactNOG[38]	070CH@bactNOG,0GNXD@delNOG,0HNYC@dproNOG,0Z0RM@NOG,1839K@proNOG	NA|NA|NA
Sequence_1921	483219.LILAB_36460	3.9e-43	179.5					bactNOG[38]	062X5@bactNOG,0GHR9@delNOG,0HIHW@dproNOG,0Y8FR@NOG,17M91@proNOG	NA|NA|NA
Sequence_1925	448385.sce7535	1.3e-156	558.5			K08677		bactNOG[38]	06MUH@bactNOG,0GH5T@delNOG,0HHYX@dproNOG,16T0Q@proNOG,COG4934@NOG	NA|NA|NA	O	Pro-kumamolisin, activation domain
Sequence_1927	502025.Hoch_0036	3.2e-64	253.4					bactNOG[38]	06GC8@bactNOG,0GJ2D@delNOG,0HJMI@dproNOG,0Y8H3@NOG,17W4R@proNOG	NA|NA|NA
Sequence_1928	502025.Hoch_0035	1.6e-26	127.5					bactNOG[38]	06WW1@bactNOG,0GNIP@delNOG,0HNKS@dproNOG,0YRX8@NOG,181YJ@proNOG	NA|NA|NA
Sequence_1929	502025.Hoch_0034	4.3e-264	917.5	CAPB				bactNOG[38]	05N98@bactNOG,0GCP1@delNOG,0HCTW@dproNOG,0ZVH3@NOG,173QU@proNOG	NA|NA|NA	M	Inherit from proNOG: Capsule biosynthesis protein capB
Sequence_1931	246197.MXAN_5802	2.2e-226	790	ALAS	GO:0001071,GO:0001121,GO:0001130,GO:0001131,GO:0001141,GO:0001217,GO:0002161,GO:0003674,GO:0003700,GO:0003824,GO:0004812,GO:0004813,GO:0005488,GO:0005575,GO:0005618,GO:0005622,GO:0005623,GO:0005737,GO:0005829,GO:0005886,GO:0006082,GO:0006139,GO:0006351,GO:0006355,GO:0006399,GO:0006412,GO:0006417,GO:0006418,GO:0006419,GO:0006448,GO:0006450,GO:0006520,GO:0006725,GO:0006807,GO:0008150,GO:0008152,GO:…	K01872		bactNOG[38]	05CIM@bactNOG,0GB0H@delNOG,0HCCA@dproNOG,16Q76@proNOG,COG0013@NOG	NA|NA|NA	J	Catalyzes the attachment of alanine to tRNA(Ala) in a two-step reaction alanine is first activated by ATP to form Ala- AMP and then transferred to the acceptor end of tRNA(Ala). Also edits incorrectly charged Ser-tRNA(Ala) and Gly-tRNA(Ala) via its editing domain (By similarity)
Sequence_1932	483219.LILAB_17240	9.1e-57	227.3					bactNOG[38]	06SSA@bactNOG,0GMX2@delNOG,0HN4I@dproNOG,0YJXX@NOG,180I2@proNOG	NA|NA|NA
Sequence_1934	246197.MXAN_5809	9.3e-106	391.7					bactNOG[38]	05SP4@bactNOG,0GGJ0@delNOG,0HH3M@dproNOG,1216N@NOG,17JHV@proNOG	NA|NA|NA
Sequence_1937	246197.MXAN_5817	1.3e-145	523.1	RV3679	GO:0005575,GO:0005623,GO:0005886,GO:0008150,GO:0016020,GO:0040007,GO:0044464,GO:0071944			bactNOG[38]	05ZNR@bactNOG,0GECF@delNOG,0HF3G@dproNOG,16W7P@proNOG,COG0003@NOG	NA|NA|NA	D	anion-transporting ATPase
Sequence_1943	246197.MXAN_5827	8.3e-204	717.2	YEAH		K09786		bactNOG[38]	06AKX@bactNOG,0GCHA@delNOG,0HDZR@dproNOG,16PYR@proNOG,COG2718@NOG	NA|NA|NA	S	Protein of unknown function (DUF444)
Sequence_1946	378806.STAUR_6512	1.6e-18	101.3			K01134		bactNOG[38]	05C16@bactNOG,0GHAG@delNOG,0HHNM@dproNOG,176J6@proNOG,COG3119@NOG	NA|NA|NA	P	Sulfatase
Sequence_1947	378806.STAUR_6512	5.3e-193	679.1			K01134		bactNOG[38]	05C16@bactNOG,0GHAG@delNOG,0HHNM@dproNOG,176J6@proNOG,COG3119@NOG	NA|NA|NA	P	Sulfatase
Sequence_1948	378806.STAUR_7121	1.3e-254	884					bactNOG[38]	06NG8@bactNOG,0GM16@delNOG,0HM73@dproNOG,0YDZI@NOG,17ZAP@proNOG	NA|NA|NA
Sequence_1950	105559.Nwat_1982	7.3e-228	795.4					bactNOG[38]	05BZP@bactNOG,16QDM@proNOG,COG3387@NOG	NA|NA|NA	G	Glycoside hydrolase 15-related
Sequence_1955	246197.MXAN_3098	6.1e-133	480.7					bactNOG[38]	05BZU@bactNOG,0GD3K@delNOG,0HE8C@dproNOG,0XNMH@NOG,16PBK@proNOG	NA|NA|NA	T	Histidine kinase
Sequence_1960	483219.LILAB_16960	5.7e-84	317.8					bactNOG[38]	06JWK@bactNOG,0GK8Z@delNOG,0HKFA@dproNOG,0YDME@NOG,17Z0N@proNOG	NA|NA|NA
Sequence_1961	483219.LILAB_16955	1.3e-109	401.4					bactNOG[38]	090ID@bactNOG,0GFDD@delNOG,0HGB2@dproNOG,11QAV@NOG,17DI3@proNOG	NA|NA|NA	S	Farnesoic acid 0-methyl transferase
Sequence_1962	483219.LILAB_16950	8.8e-275	951.4					bactNOG[38]	06MSX@bactNOG,0GK4F@delNOG,0HKAX@dproNOG,17WVQ@proNOG,COG0304@NOG	NA|NA|NA	I, Q	Beta-ketoacyl synthase family protein
Sequence_1965	483219.LILAB_16915	1.3e-138	500.4					bactNOG[38]	07EVA@bactNOG,0GK6S@delNOG,0HKD4@dproNOG,0ZI6R@NOG,17XG0@proNOG	NA|NA|NA
Sequence_1973	246197.MXAN_5891	1.1e-268	931.4	PUTA		K00128,K00294,K13821	4HGLSD,HPROx,P5CD,PHCD,PRO1y,PROD2,PUTA3	bactNOG[38]	05C26@bactNOG,0GAZ6@delNOG,0HC63@dproNOG,16PDZ@proNOG,COG1012@NOG	NA|NA|NA	E	Dehydrogenase
Sequence_1977	246197.MXAN_0971	4.7e-179	633.3	HOM		K00003,K00928,K12524	ASPK,HSDy	NOG[107]	COG0460@NOG,COG0527@NOG	NA|NA|NA	E	homoserine dehydrogenase
Sequence_1989	759362.KVU_2561	3.2e-28	132.9					bactNOG[38]	02B4G@aproNOG,07BIE@bactNOG,0YPTN@NOG,189U1@proNOG	NA|NA|NA
Sequence_1998	246197.MXAN_5942	4.7e-135	486.5	THYA	GO:0003674,GO:0003824,GO:0004799,GO:0005575,GO:0005622,GO:0005623,GO:0005737,GO:0006139,GO:0006220,GO:0006221,GO:0006231,GO:0006244,GO:0006725,GO:0006753,GO:0006793,GO:0006796,GO:0006807,GO:0008150,GO:0008152,GO:0008168,GO:0009056,GO:0009058,GO:0009117,GO:0009123,GO:0009124,GO:0009125,GO:0009129,GO:0009130,GO:0009131,GO:0009157,GO:0009159,GO:0009162,GO:0009165,GO:0009166,GO:0009176,GO:0009177,GO:…	K00560	TMDS	bactNOG[38]	05C0V@bactNOG,0GBU3@delNOG,0HE3B@dproNOG,16R55@proNOG,COG0207@NOG	NA|NA|NA	F	Provides the sole de novo source of dTMP for DNA biosynthesis (By similarity)
Sequence_2003	246197.MXAN_5955	1.8e-82	310.8	OCAR_5882		K00786,K19302		bactNOG[38]	07G9V@bactNOG,0GAUP@delNOG,0HC4Z@dproNOG,174PW@proNOG,COG1807@NOG	NA|NA|NA	M	glycosyl transferase family 39
Sequence_2004	456442.Mboo_1782	1.1e-07	62.8					arNOG[11]	10ZKF@NOG,arCOG11331@arNOG	NA|NA|NA
Sequence_2009	483219.LILAB_16400	0	1449.5					bactNOG[38]	06NCZ@bactNOG,0GJUS@delNOG,0HK1G@dproNOG,0YDVB@NOG,17YZF@proNOG	NA|NA|NA
Sequence_2011	246197.MXAN_5989	2.1e-79	302.4					bactNOG[38]	05UAQ@bactNOG,0GGH9@delNOG,0HH8P@dproNOG,11U67@NOG,17IAE@proNOG	NA|NA|NA
Sequence_2012	411903.COLAER_01078	1.4e-09	70.1					bactNOG[38]	08PN8@bactNOG,0ZSQH@NOG	NA|NA|NA
Sequence_2016	483219.LILAB_16235	8.4e-53	214.2					bactNOG[38]	06X2P@bactNOG,0GNEC@delNOG,0HNGN@dproNOG,0YS6N@NOG,182CU@proNOG	NA|NA|NA	O	PilZ domain
Sequence_2017	483219.LILAB_16235	9.2e-49	198					bactNOG[38]	06X2P@bactNOG,0GNEC@delNOG,0HNGN@dproNOG,0YS6N@NOG,182CU@proNOG	NA|NA|NA	O	PilZ domain
Sequence_2018	5664.LmjF.35.0540	2.7e-07	63.2					euNOG[57]	0IGIF@euNOG,0XQS3@NOG	NA|NA|NA	S	AHNAK nucleoprotein
Sequence_2023	246197.MXAN_6026	0	1286.9	CLPA	GO:0003674,GO:0003824,GO:0006508,GO:0008150,GO:0008152,GO:0008233,GO:0009987,GO:0016787,GO:0019538,GO:0043170,GO:0044237,GO:0044238,GO:0044260,GO:0044267,GO:0071704	K03694,K03696		bactNOG[38]	05C2Z@bactNOG,0GATB@delNOG,0HCUB@dproNOG,16PES@proNOG,COG0542@NOG	NA|NA|NA	O	ATP-dependent Clp protease ATP-binding subunit
Sequence_2029	483219.LILAB_16095	3.4e-117	426.4					bactNOG[38]	0613M@bactNOG,0GK8J@delNOG,0HKEV@dproNOG,12A3S@NOG,17W6D@proNOG	NA|NA|NA
Sequence_2034	483219.LILAB_16070	3.3e-289	1000		GO:0005575,GO:0005623,GO:0009279,GO:0016020,GO:0019867,GO:0030312,GO:0030313,GO:0031975,GO:0044462,GO:0044464,GO:0071944	K02014,K16089		bactNOG[38]	05D05@bactNOG,0GBN3@delNOG,0HD53@dproNOG,16QBU@proNOG,COG4771@NOG	NA|NA|NA	P	TonB-dependent receptor
Sequence_2035	246197.MXAN_6046	3.3e-58	232.3					bactNOG[38]	07JA6@bactNOG,0GMKT@delNOG,0HMSS@dproNOG,0ZSGX@NOG,16YSZ@proNOG	NA|NA|NA	T	response regulator
Sequence_2041	246197.MXAN_6065	2.4e-202	711.4	TRPB		K01696,K01817,K06001	TRPS1,TRPS2,TRPS3	bactNOG[38]	05CG0@bactNOG,0GAP2@delNOG,0HBXB@dproNOG,16PN7@proNOG,COG0133@NOG	NA|NA|NA	E	The beta subunit is responsible for the synthesis of L- tryptophan from indole and L-serine (By similarity)
Sequence_2043	378806.STAUR_6767	1.1e-255	889.4	LIG	GO:0000287,GO:0003674,GO:0003824,GO:0003909,GO:0003910,GO:0005488,GO:0005575,GO:0005618,GO:0005622,GO:0005623,GO:0005694,GO:0006139,GO:0006259,GO:0006260,GO:0006261,GO:0006266,GO:0006271,GO:0006273,GO:0006281,GO:0006289,GO:0006725,GO:0006807,GO:0006950,GO:0006974,GO:0008150,GO:0008152,GO:0009058,GO:0009059,GO:0009987,GO:0016874,GO:0016886,GO:0022616,GO:0030312,GO:0033554,GO:0034641,GO:0034645,GO:…	K10747		bactNOG[38]	07QIM@bactNOG,0GDA7@delNOG,0HECB@dproNOG,16TF7@proNOG,COG1793@NOG	NA|NA|NA	L	DNA ligase that seals nicks in double-stranded DNA during DNA replication, DNA recombination and DNA repair (By similarity)
Sequence_2044	246197.MXAN_6078	2.9e-114	419.1	ACTA			CYTMQOR3pp	bactNOG[38]	05DGE@bactNOG,0GDFQ@delNOG,0HEGI@dproNOG,0XW00@NOG,17B2W@proNOG	NA|NA|NA	C	Cytochrome c
Sequence_2045	483219.LILAB_15850	9.8e-158	563.5					bactNOG[38]	05EDI@bactNOG,0GDRB@delNOG,0HERW@dproNOG,0XR04@NOG,178C1@proNOG	NA|NA|NA	S	Inherit from bactNOG: quinol cytochrome c oxidoreductase quinone-binding subunit 2
Sequence_2046	378806.STAUR_6779	5.9e-187	661	COXB	GO:0003674,GO:0003824,GO:0004129,GO:0005215,GO:0005575,GO:0005623,GO:0005886,GO:0006810,GO:0006811,GO:0006812,GO:0006818,GO:0008150,GO:0008152,GO:0008324,GO:0009987,GO:0015002,GO:0015075,GO:0015077,GO:0015078,GO:0015672,GO:0015992,GO:0016020,GO:0016491,GO:0016675,GO:0016676,GO:0022857,GO:0022890,GO:0022891,GO:0022892,GO:0034220,GO:0044464,GO:0044699,GO:0044710,GO:0044763,GO:0044765,GO:0051179,GO:…	K02275	CYOO2pp	bactNOG[38]	05CV4@bactNOG,0GC05@delNOG,0HDHS@dproNOG,16PC3@proNOG,COG1622@NOG,COG2857@NOG	NA|NA|NA	C	Subunits I and II form the functional core of the enzyme complex. Electrons originating in cytochrome c are transferred via heme a and Cu(A) to the binuclear center formed by heme a3 and Cu(B) (By similarity)
Sequence_2047	246197.MXAN_6093	3.9e-118	430.6					bactNOG[38]	06P4F@bactNOG,0GJW2@delNOG,0HK2T@dproNOG,126BI@NOG,17WY2@proNOG	NA|NA|NA
Sequence_2051	246197.MXAN_6104	2.2e-28	133.7					bactNOG[38]	072Z0@bactNOG,0GNXB@delNOG,0HNYA@dproNOG,0Z04G@NOG,184W5@proNOG	NA|NA|NA
Sequence_2057	378806.STAUR_5296	1.2e-39	169.9					bactNOG[38]	05S28@bactNOG,0GGGV@delNOG,0HH6E@dproNOG,11ZYU@NOG,17FRK@proNOG	NA|NA|NA	S	glyoxalase family
Sequence_2061	5664.LmjF.35.0540	1.2e-07	63.5					euNOG[57]	0IGIF@euNOG,0XQS3@NOG	NA|NA|NA	S	AHNAK nucleoprotein
Sequence_2068	378806.STAUR_6822	1.8e-254	885.9	MUTA	GO:0005575,GO:0005618,GO:0005622,GO:0005623,GO:0005737,GO:0005829,GO:0005886,GO:0006082,GO:0006629,GO:0006631,GO:0008150,GO:0008152,GO:0009987,GO:0016020,GO:0019541,GO:0019678,GO:0019752,GO:0030312,GO:0032787,GO:0043436,GO:0044237,GO:0044238,GO:0044255,GO:0044281,GO:0044424,GO:0044444,GO:0044464,GO:0044710,GO:0046459,GO:0071704,GO:0071944	K01847	MMM2	bactNOG[38]	05CMN@bactNOG,0GBQ6@delNOG,0HD7I@dproNOG,16Q2T@proNOG,COG1884@NOG,COG2185@NOG	NA|NA|NA	I	Methylmalonyl-CoA mutase
Sequence_2070	483219.LILAB_15325	2.2e-30	136.3	YQHC				bactNOG[38]	05CF7@bactNOG,0GC28@delNOG,0HDK5@dproNOG,0XRKV@NOG,16ZND@proNOG	NA|NA|NA	K	Transcriptional regulator, AraC family
Sequence_2075	743722.Sph21_2147	7.6e-86	323.6					bactNOG[38]	06736@bactNOG,09J9N@bctoNOG,0XTQR@NOG,1AHC1@sphNOG	NA|NA|NA	S	endonuclease exonuclease phosphatase
Sequence_2076	246197.MXAN_2375	1.9e-36	156.8					bactNOG[38]	0604Q@bactNOG,0GF3M@delNOG,0HG6C@dproNOG,16SK8@proNOG,COG1228@NOG	NA|NA|NA	Q	amidohydrolase
Sequence_2079	378806.STAUR_4287	2.3e-220	771.2	STHA	GO:0003674,GO:0003824,GO:0003957,GO:0005215,GO:0005575,GO:0005622,GO:0005623,GO:0005737,GO:0006139,GO:0006725,GO:0006732,GO:0006733,GO:0006739,GO:0006753,GO:0006793,GO:0006796,GO:0006807,GO:0006810,GO:0006811,GO:0006812,GO:0006818,GO:0008150,GO:0008152,GO:0008324,GO:0008746,GO:0009117,GO:0009987,GO:0015075,GO:0015077,GO:0015078,GO:0015672,GO:0015992,GO:0016491,GO:0016651,GO:0016652,GO:0019362,GO:…	K00322,K00382,K17883	NADTRHD	bactNOG[38]	05DX1@bactNOG,0GCTU@delNOG,0HE20@dproNOG,16SFK@proNOG,COG1249@NOG	NA|NA|NA	H	Soluble pyridine nucleotide transhydrogenase
Sequence_2080	246197.MXAN_6491	7e-280	968.4	CTPF	GO:0005575,GO:0005618,GO:0005623,GO:0005886,GO:0005887,GO:0006950,GO:0008150,GO:0009987,GO:0016020,GO:0016021,GO:0030312,GO:0031224,GO:0031226,GO:0033554,GO:0044425,GO:0044459,GO:0044464,GO:0044699,GO:0044763,GO:0050896,GO:0051409,GO:0051716,GO:0071500,GO:0071944	K01537,K12953	CA2abcpp	bactNOG[38]	05C52@bactNOG,0GAMC@delNOG,0HBVB@dproNOG,16PGS@proNOG,COG0474@NOG	NA|NA|NA	P	ATPase, P-type (transporting), HAD superfamily, subfamily IC
Sequence_2083	246197.MXAN_0390	4.3e-73	279.3			K02553		bactNOG[38]	05JSC@bactNOG,0GGXN@delNOG,0HHNC@dproNOG,16SR8@proNOG,COG0684@NOG	NA|NA|NA	H	ribonuclease activity regulator protein RraA
Sequence_2084	287752.SI859A1_01103	5.3e-35	152.1	ANKYRIN		K06867		bactNOG[38]	022RN@aproNOG,05MQR@bactNOG,17DCF@proNOG,COG0666@NOG	NA|NA|NA	S	Ankyrin repeat-containing protein
Sequence_2088	290397.Adeh_4275	6.4e-125	452.6			K01991		bactNOG[38]	07ZIQ@bactNOG,0GE3F@delNOG,0HNZ3@dproNOG,16W3E@proNOG,COG1596@NOG	NA|NA|NA	M	polysaccharide export protein
Sequence_2089	649638.Trad_0734	3e-123	448	BPLE				bactNOG[38]	06CD9@bactNOG,0G960@deiNOG,COG0438@NOG	NA|NA|NA	M	glycosyl transferase group 1
Sequence_2095	314262.MED193_05356	4.4e-07	60.1					bactNOG[38]	024DY@aproNOG,05XDU@bactNOG,17SP0@proNOG,COG3631@NOG	NA|NA|NA	S	Inherit from COG: ketosteroid isomerase-like protein
Sequence_2099	246197.MXAN_6842	2.4e-76	292					bactNOG[38]	05MIN@bactNOG,0GHYK@delNOG,0HIMI@dproNOG,11VF4@NOG,17QG5@proNOG	NA|NA|NA	T	Cyclic nucleotide-binding protein
Sequence_2109	483219.LILAB_14895	1.3e-154	551.2	PKNA		K08282,K08884,K11890,K12132		bactNOG[38]	07QY3@bactNOG,16QUV@proNOG,COG0515@NOG	NA|NA|NA	T	serine threonine protein kinase
Sequence_2110	246197.MXAN_6312	1.4e-109	402.1					bactNOG[38]	06Q3R@bactNOG,0GM4R@delNOG,0HMAG@dproNOG,17ZBA@proNOG,COG0515@NOG	NA|NA|NA	T	serine threonine protein kinase
Sequence_2111	483219.LILAB_14885	1.5e-87	329.7	CHBG	GO:0003674,GO:0003824,GO:0008150,GO:0008152,GO:0009056,GO:0016787,GO:0016810,GO:0016811,GO:0019213,GO:0036311,GO:0052777,GO:0052778,GO:0052779,GO:0052782,GO:0071704,GO:1901135,GO:1901136,GO:1901575	K03478		bactNOG[38]	0901P@bactNOG,0GHX6@delNOG,0HHH5@dproNOG,16QXV@proNOG,COG3394@NOG	NA|NA|NA	S	YdjC family
Sequence_2114	483219.LILAB_14835	1.3e-198	697.6		GO:0003674,GO:0003824,GO:0006081,GO:0008150,GO:0008152,GO:0009987,GO:0016491,GO:0016614,GO:0016616,GO:0044237,GO:0044281,GO:0044710,GO:0046292,GO:0051903,GO:0055114,GO:0071704	K00098,K00148,K18369		bactNOG[38]	05E2A@bactNOG,0GB3D@delNOG,0HCG6@dproNOG,16RE7@proNOG,COG1063@NOG	NA|NA|NA	C	Dehydrogenase
Sequence_2115	483219.LILAB_14820	1.4e-81	307.8	BMUL_5322				bactNOG[38]	08UTH@bactNOG,0GSRQ@delNOG,0HS62@dproNOG,11GGV@NOG,17AWE@proNOG	NA|NA|NA	K	Cupin domain
Sequence_2116	246197.MXAN_0534	9.8e-195	684.9					bactNOG[38]	077E7@bactNOG,0ZHGS@NOG,187C2@proNOG	NA|NA|NA
Sequence_2128	246197.MXAN_6351	1.7e-30	137.9					bactNOG[38]	06X0Z@bactNOG,0GNMZ@delNOG,0HNPZ@dproNOG,0YQEY@NOG,1828N@proNOG	NA|NA|NA
Sequence_2133	246197.MXAN_6366	7e-73	280					bactNOG[38]	067VR@bactNOG,0GJ1U@delNOG,0HJM8@dproNOG,0Y5J0@NOG,17V51@proNOG	NA|NA|NA
Sequence_2134	246197.MXAN_6370	3.3e-77	293.1	OCAR_5769		K08309		bactNOG[38]	08THT@bactNOG,0GKXC@delNOG,0HM3C@dproNOG,17993@proNOG,COG0741@NOG	NA|NA|NA	M	transglycosylase SLT domain-containing protein
Sequence_2135	483219.LILAB_14600	1.3e-254	884.8	ALKK		K00666,K01897,K20034	FACOAL100t2pp,FACOAL120t2pp,FACOAL140t2pp,FACOAL141t2pp,FACOAL160t2pp,FACOAL161t2pp,FACOAL180t2pp,FACOAL181t2pp,FACOAL60t2pp,FACOAL80t2pp	bactNOG[38]	05CEY@bactNOG,0GCAG@delNOG,0HD3N@dproNOG,16QPI@proNOG,COG0318@NOG	NA|NA|NA	Q	AMP-dependent synthetase and ligase
Sequence_2143	483219.LILAB_14435	6.9e-72	276.2	YJGM		K03828		bactNOG[38]	08MJ3@bactNOG,0GG2K@delNOG,0HGQM@dproNOG,10MQC@NOG,1780I@proNOG	NA|NA|NA	S	Acetyltransferase
Sequence_2144	246197.MXAN_6425	1e-96	359.8	NTH	GO:0003674,GO:0003824,GO:0003906,GO:0006139,GO:0006259,GO:0006281,GO:0006725,GO:0006807,GO:0006950,GO:0006974,GO:0008150,GO:0008152,GO:0009987,GO:0016829,GO:0016835,GO:0033554,GO:0034641,GO:0043170,GO:0044237,GO:0044238,GO:0044260,GO:0044699,GO:0044763,GO:0046483,GO:0050896,GO:0051716,GO:0071704,GO:0090304,GO:1901360	K10773		bactNOG[38]	05CSM@bactNOG,0GBM3@delNOG,0HEQA@dproNOG,16PCJ@proNOG,COG0177@NOG	NA|NA|NA	L	endonuclease III
Sequence_2146	483219.LILAB_15205	1.5e-127	461.1	CJ0760				bactNOG[38]	05E6X@bactNOG,0GC1W@delNOG,0HDJK@dproNOG,16RZQ@proNOG,COG2220@NOG	NA|NA|NA	S	Inherit from proNOG: zn-dependent hydrolase
Sequence_2148	314265.R2601_23383	4.2e-71	274.2					bactNOG[38]	072AH@bactNOG,0YGP2@NOG,184TJ@proNOG	NA|NA|NA
Sequence_2149	378806.STAUR_7100	4.6e-27	125.2			K03406		bactNOG[38]	088WY@bactNOG,0GJRE@delNOG,0HJY8@dproNOG,0XUWH@NOG,18APZ@proNOG	NA|NA|NA	N, T	methyl-accepting chemotaxis protein
Sequence_2150	483219.LILAB_14340	8.2e-229	799.7	ACEA		K01637	ICL	bactNOG[38]	07RET@bactNOG,0GRSS@delNOG,0HCD5@dproNOG,16R7Z@proNOG,COG2224@NOG	NA|NA|NA	C	Isocitrate lyase
Sequence_2157	483219.LILAB_14235	3.5e-224	784.3			K00705		bactNOG[38]	07RTM@bactNOG,0GBB9@delNOG,0HCRN@dproNOG,18A4Y@proNOG,COG1640@NOG	NA|NA|NA	G	4-alpha-glucanotransferase (EC 2.4.1.25)
Sequence_2158	483219.LILAB_14220	0	1289.6			K09800		bactNOG[38]	082ZD@bactNOG,0GB7H@delNOG,0HC88@dproNOG,0XVKW@NOG,16WT1@proNOG	NA|NA|NA	S	Family of unknown function (DUF490)
Sequence_2161	483219.LILAB_14210	4.9e-145	519.6					bactNOG[38]	0603U@bactNOG,0GPND@delNOG,0HPKZ@dproNOG,1276F@NOG,17U75@proNOG	NA|NA|NA
Sequence_2180	378806.STAUR_7302	8e-63	247.3			K07323		bactNOG[38]	06QRB@bactNOG,0GMHZ@delNOG,0HMJ8@dproNOG,0YGPU@NOG,17ZVR@proNOG	NA|NA|NA	S	Toluene tolerance, Ttg2
Sequence_2183	246197.MXAN_6521	6.1e-69	268.5					bactNOG[38]	06BWH@bactNOG,0GMGZ@delNOG,0HMG4@dproNOG,0Y2PV@NOG,17ZWV@proNOG	NA|NA|NA
Sequence_2188	378806.STAUR_5245	9.4e-29	134					bactNOG[38]	08XD8@bactNOG,0GEBI@delNOG,0HF49@dproNOG,17BJ7@proNOG,COG2206@NOG	NA|NA|NA	T	response regulator
Sequence_2189	483219.LILAB_30195	1.1e-41	177.2					bactNOG[38]	05FIQ@bactNOG,0GK91@delNOG,0HKFB@dproNOG,11QZV@NOG,17KB8@proNOG	NA|NA|NA	S	Suppressor of fused protein (SUFU)
Sequence_2190	378806.STAUR_2701	1e-12	79.3			K05286		bactNOG[38]	08ZAS@bactNOG,0ZWVE@NOG,17MZ6@proNOG	NA|NA|NA	S	Mannosyltransferase
Sequence_2199	246197.MXAN_6602	1.1e-82	312.4					bactNOG[38]	07ZXU@bactNOG,0GGPI@delNOG,0HHD0@dproNOG,16XAB@proNOG,COG2761@NOG	NA|NA|NA	Q	DsbA oxidoreductase
Sequence_2201	246197.MXAN_6606	2.8e-159	567.4					bactNOG[38]	05JM4@bactNOG,11P39@NOG	NA|NA|NA
Sequence_2212	378806.STAUR_6084	0	1137.9			K02438		bactNOG[38]	07RRX@bactNOG,0GCCG@delNOG,0HDW9@dproNOG,16YCF@proNOG,COG1523@NOG	NA|NA|NA	G	Hydrolase Family
Sequence_2218	190486.XAC0763	1.9e-23	114	YBCI	GO:0005575,GO:0005623,GO:0005886,GO:0016020,GO:0044464,GO:0071944	K07038		bactNOG[38]	05S2T@bactNOG,0QR48@gproNOG,17GJQ@proNOG,COG1988@NOG	NA|NA|NA	S	inner membrane protein YbcI
Sequence_2224	290397.Adeh_1080	1.5e-06	61.6					bactNOG[38]	07F82@bactNOG,0ZIM6@NOG,17V50@proNOG	NA|NA|NA	S	Protein of unknown function (DUF1602)
Sequence_2237	378806.STAUR_7630	5e-86	322.8	AQPS				bactNOG[38]	08RUJ@bactNOG,0GGHQ@delNOG,0HH6D@dproNOG,17826@proNOG,COG0580@NOG	NA|NA|NA	G	MIP family channel protein
Sequence_2238	246197.MXAN_6704	9.6e-74	284.3					bactNOG[38]	07GFW@bactNOG,0GJ22@delNOG,0HJMC@dproNOG,0ZIYB@NOG,18AXZ@proNOG	NA|NA|NA	S	Acetyltransferase (GNAT) family
Sequence_2240	246197.MXAN_6706	1.2e-181	641.3	PILT		K02669		bactNOG[38]	05CZX@bactNOG,0GATY@delNOG,0HC47@dproNOG,16QGP@proNOG,COG2805@NOG	NA|NA|NA	N, U	twitching motility protein
Sequence_2241	246197.MXAN_6716	2.3e-260	904.4		GO:0005575,GO:0005623,GO:0009279,GO:0016020,GO:0019867,GO:0030312,GO:0030313,GO:0031975,GO:0044462,GO:0044464,GO:0071944	K02014,K16089		bactNOG[38]	05KY1@bactNOG,0GAYU@delNOG,0HCAF@dproNOG,0XSXV@NOG,16T9I@proNOG	NA|NA|NA	P	TonB-dependent receptor
Sequence_2245	483219.LILAB_12835	4.1e-123	447.6					bactNOG[38]	07TE5@bactNOG,0GEFX@delNOG,0HFBM@dproNOG,16Q3W@proNOG,COG1597@NOG	NA|NA|NA	I	Diacylglycerol kinase catalytic region
Sequence_2247	288000.BBta_7579	3.8e-06	60.5					NOG[107]	0XXB8@NOG	NA|NA|NA
Sequence_2250	378806.STAUR_6703	3.5e-129	466.8	RSGA		K06949		bactNOG[38]	05E06@bactNOG,0GDIK@delNOG,0HEG0@dproNOG,16RPP@proNOG,COG1162@NOG	NA|NA|NA	S	May play a role in 30S ribosomal subunit biogenesis. Unusual circulary permuted GTPase that catalyzes rapid hydrolysis of GTP with a slow catalytic turnover (By similarity)
Sequence_2252	246197.MXAN_6744	2.7e-101	373.6			K09164		bactNOG[38]	08KWA@bactNOG,0GDXU@delNOG,0HEYP@dproNOG,17BK4@proNOG,COG3358@NOG	NA|NA|NA	S	Protein of unknown function (DUF1684)
Sequence_2255	378806.STAUR_1162	5.2e-90	337.8	NHAP		K03316	NAt3pp	bactNOG[38]	05EEQ@bactNOG,0GC2C@delNOG,0HG3E@dproNOG,16QFF@proNOG,COG0025@NOG	NA|NA|NA	P	Na H antiporter
Sequence_2263	483219.LILAB_12645	1e-105	391	ESTA		K03928		bactNOG[38]	08DVB@bactNOG,0GDJB@delNOG,0HHMS@dproNOG,16RXS@proNOG,COG1647@NOG	NA|NA|NA	S	Alpha beta
Sequence_2264	246197.MXAN_6765	1.5e-95	356.7		GO:0005575,GO:0005623,GO:0005886,GO:0008150,GO:0009405,GO:0009607,GO:0016020,GO:0044403,GO:0044419,GO:0044464,GO:0050896,GO:0051701,GO:0051704,GO:0051707,GO:0052173,GO:0052200,GO:0052564,GO:0052572,GO:0071944,GO:0075136	K02003,K09810		bactNOG[38]	05CQU@bactNOG,0GECQ@delNOG,0HFC7@dproNOG,16PPZ@proNOG,COG1136@NOG	NA|NA|NA	V	ABC transporter, ATP-binding protein
Sequence_2266	326424.FRAAL1978	6.2e-63	246.5	DFRA	GO:0003674,GO:0003824,GO:0006629,GO:0006694,GO:0008150,GO:0008152,GO:0008202,GO:0008610,GO:0009058,GO:0016491,GO:0016614,GO:0016616,GO:0044238,GO:0044710,GO:0045552,GO:0055114,GO:0071704,GO:1901360,GO:1901362,GO:1901576	K00091,K01784		bactNOG[38]	00Q63@actNOG,05D20@bactNOG,0XQSG@NOG	NA|NA|NA	S	NAD-dependent epimerase dehydratase
Sequence_2271	483219.LILAB_12535	3.2e-125	455.3					bactNOG[38]	05DVB@bactNOG,0GCEU@delNOG,0HDAZ@dproNOG,16PU6@proNOG,COG0463@NOG	NA|NA|NA	M	glycosyl transferase family 2
Sequence_2279	246197.MXAN_6832	1.9e-85	322.8					bactNOG[38]	06H91@bactNOG,0GJPH@delNOG,0HJWH@dproNOG,0Y88U@NOG,17XDT@proNOG	NA|NA|NA
Sequence_2283	504472.Slin_4655	1.2e-98	367.9			K00508		bactNOG[38]	05DV5@bactNOG,099F0@bctoNOG,0FUXA@cytNOG,COG3239@NOG	NA|NA|NA	I	Linoleoyl-CoA desaturase
Sequence_2284	331869.BAL199_08998	4.9e-06	60.1					bactNOG[38]	06DPP@bactNOG,0Y04F@NOG,17V79@proNOG	NA|NA|NA
Sequence_2290	246197.MXAN_6890	1.6e-70	272.3	HTHB				bactNOG[38]	05MQZ@bactNOG,0GGBS@delNOG,0HGH2@dproNOG,11VNS@NOG,17GMN@proNOG	NA|NA|NA
Sequence_2291	483219.LILAB_12020	2.9e-42	176.4	HTHB				bactNOG[38]	05MQZ@bactNOG,0GGBS@delNOG,0HGH2@dproNOG,11VNS@NOG,17GMN@proNOG	NA|NA|NA
Sequence_2292	5664.LmjF.14.1120	8.9e-09	68.6		GO:0005575,GO:0016020	K04648,K10392		euNOG[57]	COG5059@NOG,KOG0241@euNOG	NA|NA|NA	Z	Kinesin family member
Sequence_2293	246197.MXAN_6898	1.3e-148	531.9					bactNOG[38]	07Y0R@bactNOG,0GCR0@delNOG,0HC5Y@dproNOG,17565@proNOG,COG2885@NOG	NA|NA|NA	M	Domain-Containing protein
Sequence_2298	246197.MXAN_6901	2.1e-100	370.5					bactNOG[38]	07GJH@bactNOG,0GJS6@delNOG,0HJZ4@dproNOG,0XYKW@NOG,17YZH@proNOG	NA|NA|NA	S	Lactamase_B
Sequence_2301	483219.LILAB_26700	0	1094					bactNOG[38]	05CZD@bactNOG,0GC0T@delNOG,0HDIC@dproNOG,16QG0@proNOG,COG3488@NOG	NA|NA|NA	C	Protein of unknown function (DUF1111)
Sequence_2303	246197.MXAN_6907	1.3e-134	485	ERG3	GO:0005575,GO:0005623,GO:0005886,GO:0016020,GO:0044464,GO:0071944			bactNOG[38]	06NQW@bactNOG,0GDIH@delNOG,0HENF@dproNOG,16QGI@proNOG,COG3000@NOG	NA|NA|NA	I	Fatty acid hydroxylase superfamily
Sequence_2305	246197.MXAN_6909	1.9e-105	387.5			K00059		bactNOG[38]	05WYC@bactNOG,0GDQU@delNOG,0HEKQ@dproNOG,179FV@proNOG,COG1028@NOG	NA|NA|NA	I	Short-chain dehydrogenase reductase SDR
Sequence_2306	483219.LILAB_11930	2.9e-31	139.4					bactNOG[38]	06GXZ@bactNOG,0Y00C@NOG,18985@proNOG	NA|NA|NA
Sequence_2310	7165.AGAP012078-PA	9.1e-93	347.1		GO:0003674,GO:0003676,GO:0003723,GO:0003747,GO:0005488,GO:0005575,GO:0005622,GO:0005623,GO:0005737,GO:0005739,GO:0006412,GO:0006415,GO:0008079,GO:0008135,GO:0008150,GO:0008152,GO:0009058,GO:0009059,GO:0009987,GO:0010467,GO:0016043,GO:0016149,GO:0019538,GO:0022411,GO:0032984,GO:0034645,GO:0043170,GO:0043226,GO:0043227,GO:0043229,GO:0043231,GO:0043241,GO:0043624,GO:0043933,GO:0044237,GO:0044238,GO:…	K02835		artNOG[6]	032CX@artNOG,09YKU@biNOG,0SPAC@inNOG,0V4PZ@meNOG,12R7F@opiNOG,COG0216@NOG,KOG2726@euNOG	NA|NA|NA	J	Peptide chain release factor
Sequence_2312	483219.LILAB_11840	1.2e-35	154.1	SANA	GO:0005575,GO:0005623,GO:0005886,GO:0008150,GO:0016020,GO:0016021,GO:0031224,GO:0042221,GO:0042493,GO:0044425,GO:0044464,GO:0050896,GO:0071944	K03748		bactNOG[38]	07GZ4@bactNOG,0GHMX@delNOG,0HIFF@dproNOG,16R64@proNOG,COG2949@NOG	NA|NA|NA	S	DUF218 domain
Sequence_2313	246197.MXAN_6927	5.7e-30	136.3	SANA	GO:0005575,GO:0005623,GO:0005886,GO:0008150,GO:0016020,GO:0016021,GO:0031224,GO:0042221,GO:0042493,GO:0044425,GO:0044464,GO:0050896,GO:0071944	K03748		bactNOG[38]	07GZ4@bactNOG,0GHMX@delNOG,0HIFF@dproNOG,16R64@proNOG,COG2949@NOG	NA|NA|NA	S	DUF218 domain
Sequence_2315	483219.LILAB_11820	1.2e-48	197.6					bactNOG[38]	05IKS@bactNOG,0GNK1@delNOG,0HNN1@dproNOG,17E0G@proNOG,COG0526@NOG	NA|NA|NA	O	Thioredoxin
Sequence_2317	483219.LILAB_11780	3.9e-60	236.9			K03406,K05875,K07315		bactNOG[38]	08KQP@bactNOG,0GCP7@delNOG,0ZQ1Y@NOG,178RF@proNOG	NA|NA|NA	S	methyl-accepting chemotaxis
Sequence_2319	448385.sce4872	4.9e-24	116.3					bactNOG[38]	068WF@bactNOG,17RGH@proNOG,COG0346@NOG	NA|NA|NA	E	glyoxalase bleomycin resistance protein dioxygenase
Sequence_2321	483219.LILAB_11665	7.1e-107	392.9	CHER40H-2		K00575		bactNOG[38]	08KTQ@bactNOG,0GARH@delNOG,0HC0Q@dproNOG,174QV@proNOG,COG1352@NOG	NA|NA|NA	N, T	Methyltransferase
Sequence_2322	483219.LILAB_11660	1.9e-23	114.4	CHEW40H-5		K03408		bactNOG[38]	08ZNN@bactNOG,0GGAN@delNOG,0HH70@dproNOG,17DR4@proNOG,COG0835@NOG	NA|NA|NA	N, T	CheW protein
Sequence_2324	246197.MXAN_6952	6.9e-67	260.8	CHEB	GO:0005575,GO:0005622,GO:0005623,GO:0005737,GO:0044424,GO:0044464	K03412		bactNOG[38]	05CMP@bactNOG,0GCHR@delNOG,0HE0A@dproNOG,16S20@proNOG,COG2201@NOG	NA|NA|NA	T	catalyzes the demethylation of specific methylglutamate residues introduced into the chemoreceptors (methyl-accepting chemotaxis proteins) by CheR (By similarity)
Sequence_2325	246197.MXAN_6952	2.4e-57	229.2	CHEB	GO:0005575,GO:0005622,GO:0005623,GO:0005737,GO:0044424,GO:0044464	K03412		bactNOG[38]	05CMP@bactNOG,0GCHR@delNOG,0HE0A@dproNOG,16S20@proNOG,COG2201@NOG	NA|NA|NA	T	catalyzes the demethylation of specific methylglutamate residues introduced into the chemoreceptors (methyl-accepting chemotaxis proteins) by CheR (By similarity)
Sequence_2326	857087.Metme_3166	2.3e-148	531.9	DCTA	GO:0005575,GO:0005623,GO:0005886,GO:0016020,GO:0044464,GO:0071944	K11103		bactNOG[38]	05CK2@bactNOG,0QHST@gproNOG,16Q0S@proNOG,COG1301@NOG	NA|NA|NA	C	Responsible for the transport of dicarboxylates such as succinate, fumarate, and malate from the periplasm across the membrane (By similarity)
Sequence_2327	483219.LILAB_04010	1e-209	735.7	GNFK		K02482		bactNOG[38]	05BZU@bactNOG,0GB2N@delNOG,0HC4R@dproNOG,0XNMH@NOG,18A4X@proNOG	NA|NA|NA	T	Histidine kinase
Sequence_2332	5664.LmjF.35.0520	1.8e-08	66.2					euNOG[57]	0IGIF@euNOG,0XQS3@NOG	NA|NA|NA	S	AHNAK nucleoprotein
Sequence_2334	483219.LILAB_11565	9.1e-40	168.3					bactNOG[38]	05VV0@bactNOG,0GGPW@delNOG,0HHDT@dproNOG,17K4C@proNOG,COG2197@NOG	NA|NA|NA	T	response regulator
Sequence_2335	483219.LILAB_11530	3.4e-107	396					bactNOG[38]	06N0Z@bactNOG,0GKZK@delNOG,0HM5H@dproNOG,0YEC6@NOG,17Z38@proNOG	NA|NA|NA
Sequence_2343	246197.MXAN_0407	7e-108	395.6			K01647		bactNOG[38]	08EWY@bactNOG,0GD3G@delNOG,0HCSI@dproNOG,175DD@proNOG,COG0372@NOG	NA|NA|NA	C	citrate synthase
Sequence_2344	383407.Xoryp_010100004945	4.2e-45	189.1					bactNOG[38]	05U1M@bactNOG,0R0CR@gproNOG,11ZK0@NOG,17WRK@proNOG	NA|NA|NA
Sequence_2355	5664.LmjF.35.0520	4.4e-08	65.9					euNOG[57]	0IGIF@euNOG,0XQS3@NOG	NA|NA|NA	S	AHNAK nucleoprotein
Sequence_2358	483219.LILAB_06935	1.5e-79	301.6					bactNOG[38]	06P3E@bactNOG,0GKCF@delNOG,0HKIJ@dproNOG,0YEE5@NOG,17YR7@proNOG	NA|NA|NA
Sequence_2359	378806.STAUR_8136	2.3e-112	411.4					bactNOG[38]	05BZU@bactNOG,0GFGD@delNOG,0HG3T@dproNOG,0XNMH@NOG,17EAN@proNOG	NA|NA|NA	T	Histidine kinase
Sequence_2365	483219.LILAB_06975	2.2e-83	314.7					bactNOG[38]	08PWT@bactNOG,0Y91C@NOG,176GR@proNOG	NA|NA|NA	T	Response regulator receiver sensor signal transduction histidine kinase
Sequence_2374	246197.MXAN_0334	1.4e-26	127.1					bactNOG[38]	06YK6@bactNOG,0GP8Z@delNOG,0HP8M@dproNOG,0YZRN@NOG,1858K@proNOG	NA|NA|NA
Sequence_2375	504472.Slin_0155	2.8e-85	320.1					bactNOG[38]	05BZU@bactNOG,09C4W@bctoNOG,0FWK0@cytNOG,COG0642@NOG,COG3706@NOG	NA|NA|NA	T	multi-sensor signal transduction histidine kinase
Sequence_2376	378806.STAUR_7959	3e-205	720.7	CHIS	GO:0000155,GO:0000156,GO:0000160,GO:0003674,GO:0003824,GO:0004672,GO:0004673,GO:0004871,GO:0004872,GO:0006464,GO:0006468,GO:0006793,GO:0006796,GO:0007154,GO:0007165,GO:0008150,GO:0008152,GO:0009987,GO:0016301,GO:0016310,GO:0016740,GO:0016772,GO:0016773,GO:0016775,GO:0019538,GO:0023014,GO:0023052,GO:0035556,GO:0036211,GO:0038023,GO:0043170,GO:0043412,GO:0044237,GO:0044238,GO:0044260,GO:0044267,GO:…	K19694		bactNOG[38]	05BZU@bactNOG,0GBF5@delNOG,0HCWS@dproNOG,0XNMH@NOG,16PBK@proNOG	NA|NA|NA	T	Histidine kinase
Sequence_2379	246197.MXAN_0317	3.9e-125	453	OLE1		K00507		bactNOG[38]	0637N@bactNOG,0GCUE@delNOG,0HE82@dproNOG,16TNZ@proNOG,COG1398@NOG	NA|NA|NA	I	Fatty acid desaturase
Sequence_2381	483219.LILAB_07075	3.8e-180	637.1	BMUL_0877		K09919		bactNOG[38]	05D0F@bactNOG,0GB7I@delNOG,0HC9V@dproNOG,16QH4@proNOG,COG3146@NOG	NA|NA|NA	S	Protein of unknown function, DUF482
Sequence_2383	246197.MXAN_0313	2.4e-148	530.4	TCBD		K01856,K01860,K02549,K19802		bactNOG[38]	07S8C@bactNOG,0GB61@delNOG,0HCJC@dproNOG,16RYB@proNOG,COG4948@NOG	NA|NA|NA	M	mandelate racemase muconate lactonizing
Sequence_2385	246197.MXAN_0307	2.3e-216	758.8					bactNOG[38]	08PGR@bactNOG,0ZAUY@NOG	NA|NA|NA
Sequence_2390	5664.LmjF.35.0540	5.7e-09	68.9					euNOG[57]	0IGIF@euNOG,0XQS3@NOG	NA|NA|NA	S	AHNAK nucleoprotein
Sequence_2396	246197.MXAN_0273	9e-56	223.8		GO:0005575,GO:0016020	K03559		bactNOG[38]	07IJZ@bactNOG,0GP9Z@delNOG,0HP9G@dproNOG,0XWMS@NOG,18C0S@proNOG	NA|NA|NA	P	TonB system transport protein
Sequence_2399	246197.MXAN_0265	1.5e-166	590.9					bactNOG[38]	06MBB@bactNOG,0GK26@delNOG,0HK8Q@dproNOG,17X0G@proNOG,COG0515@NOG	NA|NA|NA	T	serine threonine protein kinase
Sequence_2400	483219.LILAB_07335	2.2e-92	344					bactNOG[38]	06MBB@bactNOG,0GK26@delNOG,0HK8Q@dproNOG,17X0G@proNOG,COG0515@NOG	NA|NA|NA	T	serine threonine protein kinase
Sequence_2401	483219.LILAB_07350	2.9e-50	206.5					bactNOG[38]	0606I@bactNOG,0GNGI@delNOG,0HNIS@dproNOG,128YA@NOG,17T19@proNOG	NA|NA|NA	S	FR47-like protein
Sequence_2405	314265.R2601_24230	2e-12	79.7					bactNOG[38]	06CJ2@bactNOG,0ZQS7@NOG,1812K@proNOG	NA|NA|NA	S	Protein of unknown function (DUF1602)
Sequence_2412	483219.LILAB_07545	3.3e-43	181					bactNOG[38]	06AGQ@bactNOG,0GM9W@delNOG,0HMIP@dproNOG,0XWR0@NOG,17ZXF@proNOG	NA|NA|NA
Sequence_2413	483219.LILAB_07550	7.6e-305	1052.4					bactNOG[38]	05BZU@bactNOG,0GCJ6@delNOG,0HE1M@dproNOG,0XNMH@NOG,175JW@proNOG	NA|NA|NA	T	His Kinase A (phospho-acceptor) domain
Sequence_2415	309807.SRU_2203	9.3e-10	70.9	TESA	GO:0003674,GO:0003824,GO:0004064,GO:0004091,GO:0004620,GO:0004622,GO:0005575,GO:0005576,GO:0005623,GO:0008150,GO:0008152,GO:0008233,GO:0016289,GO:0016298,GO:0016787,GO:0016788,GO:0016790,GO:0030288,GO:0030312,GO:0030313,GO:0031975,GO:0042597,GO:0044462,GO:0044464,GO:0047617,GO:0052689,GO:0071944	K02003,K10804	LPLIPAL1A120pp,LPLIPAL1A140pp,LPLIPAL1A141pp,LPLIPAL1A160pp,LPLIPAL1A161pp,LPLIPAL1A180pp,LPLIPAL1A181pp,LPLIPAL1E120pp,LPLIPAL1E140pp,LPLIPAL1E141pp,LPLIPAL1E160pp,LPLIPAL1E161pp,LPLIPAL1E180pp,LPLIPAL1E181pp,LPLIPAL1G120pp,LPLIPAL1G140pp,LPLIPAL1G141pp,LPLIPAL1G160pp,LPLIPAL1G161pp,LPLIPAL1G180pp,LPLIPAL1G181pp	bactNOG[38]	08UJV@bactNOG,09DQB@bctoNOG,COG2755@NOG	NA|NA|NA	E	Lipolytic protein g-D-S-l family
Sequence_2423	246197.MXAN_0213	3.2e-61	242.3			K03719		bactNOG[38]	05EW9@bactNOG,0GG49@delNOG,0HGVN@dproNOG,16T6C@proNOG,COG1522@NOG	NA|NA|NA	K	Transcriptional regulator AsnC family
Sequence_2426	483219.LILAB_07720	1.6e-57	227.6	MNOD_5685	GO:0006629,GO:0008150,GO:0008152,GO:0009987,GO:0044237,GO:0044238,GO:0044255,GO:0044710,GO:0071704	K00570		bactNOG[38]	07YA2@bactNOG,0GGRQ@delNOG,0HHG3@dproNOG,11H81@NOG,17AUH@proNOG	NA|NA|NA	S	methyltransferase, type 11
Sequence_2431	483219.LILAB_07865	7.3e-16	89					bactNOG[38]	065QP@bactNOG,128Y8@NOG	NA|NA|NA
Sequence_2433	483219.LILAB_07875	6.4e-180	636	FHS	GO:0000096,GO:0000097,GO:0000105,GO:0003674,GO:0003824,GO:0004329,GO:0006082,GO:0006139,GO:0006144,GO:0006520,GO:0006547,GO:0006555,GO:0006575,GO:0006725,GO:0006730,GO:0006732,GO:0006766,GO:0006767,GO:0006790,GO:0006807,GO:0008150,GO:0008152,GO:0008652,GO:0009058,GO:0009066,GO:0009067,GO:0009086,GO:0009108,GO:0009110,GO:0009112,GO:0009113,GO:0009987,GO:0015939,GO:0015940,GO:0016053,GO:0016874,GO:…	K00288,K01938		bactNOG[38]	05CKU@bactNOG,0GCDA@delNOG,0HC6M@dproNOG,16QYD@proNOG,COG2759@NOG	NA|NA|NA	F	Formyltetrahydrofolate synthetase
Sequence_2436	378806.STAUR_0655	1.7e-181	641	YCF45				bactNOG[38]	05CD2@bactNOG,0GKXN@delNOG,0HM3N@dproNOG,176Q3@proNOG,COG3854@NOG	NA|NA|NA	S	single-stranded nucleic acid binding R3H
Sequence_2438	483219.LILAB_34060	2e-54	216.9					bactNOG[38]	08C4K@bactNOG,0GIA8@delNOG,0HIRA@dproNOG,102EI@NOG,18B25@proNOG	NA|NA|NA	S	caax amino terminal protease family protein
Sequence_2442	483219.LILAB_07975	2.7e-186	657.5	BMUL_5337				bactNOG[38]	07R8V@bactNOG,0GBZ8@delNOG,0HCS9@dproNOG,16RKQ@proNOG,COG0420@NOG	NA|NA|NA	L	Ser Thr protein phosphatase family protein
Sequence_2444	483219.LILAB_08015	0	2811.9			K03497		bactNOG[38]	07C73@bactNOG,0GD21@delNOG,0HCZZ@dproNOG,0YX85@NOG,174I5@proNOG	NA|NA|NA	S	WD domain- G-beta repeat PBS lyase HEAT-like
Sequence_2446	246197.MXAN_0138	3.3e-220	770.4					bactNOG[38]	05D7H@bactNOG,16SJB@proNOG,COG2303@NOG	NA|NA|NA	E	oxidoreductase
Sequence_2447	553177.CAPSP0001_0020	3.3e-61	243.4					bactNOG[38]	08V19@bactNOG,09E1N@bctoNOG,11PC4@NOG	NA|NA|NA	S	Pfam:Cw-hydrolase
Sequence_2455	246197.MXAN_7370	1.3e-91	341.7	PKNA		K08282,K08884,K11890,K12132		bactNOG[38]	07QY3@bactNOG,0GM6F@delNOG,0HMCF@dproNOG,16QUV@proNOG,COG0515@NOG	NA|NA|NA	T	Serine Threonine protein kinase
Sequence_2460	378806.STAUR_0399	2.8e-54	219.2		GO:0001666,GO:0002682,GO:0005575,GO:0005576,GO:0005618,GO:0005622,GO:0005623,GO:0005737,GO:0005829,GO:0005886,GO:0006950,GO:0008150,GO:0009607,GO:0009628,GO:0016020,GO:0030312,GO:0031347,GO:0035821,GO:0036293,GO:0044003,GO:0044403,GO:0044419,GO:0044424,GO:0044444,GO:0044464,GO:0048583,GO:0050776,GO:0050789,GO:0050896,GO:0051701,GO:0051704,GO:0051707,GO:0051817,GO:0052031,GO:0052173,GO:0052200,GO:…			bactNOG[38]	07ZWT@bactNOG,0GR7S@delNOG,0HQZ2@dproNOG,16W02@proNOG,COG0517@NOG	NA|NA|NA	S	CBS
Sequence_2463	246197.MXAN_5218	8.6e-66	255.8					bactNOG[38]	05XZJ@bactNOG,125QY@NOG	NA|NA|NA
Sequence_2472	483219.LILAB_09325	1.5e-139	501.9	PUTA	GO:0005575,GO:0005618,GO:0005623,GO:0008150,GO:0030312,GO:0040007,GO:0044464,GO:0071944	K00249,K00318	PROD2	bactNOG[38]	062BK@bactNOG,0GDS2@delNOG,0HEIN@dproNOG,179KD@proNOG,COG0506@NOG	NA|NA|NA	E	Proline dehydrogenase
Sequence_2477	483219.LILAB_09235	4.1e-16	88.6	FDHD	GO:0005575,GO:0005622,GO:0005623,GO:0005737,GO:0044424,GO:0044464	K02379	FDH	bactNOG[38]	07H9G@bactNOG,0GBZC@delNOG,0HG3Q@dproNOG,16TE6@proNOG,COG1526@NOG,COG1763@NOG	NA|NA|NA	C	Necessary for formate dehydrogenase activity (By similarity)
Sequence_2480	483219.LILAB_09195	1.8e-176	625.2	EPSO				bactNOG[38]	07T0B@bactNOG,0GF7P@delNOG,0HG7Y@dproNOG,16T46@proNOG,COG1215@NOG	NA|NA|NA	M	glycosyl transferase
Sequence_2483	483219.LILAB_09105	7.1e-183	645.6					bactNOG[38]	08YSA@bactNOG,0GEI7@delNOG,0HF75@dproNOG,11INF@NOG,17B8H@proNOG	NA|NA|NA	S	O-Antigen ligase
Sequence_2487	483219.LILAB_09075	4.9e-302	1042.3					bactNOG[38]	07T26@bactNOG,0GENF@delNOG,0HFMC@dproNOG,0XQZ7@NOG,17BNX@proNOG	NA|NA|NA	G	Glycosyl hydrolase
Sequence_2489	246197.MXAN_7473	3.6e-149	535	EGTD	GO:0003674,GO:0003824,GO:0005575,GO:0005623,GO:0005886,GO:0006082,GO:0006464,GO:0006479,GO:0006520,GO:0006547,GO:0006548,GO:0006575,GO:0006577,GO:0006578,GO:0006725,GO:0006807,GO:0008150,GO:0008152,GO:0008168,GO:0008213,GO:0008276,GO:0008652,GO:0009056,GO:0009058,GO:0009063,GO:0009987,GO:0016020,GO:0016053,GO:0016054,GO:0016740,GO:0016741,GO:0018130,GO:0019438,GO:0019439,GO:0019538,GO:0019752,GO:…	K18911		bactNOG[38]	067HS@bactNOG,0GDEJ@delNOG,0HEHW@dproNOG,16T0H@proNOG,COG4301@NOG	NA|NA|NA	S	Pfam:DUF2260

## Sheet: All 24 Accessory
query_name	best protein match in eggNOG	best protein match (e-value)	best protein match (bit-score)	predicted_gene_name	GO_terms	KEGG_KO	BiGG_Reactions	taxonomic scope	Matching_OGs	best_OG|evalue|score	COG functional categories	eggNOG functional description
Sequence_1	378806.STAUR_2460	1.2e-244	857.1					bactNOG[38]	06PF9@bactNOG,0GJUU@delNOG,0HK1I@dproNOG,0YFCA@NOG,17XRG@proNOG	NA|NA|NA
Sequence_2	378806.STAUR_2505	0	1436					bactNOG[38]	05D2C@bactNOG,0GBNG@delNOG,0HD5K@dproNOG,0XPFR@NOG,16PXG@proNOG	NA|NA|NA	S	Phage tail tape measure protein, TP901 family
Sequence_4	404589.Anae109_2327	0	4700.6					bactNOG[38]	07ZT0@bactNOG,16ZW4@proNOG,COG5276@NOG	NA|NA|NA	S	Inherit from COG: LVIVD repeat protein
Sequence_5	326423.RBAM_017000	0	1453.3	MBTC	GO:0005575,GO:0005576,GO:0005615,GO:0005622,GO:0005623,GO:0005737,GO:0006082,GO:0006518,GO:0006629,GO:0006725,GO:0006807,GO:0008150,GO:0008152,GO:0008610,GO:0009058,GO:0009403,GO:0009404,GO:0009987,GO:0016020,GO:0016053,GO:0018130,GO:0018958,GO:0019438,GO:0019748,GO:0019752,GO:0032787,GO:0034641,GO:0040007,GO:0042180,GO:0042181,GO:0042537,GO:0043043,GO:0043436,GO:0043603,GO:0043604,GO:0044237,GO:…	K00665,K04790,K13612,K13613,K13614,K15419		NOG[107]	0XNPJ@NOG	NA|NA|NA	Q	polyketide synthase
Sequence_6	290397.Adeh_2250	1.1e-83	321.2			K03088		bactNOG[38]	08XBH@bactNOG,0GKXP@delNOG,0HM3P@dproNOG,11JNY@NOG,17ANE@proNOG	NA|NA|NA	K	RNA polymerase
Sequence_7	404589.Anae109_2326	5.8e-48	202.6	NIFM		K01802,K03769,K03770,K03771		bactNOG[38]	08S1R@bactNOG,0GFGP@delNOG,178NE@proNOG,COG0760@NOG	NA|NA|NA	O	ppic-type peptidyl-prolyl cis-trans isomerase
Sequence_8	483219.LILAB_08685	0	1515			K17592		bactNOG[38]	05V56@bactNOG,0XQZM@NOG,17IZH@proNOG	NA|NA|NA	S	Inherit from NOG: Spastic ataxia of Charlevoix-Saguenay (Sacsin)
Sequence_9	483219.LILAB_13220	5.8e-45	192.6					bactNOG[38]	065EK@bactNOG,0GGWR@delNOG,0HHM8@dproNOG,121S8@NOG,17JTV@proNOG	NA|NA|NA
Sequence_10	483219.LILAB_01045	3.6e-92	349.4					bactNOG[38]	05JMA@bactNOG,11HB8@NOG,189A3@proNOG	NA|NA|NA
Sequence_11	404589.Anae109_2326	5.7e-47	199.1	NIFM		K01802,K03769,K03770,K03771		bactNOG[38]	08S1R@bactNOG,0GFGP@delNOG,178NE@proNOG,COG0760@NOG	NA|NA|NA	O	ppic-type peptidyl-prolyl cis-trans isomerase
Sequence_12	489825.LYNGBM3L_03800	1.2e-171	613.2		GO:0003674,GO:0003824,GO:0008150,GO:0008152,GO:0016491,GO:0044710,GO:0055114	K03897,K10531		bactNOG[38]	05F1Y@bactNOG,0FSP2@cyaNOG,COG3486@NOG	NA|NA|NA	Q	Inherit from bactNOG: L-lysine 6-monooxygenase (NADPH)
Sequence_13	5664.LmjF.35.0540	2e-38	170.6					euNOG[57]	0IGIF@euNOG,0XQS3@NOG	NA|NA|NA	S	AHNAK nucleoprotein
Sequence_14	326424.FRAAL0246	5.6e-30	142.5					bactNOG[38]	05DKE@bactNOG,COG1112@NOG	NA|NA|NA	L	DNA helicase
Sequence_15	365044.Pnap_3731	2.4e-190	675.2	ARSA		K01551		bactNOG[38]	05D0U@bactNOG,0B8TA@bproNOG,16QTM@proNOG,COG0003@NOG	NA|NA|NA	D	Arsenite-activated ATPase (ArsA)
Sequence_16	985665.HPL003_14680	8.9e-09	72	DTOX_2425				bactNOG[38]	05KY4@bactNOG,0NN5S@firmNOG,COG3335@NOG,COG3415@NOG	NA|NA|NA	L	transposase and inactivated derivatives-like protein
Sequence_17	448385.sce7124	9.1e-144	520.4			K09136		bactNOG[38]	07S93@bactNOG,0GBCZ@delNOG,0HCTJ@dproNOG,16UVT@proNOG,COG1944@NOG	NA|NA|NA	S	YcaO-like family
Sequence_19	246197.MXAN_4013	1.8e-139	506.1	PRT1	GO:0005575,GO:0005576			bactNOG[38]	05D4Y@bactNOG,16QJ7@proNOG,COG3227@NOG	NA|NA|NA	E	metalloprotease
Sequence_20	261292.Nit79A3_1004	1e-208	736.1	SCLAV_0037		K06907		bactNOG[38]	05C2K@bactNOG,0B8BN@bproNOG,16RZX@proNOG,COG3497@NOG	NA|NA|NA	S	tail sheath protein
Sequence_22	1036673.KNP414_00449	1.4e-50	210.7			K03496		bactNOG[38]	06GBZ@bactNOG,COG1192@NOG	NA|NA|NA	D	YhjQ protein
Sequence_23	448385.sce4552	4.2e-188	667.5					bactNOG[38]	05CNF@bactNOG,0GBFH@delNOG,0HCX5@dproNOG,16RQP@proNOG,COG0515@NOG,COG2319@NOG	NA|NA|NA	T	WD-40 repeat
Sequence_24	246197.MXAN_4808	8.2e-237	829.3	TSSC		K11900		bactNOG[38]	05DGK@bactNOG,0GB70@delNOG,0HCXE@dproNOG,16PYV@proNOG,COG3517@NOG	NA|NA|NA	S	type VI secretion protein, EvpB VC_A0108 family
Sequence_25	644282.Deba_1132	4.8e-120	441.4	TOPA	GO:0000287,GO:0003674,GO:0003824,GO:0003916,GO:0003917,GO:0005488,GO:0005575,GO:0005618,GO:0005622,GO:0005623,GO:0005737,GO:0005829,GO:0005886,GO:0006139,GO:0006259,GO:0006265,GO:0006725,GO:0006807,GO:0008150,GO:0008152,GO:0009987,GO:0016020,GO:0016853,GO:0019219,GO:0019222,GO:0022616,GO:0030312,GO:0031323,GO:0032069,GO:0032074,GO:0034641,GO:0040007,GO:0043086,GO:0043167,GO:0043169,GO:0043170,GO:…	K03168		bactNOG[38]	05C73@bactNOG,0GATI@delNOG,0HC3S@dproNOG,16PJG@proNOG,COG0550@NOG,COG0551@NOG	NA|NA|NA	L	Releases the supercoiling and torsional tension of DNA, which is introduced during the DNA replication and transcription, by transiently cleaving and rejoining one strand of the DNA duplex. Introduces a single-strand break via transesterification at a target site in duplex DNA. The scissile phosphodiester is attacked by the catalytic tyrosine of the enzyme, resulting in the formation of a DNA-(5'…
Sequence_26	483219.LILAB_17255	9.7e-182	646.4	GURA_0887				bactNOG[38]	081BB@bactNOG,0GGIA@delNOG,0HGGI@dproNOG,1765D@proNOG,COG5659@NOG	NA|NA|NA	L	Transposase
Sequence_27	378806.STAUR_1801	4.5e-176	627.5					bactNOG[38]	05IMI@bactNOG,0GET5@delNOG,0HFTN@dproNOG,11TGR@NOG,17F8I@proNOG	NA|NA|NA	Q	AMP-binding enzyme
Sequence_28	5664.LmjF.35.0540	3.6e-08	69.7					euNOG[57]	0IGIF@euNOG,0XQS3@NOG	NA|NA|NA	S	AHNAK nucleoprotein
Sequence_30	246197.MXAN_3636	0	1909.8			K15653		bactNOG[38]	05C0W@bactNOG,0GBRH@delNOG,0HCTQ@dproNOG,16PMV@proNOG,COG1020@NOG	NA|NA|NA	Q	non-ribosomal peptide synthetase
Sequence_31	888741.HMPREF9098_1819	1.1e-129	473.4			K07452		bactNOG[38]	08MV5@bactNOG,0B933@bproNOG,16UMC@proNOG,COG1401@NOG	NA|NA|NA	V	Inherit from bactNOG: ATPase associated with various cellular activities aaa_5
Sequence_34	349521.HCH_06547	2.5e-99	372.5					bactNOG[38]	05EYC@bactNOG,0R940@gproNOG,0XRPQ@NOG,16SMR@proNOG	NA|NA|NA
Sequence_35	272568.GDI_1399	4.3e-59	238.8					bactNOG[38]	01RUI@aproNOG,07SY2@bactNOG,16UVJ@proNOG,COG3176@NOG	NA|NA|NA	S	ornithine-acyl acyl carrier protein N-acyltransferase
Sequence_36	398527.Bphyt_0280	2.2e-100	375.9	IUCD	GO:0003674,GO:0003824,GO:0004497,GO:0005575,GO:0005622,GO:0005623,GO:0005737,GO:0005886,GO:0006082,GO:0006520,GO:0006575,GO:0006807,GO:0008150,GO:0008152,GO:0008652,GO:0009058,GO:0009987,GO:0016020,GO:0016053,GO:0016491,GO:0016701,GO:0016703,GO:0016705,GO:0016709,GO:0019270,GO:0019752,GO:0042398,GO:0042592,GO:0043436,GO:0044237,GO:0044238,GO:0044249,GO:0044281,GO:0044283,GO:0044424,GO:0044464,GO:…	K03897,K04793		bactNOG[38]	05F1Y@bactNOG,0B7RU@bproNOG,16SQU@proNOG,COG3486@NOG	NA|NA|NA	Q	alcaligin biosynthesis enzyme
Sequence_38	156889.Mmc1_0290	1.9e-64	256.5		GO:0000302,GO:0003674,GO:0003824,GO:0005575,GO:0005576,GO:0006950,GO:0006979,GO:0008150,GO:0008152,GO:0008219,GO:0009987,GO:0010035,GO:0010421,GO:0012501,GO:0016265,GO:0016491,GO:0016638,GO:0016641,GO:0033554,GO:0033736,GO:0034599,GO:0034614,GO:0042221,GO:0042542,GO:0043900,GO:0043901,GO:0044699,GO:0044710,GO:0044763,GO:0048519,GO:0048523,GO:0050789,GO:0050794,GO:0050896,GO:0051716,GO:0055114,GO:…	K17831		bactNOG[38]	05W5Z@bactNOG,0XR1D@NOG,174RR@proNOG	NA|NA|NA
Sequence_39	246197.MXAN_1245	2.3e-86	329.3	SASR		K02481,K07713,K07714		bactNOG[38]	05C1W@bactNOG,0GAJR@delNOG,0HBXT@dproNOG,16PNY@proNOG,COG2204@NOG	NA|NA|NA	T	two component, sigma54 specific, transcriptional regulator, Fis family
Sequence_40	483219.LILAB_02600	4.5e-167	597.4					bactNOG[38]	08KQZ@bactNOG,COG0515@NOG	NA|NA|NA	T	Serine Threonine protein kinase
Sequence_41	246197.MXAN_0219	3.2e-250	873.6	OMPJ				bactNOG[38]	08ZKF@bactNOG,0GS4Q@delNOG,0HQZW@dproNOG,11TD8@NOG,16YF3@proNOG	NA|NA|NA
Sequence_42	63737.Npun_R2083	1.5e-231	811.6					bactNOG[38]	07RCI@bactNOG,0FQWY@cyaNOG,COG0318@NOG,COG1960@NOG	NA|NA|NA	Q	AMP-dependent synthetase and ligase
Sequence_43	378806.STAUR_1578	0	1713.4			K15642		bactNOG[38]	07EEY@bactNOG,18A56@proNOG,COG3321@NOG	NA|NA|NA	Q	synthase
Sequence_44	314253.NB311A_04409	1.7e-184	655.2					bactNOG[38]	025IU@aproNOG,05H31@bactNOG,11P61@NOG,17DYW@proNOG	NA|NA|NA
Sequence_45	518766.Rmar_2494	1.7e-06	63.9	YPDA		K00384		bactNOG[38]	05E4T@bactNOG,09AFC@bctoNOG,COG0492@NOG	NA|NA|NA	O	pyridine nucleotide-disulfide oxidoreductase
Sequence_46	378806.STAUR_3546	3.4e-164	587.8			K07011		bactNOG[38]	07RGC@bactNOG,0GBI8@delNOG,0HFRJ@dproNOG,0XPRU@NOG,16QVP@proNOG	NA|NA|NA	M	glycosyl transferase
Sequence_47	5664.LmjF.35.0520	1.1e-40	177.6					euNOG[57]	0IGIF@euNOG,0XQS3@NOG	NA|NA|NA	S	AHNAK nucleoprotein
Sequence_48	246197.MXAN_1645	1.3e-80	310.1					bactNOG[38]	05WK4@bactNOG,0GPJ6@delNOG,0HPHY@dproNOG,17KNT@proNOG,COG3714@NOG	NA|NA|NA	S	YhhN-like protein
Sequence_49	378806.STAUR_7155	1.7e-152	548.9			K07679		bactNOG[38]	05BZU@bactNOG,0GAXM@delNOG,0HC0X@dproNOG,0XNMH@NOG,16PBK@proNOG	NA|NA|NA	T	Histidine kinase
Sequence_50	324602.Caur_2172	2.1e-208	734.6					bactNOG[38]	07TMJ@bactNOG,0D3NZ@chloNOG,0ZVZK@NOG	NA|NA|NA
Sequence_51	246197.MXAN_4529	3.9e-170	607.4					NOG[107]	COG3321@NOG	NA|NA|NA	Q	synthase
Sequence_52	246197.MXAN_2267	1.2e-147	532.7			K00459		bactNOG[38]	07TP3@bactNOG,0GCV3@delNOG,0HE89@dproNOG,16VJA@proNOG,COG2070@NOG	NA|NA|NA	S	2-nitropropane dioxygenase
Sequence_53	350701.BDAG_04692	2.9e-85	325.5					bactNOG[38]	05CHJ@bactNOG,0B841@bproNOG,16Q6S@proNOG,COG1335@NOG	NA|NA|NA	Q	isochorismatase hydrolase
Sequence_54	489825.LYNGBM3L_40300	1.5e-150	542.3	CHUW		K02495		bactNOG[38]	05D4P@bactNOG,COG0635@NOG	NA|NA|NA	H	Coproporphyrinogen iii oxidase
Sequence_55	246197.MXAN_6153	2.6e-176	627.9	TIG	GO:0005575,GO:0005618,GO:0005622,GO:0005623,GO:0005737,GO:0005829,GO:0005886,GO:0006950,GO:0007154,GO:0008150,GO:0009267,GO:0009507,GO:0009526,GO:0009532,GO:0009536,GO:0009570,GO:0009605,GO:0009636,GO:0009941,GO:0009987,GO:0009991,GO:0016020,GO:0030312,GO:0031667,GO:0031668,GO:0031669,GO:0031967,GO:0031975,GO:0033554,GO:0042221,GO:0042594,GO:0043226,GO:0043227,GO:0043229,GO:0043231,GO:0044422,GO:…	K03545		NOG[107]	COG0544@NOG	NA|NA|NA	O	Involved in protein export. Acts as a chaperone by maintaining the newly synthesized protein in an open conformation
Sequence_56	378806.STAUR_2733	1.1e-243	851.7					bactNOG[38]	05YV4@bactNOG,1271J@NOG,17R2X@proNOG	NA|NA|NA
Sequence_57	483219.LILAB_10575	4.1e-126	461.1	LDHA	GO:0000166,GO:0003674,GO:0003824,GO:0004457,GO:0005488,GO:0005975,GO:0005996,GO:0006006,GO:0006007,GO:0006066,GO:0006067,GO:0006082,GO:0006083,GO:0006089,GO:0006091,GO:0006103,GO:0006105,GO:0006113,GO:0006950,GO:0008150,GO:0008152,GO:0008720,GO:0009056,GO:0009266,GO:0009408,GO:0009628,GO:0009987,GO:0015942,GO:0015980,GO:0016052,GO:0016491,GO:0016614,GO:0016616,GO:0019318,GO:0019320,GO:0019655,GO:…	K00015,K00018,K00050,K00058,K03778	LDH_D	bactNOG[38]	05C5I@bactNOG,0GANQ@delNOG,0HCR8@dproNOG,16PBG@proNOG,COG1052@NOG	NA|NA|NA	C	D-isomer specific 2-hydroxyacid dehydrogenase
Sequence_58	5664.LmjF.35.0520	1.8e-49	206.5					euNOG[57]	0IGIF@euNOG,0XQS3@NOG	NA|NA|NA	S	AHNAK nucleoprotein
Sequence_59	448385.sce6722	0	2001.1	TCAC				bactNOG[38]	07T95@bactNOG,0GFGM@delNOG,0HG5V@dproNOG,0XTH8@NOG,16T9G@proNOG	NA|NA|NA	M	Salmonella virulence plasmid 65kDa B protein
Sequence_60	5664.LmjF.35.0520	9.7e-11	77.8					euNOG[57]	0IGIF@euNOG,0XQS3@NOG	NA|NA|NA	S	AHNAK nucleoprotein
Sequence_62	483219.LILAB_09295	3e-254	886.7			K12132		bactNOG[38]	06KS0@bactNOG,0GK12@delNOG,0HK7R@dproNOG,17YXX@proNOG,COG0515@NOG	NA|NA|NA	T	serine threonine protein kinase
Sequence_63	483219.LILAB_31010	6.9e-155	556.6	RFBB	GO:0000271,GO:0003674,GO:0003824,GO:0005975,GO:0005976,GO:0008150,GO:0008152,GO:0008460,GO:0009058,GO:0009059,GO:0009987,GO:0016051,GO:0016829,GO:0016835,GO:0016836,GO:0033692,GO:0034637,GO:0034645,GO:0043170,GO:0044237,GO:0044238,GO:0044249,GO:0044260,GO:0044262,GO:0044264,GO:0044723,GO:0045226,GO:0046379,GO:0071704,GO:1901576	K01710	TDPGDH	bactNOG[38]	05C1B@bactNOG,0GAWH@delNOG,0HC77@dproNOG,16QWB@proNOG,COG1088@NOG	NA|NA|NA	M	dTDP-glucose 4,6-dehydratase
Sequence_64	378806.STAUR_6898	1.8e-107	399.1					bactNOG[38]	07Y8Q@bactNOG,0GDMJ@delNOG,0HERC@dproNOG,0ZWDJ@NOG,16VWA@proNOG	NA|NA|NA	S	methyltransferase, type 11
Sequence_65	590998.Celf_2431	6.4e-121	443.7	CYDD	GO:0003674,GO:0003824,GO:0005215,GO:0005575,GO:0005623,GO:0005886,GO:0006139,GO:0006152,GO:0006163,GO:0006195,GO:0006200,GO:0006725,GO:0006753,GO:0006793,GO:0006796,GO:0006807,GO:0006810,GO:0008150,GO:0008152,GO:0009056,GO:0009116,GO:0009117,GO:0009119,GO:0009123,GO:0009125,GO:0009126,GO:0009128,GO:0009141,GO:0009143,GO:0009144,GO:0009146,GO:0009150,GO:0009154,GO:0009158,GO:0009161,GO:0009164,GO:…	K06147,K06148,K16013,K16014	CYTBD,CYTBD2,CYTBD2pp	bactNOG[38]	014XY@actNOG,08JJ9@bactNOG,COG4988@NOG	NA|NA|NA	V	ABC transporter CydDC cysteine exporter (CydDC-E) family permease ATP-binding protein CydD
Sequence_67	502025.Hoch_5667	8.5e-78	300.4					bactNOG[38]	06830@bactNOG,0GSDM@delNOG,0HRWM@dproNOG,0ZYJ9@NOG,171UU@proNOG	NA|NA|NA
Sequence_71	246197.MXAN_2938	9.4e-170	605.9	GBPA	GO:0003674,GO:0003824,GO:0004553,GO:0004568,GO:0005488,GO:0005575,GO:0005576,GO:0006022,GO:0006026,GO:0006030,GO:0006032,GO:0006040,GO:0006807,GO:0008061,GO:0008150,GO:0008152,GO:0009056,GO:0009057,GO:0016787,GO:0016798,GO:0043170,GO:0046348,GO:0071704,GO:0097367,GO:1901071,GO:1901072,GO:1901135,GO:1901136,GO:1901564,GO:1901565,GO:1901575	K03933		bactNOG[38]	08M1A@bactNOG,0GKMW@delNOG,0HKTR@dproNOG,174F6@proNOG,COG3397@NOG	NA|NA|NA	S	Chitin binding domain
Sequence_72	246197.MXAN_3662	1.1e-136	496.1			K18912		bactNOG[38]	07R3I@bactNOG,0GHC8@delNOG,0HI5N@dproNOG,16TAY@proNOG,COG1262@NOG	NA|NA|NA	S	Sulfatase-modifying factor enzyme 1
Sequence_73	717606.PaecuDRAFT_0906	4.5e-111	411	TCCB2				bactNOG[38]	05ED5@bactNOG,0NYJJ@firmNOG,0XQZB@NOG	NA|NA|NA	S	Inherit from bactNOG: insecticidal toxin complex protein
Sequence_76	448385.sce3239	5.8e-257	895.6					bactNOG[38]	063FF@bactNOG,0GAW1@delNOG,0HC6K@dproNOG,0XQQ7@NOG,16RTF@proNOG	NA|NA|NA	L	Helicase conserved C-terminal domain
Sequence_77	431895.XP_001742418.1	9.1e-08	67.8					opiNOG[43]	0IG58@euNOG,123YD@NOG,14U6U@opiNOG	NA|NA|NA
Sequence_78	5664.LmjF.35.0520	2.1e-17	99.8					euNOG[57]	0IGIF@euNOG,0XQS3@NOG	NA|NA|NA	S	AHNAK nucleoprotein
Sequence_79	246197.MXAN_1448	6.8e-64	254.2	TOLQ	GO:0005575,GO:0016020	K03561,K03562		bactNOG[38]	05FGH@bactNOG,0GF7M@delNOG,0HDPG@dproNOG,17DWB@proNOG,COG0811@NOG	NA|NA|NA	U	MotA TolQ ExbB proton channel
Sequence_80	5664.LmjF.35.0520	6.2e-09	71.6					euNOG[57]	0IGIF@euNOG,0XQS3@NOG	NA|NA|NA	S	AHNAK nucleoprotein
Sequence_81	502025.Hoch_0875	1.3e-120	442.6					bactNOG[38]	085IH@bactNOG,COG1404@NOG	NA|NA|NA	O	peptidase S8 and S53, subtilisin, kexin, sedolisin
Sequence_82	378806.STAUR_2897	5.7e-103	384	GLNQ		K02028,K02029		bactNOG[38]	05CDA@bactNOG,0GAPU@delNOG,0HD35@dproNOG,16PHM@proNOG,COG1126@NOG	NA|NA|NA	E	ABC transporter
Sequence_83	756067.MicvaDRAFT_0613	2.7e-190	674.1					bactNOG[38]	05C0W@bactNOG,COG0318@NOG,COG1020@NOG	NA|NA|NA	Q	non-ribosomal peptide synthetase
Sequence_84	378806.STAUR_2210	0	1409					bactNOG[38]	07NIJ@bactNOG,0ZT12@NOG	NA|NA|NA
Sequence_86	5664.LmjF.35.0520	1.7e-14	90.1					euNOG[57]	0IGIF@euNOG,0XQS3@NOG	NA|NA|NA	S	AHNAK nucleoprotein
Sequence_87	448385.sce0356	4.8e-54	221.5			K01071		bactNOG[38]	08VTW@bactNOG,0GER1@delNOG,0HFV1@dproNOG,17C6B@proNOG,COG3208@NOG	NA|NA|NA	Q	thioesterase
Sequence_88	378806.STAUR_0704	5.2e-210	739.6	RLUA		K06177,K06179,K06180		bactNOG[38]	05D3G@bactNOG,0GE8P@delNOG,0HFC8@dproNOG,16QKU@proNOG,COG0564@NOG	NA|NA|NA	J	Pseudouridine synthase
Sequence_89	246197.MXAN_0829	3.6e-256	892.9					bactNOG[38]	08N50@bactNOG,0GMQ6@delNOG,0HMXV@dproNOG,1106C@NOG,1773Y@proNOG	NA|NA|NA	S	Inherit from proNOG: Peptidase M11, gametolysin
Sequence_90	483219.LILAB_26235	2.8e-288	999.6			K15653		bactNOG[38]	05C0W@bactNOG,16PMV@proNOG,COG1020@NOG	NA|NA|NA	Q	Peptide synthetase
Sequence_92	483219.LILAB_00280	6.9e-183	649.4	DYS1		K00809		bactNOG[38]	05E0R@bactNOG,0GBAF@delNOG,0HCQN@dproNOG,1760W@proNOG,COG1899@NOG	NA|NA|NA	O	Deoxyhypusine synthase
Sequence_93	483219.LILAB_03425	4.1e-119	437.6			K12132		bactNOG[38]	06QBP@bactNOG,0GME2@delNOG,0HMF1@dproNOG,17ZKT@proNOG,COG0515@NOG	NA|NA|NA	T	serine threonine-protein kinase
Sequence_94	378806.STAUR_4992	1.8e-271	943.7			K15653		bactNOG[38]	05C0W@bactNOG,0GBRH@delNOG,0HCTQ@dproNOG,16PMV@proNOG,COG0318@NOG,COG1020@NOG	NA|NA|NA	Q	non-ribosomal peptide synthetase
Sequence_95	391625.PPSIR1_27098	1.4e-18	103.6					bactNOG[38]	05N0Y@bactNOG,11V1Y@NOG	NA|NA|NA
Sequence_96	483219.LILAB_33020	3e-183	650.6					bactNOG[38]	05S43@bactNOG,0GCRM@delNOG,0HC30@dproNOG,0XR5Q@NOG,174QH@proNOG	NA|NA|NA	S	vitamin k-dependent
Sequence_97	378806.STAUR_5499	7.4e-182	646			K14059		bactNOG[38]	08KU3@bactNOG,0GC5E@delNOG,0HEX8@dproNOG,16RKM@proNOG,COG0582@NOG	NA|NA|NA	L	integrase family
Sequence_98	455436.GHTCC_010100000030	9.6e-97	363.2			K18537		bactNOG[38]	081QK@bactNOG,COG1032@NOG	NA|NA|NA	C	Elp3
Sequence_100	471852.Tcur_2531	1.5e-134	488.8					bactNOG[38]	00D65@actNOG,05DY8@bactNOG,COG0076@NOG	NA|NA|NA	E	pyridoxal-dependent decarboxylase
Sequence_101	63737.Npun_R3023	8.4e-287	994.6					bactNOG[38]	05C0W@bactNOG,COG1020@NOG	NA|NA|NA	Q	non-ribosomal peptide synthetase
Sequence_102	65393.PCC7424_1874	0	1560					bactNOG[38]	08DJH@bactNOG,0FUPP@cyaNOG,COG0318@NOG,COG3321@NOG	NA|NA|NA	Q	PKS_AT
Sequence_103	313612.L8106_01082	7.1e-161	576.2			K07114		bactNOG[38]	05CP2@bactNOG,0FK8M@cyaNOG,COG2304@NOG	NA|NA|NA	S	von Willebrand factor type A domain
Sequence_104	452652.KSE_06180	3.1e-84	321.6			K16033,K16431		bactNOG[38]	00GBC@actNOG,07WS0@bactNOG,COG0644@NOG	NA|NA|NA	C	Tryptophan halogenase
Sequence_105	448385.sce0549	9.9e-14	87.4					bactNOG[38]	05CPK@bactNOG,0GFQA@delNOG,0HGM8@dproNOG,170ZI@proNOG,COG0438@NOG	NA|NA|NA	M	glycosyl transferase group 1
Sequence_106	63737.Npun_F6355	2.6e-232	813.5	RAPA	GO:0000166,GO:0001882,GO:0001883,GO:0003674,GO:0003676,GO:0003824,GO:0004386,GO:0005488,GO:0005524,GO:0006139,GO:0006152,GO:0006163,GO:0006195,GO:0006200,GO:0006355,GO:0006725,GO:0006753,GO:0006793,GO:0006796,GO:0006807,GO:0008150,GO:0008152,GO:0009056,GO:0009116,GO:0009117,GO:0009119,GO:0009123,GO:0009125,GO:0009126,GO:0009128,GO:0009141,GO:0009143,GO:0009144,GO:0009146,GO:0009150,GO:0009154,GO:…	K03580		bactNOG[38]	05BZK@bactNOG,0FM2S@cyaNOG,COG0553@NOG	NA|NA|NA	L	helicase domain protein
Sequence_107	5664.LmjF.35.0540	6.2e-13	84.7					euNOG[57]	0IGIF@euNOG,0XQS3@NOG	NA|NA|NA	S	AHNAK nucleoprotein
Sequence_108	246197.MXAN_3636	0	2154			K15653		bactNOG[38]	05C0W@bactNOG,0GBRH@delNOG,0HCTQ@dproNOG,16PMV@proNOG,COG1020@NOG	NA|NA|NA	Q	non-ribosomal peptide synthetase
Sequence_109	557599.MkanA1_010100014680	4.6e-32	148.3					bactNOG[38]	07187@bactNOG,0YYAX@NOG	NA|NA|NA
Sequence_110	5664.LmjF.35.0520	1.3e-05	60.5					euNOG[57]	0IGIF@euNOG,0XQS3@NOG	NA|NA|NA	S	AHNAK nucleoprotein
Sequence_111	562970.Btus_1268	2.3e-145	524.6			K00249		bactNOG[38]	04ZNQ@bacNOG,05C1G@bactNOG,0NI21@firmNOG,COG1960@NOG	NA|NA|NA	I	Acyl-CoA dehydrogenase, N-terminal domain
Sequence_112	378806.STAUR_4696	3e-113	417.9	FABH	GO:0005575,GO:0005622,GO:0005623,GO:0005737,GO:0044424,GO:0044464	K00648		bactNOG[38]	08MPS@bactNOG,0GKFE@delNOG,0HKMC@dproNOG,17Z5Z@proNOG,COG0332@NOG	NA|NA|NA	I	3-Oxoacyl-[acyl-carrier-protein (ACP)] synthase III C terminal
Sequence_113	513049.AmaxDRAFT_5600	2.8e-34	155.6					bactNOG[38]	08JX5@bactNOG,0FUW8@cyaNOG,COG2931@NOG	NA|NA|NA	Q	hemolysin-type calcium-binding region
Sequence_115	378806.STAUR_7640	1.9e-200	707.6	BMUL_0708		K01286		bactNOG[38]	05ED2@bactNOG,0GGB8@delNOG,0HH0J@dproNOG,16QQM@proNOG,COG1680@NOG	NA|NA|NA	V	beta-lactamase
Sequence_116	383372.Rcas_0881	9.1e-251	874.8	ACNA	GO:0003674,GO:0003676,GO:0003723,GO:0003729,GO:0003730,GO:0003824,GO:0003994,GO:0005488,GO:0005506,GO:0005575,GO:0005576,GO:0005618,GO:0005622,GO:0005623,GO:0005737,GO:0005829,GO:0005886,GO:0005975,GO:0006081,GO:0006082,GO:0006091,GO:0006097,GO:0006099,GO:0006950,GO:0006979,GO:0008150,GO:0008152,GO:0009060,GO:0009061,GO:0009987,GO:0010035,GO:0010038,GO:0010039,GO:0015980,GO:0016020,GO:0016829,GO:…	K01681	ACONT,ACONTa,ACONTb,MICITDr	bactNOG[38]	07QM5@bactNOG,0D1BU@chloNOG,0D75W@chlorNOG,COG1048@NOG	NA|NA|NA	C	Aconitate hydratase 1
Sequence_117	330214.NIDE3527	0	1187.2	MDTC	GO:0003674,GO:0005215,GO:0005575,GO:0005623,GO:0005886,GO:0005887,GO:0006810,GO:0006811,GO:0006812,GO:0006818,GO:0006855,GO:0008150,GO:0008324,GO:0009987,GO:0015075,GO:0015077,GO:0015078,GO:0015238,GO:0015291,GO:0015297,GO:0015298,GO:0015299,GO:0015307,GO:0015672,GO:0015893,GO:0015992,GO:0016020,GO:0016021,GO:0022804,GO:0022857,GO:0022890,GO:0022891,GO:0022892,GO:0031224,GO:0031226,GO:0034220,GO:…	K03296,K07788,K07789		bactNOG[38]	05BZS@bactNOG,COG0841@NOG	NA|NA|NA	V	acriflavin resistance protein
Sequence_118	5664.LmjF.35.0540	5.5e-06	61.6					euNOG[57]	0IGIF@euNOG,0XQS3@NOG	NA|NA|NA	S	AHNAK nucleoprotein
Sequence_119	378806.STAUR_7747	1.3e-105	392.5					bactNOG[38]	06UWQ@bactNOG,0GN7V@delNOG,0HNAV@dproNOG,0YS99@NOG,182KI@proNOG	NA|NA|NA
Sequence_120	391165.GbCGDNIH1_1561	5.1e-28	134.8					bactNOG[38]	08VAD@bactNOG,17AEV@proNOG,COG3299@NOG	NA|NA|NA	S	Inherit from COG: baseplate J family protein
Sequence_121	573413.Spirs_0649	5.1e-129	470.3					bactNOG[38]	05SES@bactNOG,11YKP@NOG	NA|NA|NA
Sequence_122	411684.HPDFL43_00060	5.1e-222	779.2			K06877		bactNOG[38]	01T8S@aproNOG,07RRH@bactNOG,175N2@proNOG,COG1205@NOG	NA|NA|NA	L	Dead deah box heliCase
Sequence_124	404589.Anae109_4219	2.6e-138	501.1					bactNOG[38]	07HRH@bactNOG,0GNAD@delNOG,0HND1@dproNOG,0ZM9C@NOG,18BCF@proNOG	NA|NA|NA	L	Phage integrase family protein
Sequence_125	483219.LILAB_26630	1.1e-115	426					bactNOG[38]	07UIF@bactNOG,0GD2X@delNOG,0HE1R@dproNOG,1752K@proNOG,COG2204@NOG	NA|NA|NA	K	Sigma-54 dependent transcriptional regulator
Sequence_126	246197.MXAN_2312	1e-182	648.7					bactNOG[38]	068W0@bactNOG,0GINZ@delNOG,0HJ7W@dproNOG,0XYZX@NOG,17S38@proNOG	NA|NA|NA
Sequence_127	5664.LmjF.35.0520	1.4e-06	63.5					euNOG[57]	0IGIF@euNOG,0XQS3@NOG	NA|NA|NA	S	AHNAK nucleoprotein
Sequence_128	1064539.AZOBR_70199	5.8e-13	84.7					bactNOG[38]	070A5@bactNOG,0YWXT@NOG,183KC@proNOG	NA|NA|NA
Sequence_130	467200.SSRG_06307	0	1256.5					bactNOG[38]	07HC0@bactNOG,COG2072@NOG	NA|NA|NA	Q	Inherit from COG: Monooxygenase
Sequence_131	483219.LILAB_00495	3.1e-285	989.2			K07264		bactNOG[38]	07FK8@bactNOG,COG1807@NOG	NA|NA|NA	M	Inherit from COG: glycosyl transferase, family 39
Sequence_133	378806.STAUR_2589	1.5e-162	581.6					bactNOG[38]	06UFY@bactNOG,0GCMR@delNOG,0HE28@dproNOG,0XSK4@NOG,16V9D@proNOG	NA|NA|NA	S	Putative amidoligase enzyme
Sequence_134	246197.MXAN_1776	1.3e-97	365.9					bactNOG[38]	06Z8Z@bactNOG,0GPMD@delNOG,0HPK7@dproNOG,0YVD8@NOG,1857S@proNOG	NA|NA|NA
Sequence_135	404589.Anae109_1070	3.9e-91	344.4	ABIGII				bactNOG[38]	05F2S@bactNOG,0GEIP@delNOG,0HFBR@dproNOG,0XQHH@NOG,178SC@proNOG	NA|NA|NA	S	Nucleotidyl transferase of unknown function (DUF1814)
Sequence_136	311424.DhcVS_260	2.3e-184	654.1					bactNOG[38]	07TBI@bactNOG,0D1T0@chloNOG,0G6SS@dehNOG,COG1002@NOG	NA|NA|NA	V	Inherit from COG: Type II restriction enzyme, methylase
Sequence_137	290397.Adeh_3231	0	1304.7			K01338		bactNOG[38]	07QHJ@bactNOG,0GB68@delNOG,0HC5A@dproNOG,1729U@proNOG,COG4930@NOG	NA|NA|NA	O	ATP-dependent Lon protease
Sequence_138	479435.Kfla_1734	3.1e-40	175.3					bactNOG[38]	05TF7@bactNOG,11X79@NOG	NA|NA|NA	S	beta Propeller
Sequence_139	483219.LILAB_13265	0	2295			K06877		bactNOG[38]	07RRH@bactNOG,0GI9C@delNOG,0HIQ7@dproNOG,175N2@proNOG,COG1205@NOG	NA|NA|NA	L	DEAD DEAH box helicase
Sequence_140	279714.FuraDRAFT_0323	2.1e-86	328.6					bactNOG[38]	05D29@bactNOG,0BC4X@bproNOG,16T2Z@proNOG,COG2378@NOG	NA|NA|NA	K	Helix-turn-helix type 11 domain protein
Sequence_141	448385.sce0541	7.3e-79	303.5					bactNOG[38]	08T6M@bactNOG,17956@proNOG,COG3482@NOG	NA|NA|NA	S	TfuA domain protein core
Sequence_143	106370.Francci3_2770	1.3e-35	159.8	HPAB		K00483,K16901		bactNOG[38]	00EDZ@actNOG,05EFA@bactNOG,COG2368@NOG	NA|NA|NA	Q	4-hydroxyphenylacetate
Sequence_145	243265.plu0182	6.2e-54	220.7	BLS		K12674,K18316,K18582		bactNOG[38]	05TCH@bactNOG,0QXQB@gproNOG,17N8D@proNOG,COG0367@NOG	NA|NA|NA	E	Domain of unknown function (DUF1933)
Sequence_146	5664.LmjF.35.0540	4.4e-68	267.7					euNOG[57]	0IGIF@euNOG,0XQS3@NOG	NA|NA|NA	S	AHNAK nucleoprotein
Sequence_147	5664.LmjF.35.0540	5e-08	68.2					euNOG[57]	0IGIF@euNOG,0XQS3@NOG	NA|NA|NA	S	AHNAK nucleoprotein
Sequence_148	378806.STAUR_0650	1.3e-165	591.7	MOCA		K05882		bactNOG[38]	05CPC@bactNOG,0GBCG@delNOG,0HC95@dproNOG,16RUJ@proNOG,COG0667@NOG	NA|NA|NA	C	aldo keto reductase
Sequence_149	5664.LmjF.35.0540	3.6e-06	62					euNOG[57]	0IGIF@euNOG,0XQS3@NOG	NA|NA|NA	S	AHNAK nucleoprotein
Sequence_151	378806.STAUR_6622	4.2e-103	384		GO:0000155,GO:0000160,GO:0003674,GO:0003824,GO:0004672,GO:0004673,GO:0004871,GO:0004872,GO:0006464,GO:0006468,GO:0006793,GO:0006796,GO:0007154,GO:0007165,GO:0008150,GO:0008152,GO:0009987,GO:0016301,GO:0016310,GO:0016740,GO:0016772,GO:0016773,GO:0016775,GO:0019538,GO:0023014,GO:0023052,GO:0036211,GO:0038023,GO:0043170,GO:0043412,GO:0044237,GO:0044238,GO:0044260,GO:0044267,GO:0044699,GO:0044700,GO:…			bactNOG[38]	05BZU@bactNOG,0GFPV@delNOG,0XNMH@NOG,16RAY@proNOG	NA|NA|NA	T	Histidine kinase
Sequence_152	314265.R2601_20441	3.9e-40	174.9					bactNOG[38]	02BQ1@aproNOG,06F2I@bactNOG,0XXXN@NOG,17W7T@proNOG	NA|NA|NA
Sequence_153	378806.STAUR_0403	2.9e-88	334.7					bactNOG[38]	05ZFB@bactNOG,0GMHE@delNOG,0HMHI@dproNOG,121J6@NOG,17QQG@proNOG	NA|NA|NA	S	Inherit from bactNOG: acetyltransferase, (GNAT) family
Sequence_154	378806.STAUR_7188	2.4e-159	570.9			K02481		NOG[107]	COG2204@NOG	NA|NA|NA	T	two component, sigma54 specific, transcriptional regulator, Fis family
Sequence_156	246197.MXAN_0146	2.3e-21	112.5					bactNOG[38]	06GBE@bactNOG,0GH9U@delNOG,0HI3A@dproNOG,0Y1IQ@NOG,17NQU@proNOG	NA|NA|NA
Sequence_157	675635.Psed_4297	5.8e-150	539.7					bactNOG[38]	01234@actNOG,0619C@bactNOG,0Y0WX@NOG	NA|NA|NA
Sequence_158	404589.Anae109_4219	4.1e-95	357.5					bactNOG[38]	07HRH@bactNOG,0GNAD@delNOG,0HND1@dproNOG,0ZM9C@NOG,18BCF@proNOG	NA|NA|NA	L	Phage integrase family protein
Sequence_160	378806.STAUR_5953	2.4e-167	597.4	DNAG	GO:0003674,GO:0003824,GO:0003896,GO:0003899,GO:0005488,GO:0005575,GO:0005622,GO:0005623,GO:0005737,GO:0005886,GO:0006139,GO:0006259,GO:0006260,GO:0006261,GO:0006269,GO:0006725,GO:0006807,GO:0008150,GO:0008152,GO:0008270,GO:0009058,GO:0009059,GO:0009987,GO:0016020,GO:0016070,GO:0016740,GO:0016772,GO:0016779,GO:0018130,GO:0019438,GO:0032774,GO:0034062,GO:0034641,GO:0034645,GO:0034654,GO:0040007,GO:…	K02316,K09117		bactNOG[38]	05C9G@bactNOG,0GB9C@delNOG,0HCKM@dproNOG,16PUZ@proNOG,COG0358@NOG	NA|NA|NA	L	DNA primase is the polymerase that synthesizes small RNA primers for the Okazaki fragments on both template strands at replication forks during chromosomal DNA synthesis (By similarity)
Sequence_161	246197.MXAN_7019	6.8e-66	260.4	CAS5D		K19119		bactNOG[38]	05FB9@bactNOG,0GDF4@delNOG,0HEIW@dproNOG,0XQ9Q@NOG,16T1A@proNOG	NA|NA|NA	L	CRISPR-associated protein Cas5
Sequence_162	196162.Noca_3555	7.1e-63	250.4					bactNOG[38]	00WIX@actNOG,06HJQ@bactNOG,0YD8I@NOG	NA|NA|NA	S	Inherit from bactNOG: Hyalin repeat protein
Sequence_163	479435.Kfla_3182	1.7e-170	607.8	IUCA	GO:0003674,GO:0003824,GO:0006082,GO:0006520,GO:0006575,GO:0006807,GO:0008150,GO:0008152,GO:0008652,GO:0009058,GO:0009987,GO:0016053,GO:0016874,GO:0016879,GO:0016881,GO:0019270,GO:0019752,GO:0042398,GO:0043436,GO:0044237,GO:0044238,GO:0044249,GO:0044281,GO:0044283,GO:0044710,GO:0044711,GO:0046394,GO:0046442,GO:0050565,GO:0071704,GO:0072350,GO:0072351,GO:1901564,GO:1901566,GO:1901576	K03894		bactNOG[38]	00C1U@actNOG,05DBM@bactNOG,COG4264@NOG	NA|NA|NA	Q	Siderophore biosynthesis protein
Sequence_164	572477.Alvin_1305	1.4e-55	226.1					bactNOG[38]	05GNT@bactNOG,0QU99@gproNOG,17I7F@proNOG,COG3900@NOG	NA|NA|NA	S	Predicted periplasmic protein (DUF2092)
Sequence_165	329726.AM1_2452	2.1e-176	627.5					bactNOG[38]	07SHQ@bactNOG,COG2114@NOG,COG3899@NOG	NA|NA|NA	T	Adenylate guanylate Cyclase
Sequence_167	246197.MXAN_0408	2e-94	355.1	HS1.05				bactNOG[38]	08VGU@bactNOG,0GC8H@delNOG,0HIZD@dproNOG,16SKX@proNOG,COG0500@NOG	NA|NA|NA	Q	methyltransferase, type 11
Sequence_168	378806.STAUR_5996	1e-58	236.5	DMR_37310				bactNOG[38]	05K81@bactNOG,0GIP7@delNOG,0HJMF@dproNOG,17IB3@proNOG,COG3293@NOG	NA|NA|NA	L	Transposase
Sequence_170	489825.LYNGBM3L_00660	4.4e-25	124.8					bactNOG[38]	05VRE@bactNOG,0FN3I@cyaNOG,COG1357@NOG	NA|NA|NA	S	Pentapeptide repeat protein
Sequence_171	378806.STAUR_7741	1.9e-201	710.7					bactNOG[38]	07QQA@bactNOG,0GD27@delNOG,0HCSH@dproNOG,11ID1@NOG,175IT@proNOG	NA|NA|NA	S	Kelch domain protein
Sequence_173	378806.STAUR_4786	3.1e-71	278.1					bactNOG[38]	06Q9P@bactNOG,0GM9H@delNOG,0HMI2@dproNOG,0YGD2@NOG,17ZIG@proNOG	NA|NA|NA
Sequence_174	313598.MED152_07260	5.3e-63	250.8					bactNOG[38]	05J41@bactNOG,09AVH@bctoNOG,0PATT@flaNOG,COG1680@NOG	NA|NA|NA	V	beta-lactamase
Sequence_176	483219.LILAB_03960	1.2e-19	106.7			K03088		bactNOG[38]	090JI@bactNOG,0GPVP@delNOG,0HPTP@dproNOG,11QBQ@NOG,17CAT@proNOG	NA|NA|NA	K	RNA polymerase sigma factor
Sequence_180	234621.RER_53930	4.7e-157	563.1	ADHB		K00001		bactNOG[38]	00CFU@actNOG,05E2A@bactNOG,COG1063@NOG	NA|NA|NA	C	Dehydrogenase
Sequence_181	378806.STAUR_1766	2.7e-205	723.4					bactNOG[38]	07QQA@bactNOG,0GD27@delNOG,0HCSH@dproNOG,11ID1@NOG,175IT@proNOG	NA|NA|NA	S	Kelch domain protein
Sequence_182	246197.MXAN_6813	2.2e-117	431.4					bactNOG[38]	05E2J@bactNOG,0GBB3@delNOG,0HCRE@dproNOG,16RP7@proNOG,COG4340@NOG	NA|NA|NA	S	Pfam:DUF2257
Sequence_183	391625.PPSIR1_10590	2.3e-15	92.4					bactNOG[38]	06DPP@bactNOG,0Y04F@NOG,17V79@proNOG	NA|NA|NA
Sequence_184	243233.MCA0408	7.5e-46	193.7					bactNOG[38]	05GNT@bactNOG,0QU99@gproNOG,17I7F@proNOG,COG3900@NOG	NA|NA|NA	S	Predicted periplasmic protein (DUF2092)
Sequence_185	483219.LILAB_06015	1.3e-66	262.7					bactNOG[38]	06YRV@bactNOG,0GNQK@delNOG,0HNS8@dproNOG,0YUNU@NOG,183S0@proNOG	NA|NA|NA
Sequence_189	290398.Csal_0799	8.8e-124	452.6	GALM	GO:0005575,GO:0005623,GO:0005975,GO:0005996,GO:0008150,GO:0008152,GO:0019318,GO:0042597,GO:0044238,GO:0044464,GO:0044723,GO:0071704	K01785		bactNOG[38]	05ENN@bactNOG,0QIX9@gproNOG,16SYY@proNOG,COG2017@NOG	NA|NA|NA	G	converts alpha-aldose to the beta-anomer. It is active on D-glucose, L-arabinose, D-xylose, D-galactose, maltose and lactose (By similarity)
Sequence_190	483219.LILAB_20535	4.1e-81	310.8	COBC		K02226,K15634	RZ5PP	bactNOG[38]	08125@bactNOG,0GETB@delNOG,0HFRQ@dproNOG,17DCU@proNOG,COG0406@NOG	NA|NA|NA	G	Phosphoglycerate mutase
Sequence_192	375286.mma_1686	1.4e-36	162.9	ENC_44440				bactNOG[38]	080IT@bactNOG,0BDF7@bproNOG,17DJX@proNOG,COG2329@NOG	NA|NA|NA	S	Antibiotic biosynthesis monooxygenase
Sequence_196	311403.Arad_3058	6.5e-15	90.9					bactNOG[38]	08ZG6@bactNOG,11NU5@NOG,18BFU@proNOG	NA|NA|NA	S	Methyltransferase domain
Sequence_197	314608.KT99_15075	3.6e-45	191.4	WAAD		K00713,K03280,K14335		bactNOG[38]	07SBE@bactNOG,0QJUF@gproNOG,16R0B@proNOG,COG0438@NOG	NA|NA|NA	M	Lipopolysaccharide 1,2-N-acetylglucosaminetransferase
Sequence_198	457427.SSOG_07454	2.3e-76	295	YMDB	GO:0003674,GO:0004857,GO:0008150,GO:0008428,GO:0019219,GO:0019222,GO:0030234,GO:0031323,GO:0032069,GO:0032074,GO:0043086,GO:0044092,GO:0050789,GO:0050790,GO:0050794,GO:0051171,GO:0051336,GO:0051346,GO:0060255,GO:0065007,GO:0065009,GO:0080090			bactNOG[38]	00HRR@actNOG,08UVJ@bactNOG,COG2110@NOG	NA|NA|NA	S	Appr-1-p processing domain protein
Sequence_201	575540.Isop_3023	2e-08	69.3					bactNOG[38]	08XRD@bactNOG,11I94@NOG	NA|NA|NA
Sequence_202	177437.HRM2_14680	8.1e-292	1010.7	SP_0892		K01153		bactNOG[38]	08JYP@bactNOG,173JD@proNOG,COG4096@NOG	NA|NA|NA	V	Type I site-specific
Sequence_203	246197.MXAN_4476	4.2e-59	237.7					bactNOG[38]	06S1Y@bactNOG,0GMQB@delNOG,0HMY3@dproNOG,0YJJY@NOG,180E7@proNOG	NA|NA|NA
Sequence_204	246197.MXAN_5278	6.2e-119	436.4					bactNOG[38]	05NYT@bactNOG,0GPMT@delNOG,0HPKK@dproNOG,184S5@proNOG,COG1511@NOG	NA|NA|NA	S	Inherit from COG: domain protein
Sequence_205	391625.PPSIR1_14730	3.1e-78	301.2					bactNOG[38]	082FJ@bactNOG,0GM76@delNOG,0HMDP@dproNOG,11U9C@NOG,17FSH@proNOG	NA|NA|NA	S	Phage-related baseplate assembly protein
Sequence_206	246197.MXAN_5045	1.5e-83	318.9			K12132		bactNOG[38]	05D9P@bactNOG,0GETX@delNOG,0HFV5@dproNOG,1770D@proNOG,COG0515@NOG	NA|NA|NA	T	Serine threonine kinase family protein
Sequence_208	316274.Haur_1879	4.6e-130	473.4					bactNOG[38]	05C0W@bactNOG,COG1020@NOG	NA|NA|NA	Q	non-ribosomal peptide synthetase
Sequence_209	573061.Clocel_0302	1.3e-31	146.4					bactNOG[38]	05D67@bactNOG,0XPJD@NOG	NA|NA|NA
Sequence_211	977880.RALTA_B2165	1.6e-69	272.3	GLPQ		K01126		bactNOG[38]	07UXP@bactNOG,COG4222@NOG	NA|NA|NA	C	glycerophosphoryl diester phosphodiesterase
Sequence_213	591167.Sfla_0117	1.3e-60	242.7			K00615		bactNOG[38]	00E4D@actNOG,05DF8@bactNOG,COG3959@NOG	NA|NA|NA	G	Transketolase (EC 2.2.1.1)
Sequence_214	246197.MXAN_0098	3.3e-96	360.9					bactNOG[38]	05D66@bactNOG,0GEGN@delNOG,0HFCT@dproNOG,179JI@proNOG,COG1479@NOG	NA|NA|NA	S	Protein of unknown function DUF262
Sequence_215	378806.STAUR_1800	5.4e-91	343.6					bactNOG[38]	05M9C@bactNOG,0GP5P@delNOG,0HP5I@dproNOG,12AZ2@NOG,17KXJ@proNOG	NA|NA|NA
Sequence_216	483219.LILAB_09485	5.5e-19	104.4					bactNOG[38]	0778X@bactNOG,0GPUT@delNOG,0HPSY@dproNOG,0Z4CE@NOG,1877N@proNOG	NA|NA|NA
Sequence_217	365046.Rta_01640	1e-36	163.3					bactNOG[38]	06U56@bactNOG,0ZKXG@NOG	NA|NA|NA
Sequence_219	483219.LILAB_12270	2.8e-76	294.7					bactNOG[38]	06TQQ@bactNOG,0GMMW@delNOG,0HMUG@dproNOG,0YK0M@NOG,180Q2@proNOG	NA|NA|NA
Sequence_220	246197.MXAN_1666	2.4e-123	451.1					bactNOG[38]	08RAR@bactNOG,0GDYD@delNOG,0HEZB@dproNOG,176IA@proNOG,COG0412@NOG	NA|NA|NA	Q	Dienelactone hydrolase family
Sequence_221	401053.AciPR4_3458	1.6e-18	102.8					bactNOG[38]	001DG@acidNOG,004W8@aciNOG,08GN7@bactNOG,10ZCD@NOG	NA|NA|NA
Sequence_222	315730.BcerKBAB4_0822	2.4e-19	105.5					bactNOG[38]	06DFR@bactNOG,0NRBI@firmNOG,0XUDW@NOG	NA|NA|NA
Sequence_224	246197.MXAN_2136	2.3e-91	344.7	PBPE				bactNOG[38]	05FQP@bactNOG,0GNKF@delNOG,0HNNI@dproNOG,17BR2@proNOG,COG1680@NOG	NA|NA|NA	V	Beta-lactamase
Sequence_226	595537.Varpa_0936	0	1147.9					bactNOG[38]	07VDQ@bactNOG,0BG6X@bproNOG,0XRQ3@NOG,1756U@proNOG	NA|NA|NA	M	glycosyl transferase
Sequence_227	378806.STAUR_7427	5.1e-115	423.3		GO:0003674,GO:0003824,GO:0008150,GO:0008152,GO:0008168,GO:0016740,GO:0016741,GO:0032259			bactNOG[38]	090VT@bactNOG,0GCQM@delNOG,0HC4N@dproNOG,174ZH@proNOG,COG0500@NOG	NA|NA|NA	Q	Protein-L-isoaspartate(D-aspartate) O-methyltransferase (PCMT)
Sequence_228	483219.LILAB_11480	1.9e-194	687.2	FADE		K00249,K00255,K00257,K11731		bactNOG[38]	05C1G@bactNOG,0GCD9@delNOG,0HDY7@dproNOG,16RQE@proNOG,COG1960@NOG	NA|NA|NA	I	Acyl-CoA dehydrogenase domain protein
Sequence_229	483219.LILAB_26235	2.7e-148	533.9			K15653		bactNOG[38]	05C0W@bactNOG,16PMV@proNOG,COG1020@NOG	NA|NA|NA	Q	Peptide synthetase
Sequence_230	448385.sce4086	4.1e-306	1058.1	RHSA2				bactNOG[38]	05CNA@bactNOG,0GCDE@delNOG,0HE67@dproNOG,16PRH@proNOG,COG3209@NOG	NA|NA|NA	M	YD repeat protein
Sequence_231	645465.SSTG_05464	8.9e-43	183.3					bactNOG[38]	00PDF@actNOG,0635R@bactNOG,128FG@NOG	NA|NA|NA
Sequence_233	378806.STAUR_3685	9.1e-181	641.7			K07093		bactNOG[38]	07SG3@bactNOG,0GKJA@delNOG,0HKRF@dproNOG,16S8X@proNOG,COG3211@NOG	NA|NA|NA	S	Bacterial protein of unknown function (DUF839)
Sequence_235	5664.LmjF.35.0520	1.9e-21	112.5					euNOG[57]	0IGIF@euNOG,0XQS3@NOG	NA|NA|NA	S	AHNAK nucleoprotein
Sequence_237	485913.Krac_7401	1.9e-130	474.6					bactNOG[38]	05F7X@bactNOG,COG4188@NOG	NA|NA|NA	S	Inherit from COG: Platelet-activating factor acetylhydrolase plasma intracellular isoform II
Sequence_238	315730.BcerKBAB4_2734	9e-48	199.9					bactNOG[38]	07IJ6@bactNOG,COG4912@NOG	NA|NA|NA	L	DNA alkylation repair enzyme
Sequence_239	246197.MXAN_7364	1.5e-50	209.1					bactNOG[38]	07TW5@bactNOG,0GBNY@delNOG,0HCEW@dproNOG,16QMJ@proNOG,COG4251@NOG	NA|NA|NA	T	response regulator
Sequence_240	502025.Hoch_6795	4.2e-29	137.9					bactNOG[38]	06BJC@bactNOG,0GJ7Q@delNOG,0HJQS@dproNOG,0Y2B4@NOG,17U0Y@proNOG	NA|NA|NA	S	Protein metal binding site
Sequence_241	483219.LILAB_19450	4.4e-140	506.5					bactNOG[38]	06Q41@bactNOG,0GJY3@delNOG,0HK4V@dproNOG,0YG8P@NOG,17ZC9@proNOG	NA|NA|NA
Sequence_243	448385.sce8771	3.7e-240	839			K07459		bactNOG[38]	08QFN@bactNOG,0GH1Y@delNOG,0HHRA@dproNOG,0Z1KF@NOG,177A6@proNOG	NA|NA|NA	S	Inherit from proNOG: ATP-dependent endonuclease of the OLD
Sequence_244	378806.STAUR_3668	6.6e-120	439.5					bactNOG[38]	05U0N@bactNOG,0GDA1@delNOG,0HF9H@dproNOG,16S0Z@proNOG,COG4267@NOG	NA|NA|NA	S	Inherit from proNOG: putative transmembrane protein
Sequence_245	479432.Sros_4939	0	1312.7	PPS		K01007	PPS	bactNOG[38]	00D9A@actNOG,07R95@bactNOG,COG0574@NOG	NA|NA|NA	G	phosphoenolpyruvate synthase
Sequence_246	483219.LILAB_07995	2.1e-102	381.3					bactNOG[38]	06GBE@bactNOG,0GH9U@delNOG,0HI3A@dproNOG,0Y1IQ@NOG,17NQU@proNOG	NA|NA|NA
Sequence_247	290397.Adeh_3544	1.8e-106	394.8	MRR		K07448		bactNOG[38]	06H3A@bactNOG,0GC72@delNOG,0HBVS@dproNOG,17409@proNOG,COG1715@NOG	NA|NA|NA	V	restriction endonuclease
Sequence_248	246197.MXAN_1224	2.1e-33	152.1					bactNOG[38]	06N03@bactNOG,0GJYI@delNOG,0HK5A@dproNOG,0YDCA@NOG,17WCX@proNOG	NA|NA|NA
Sequence_249	448385.sce2607	5.5e-95	356.7					bactNOG[38]	06EZ7@bactNOG,0GKIG@delNOG,0HKQJ@dproNOG,0Y6CV@NOG,17XWI@proNOG	NA|NA|NA
Sequence_250	483219.LILAB_00535	1.5e-249	870.2	NDVA	GO:0003674,GO:0003824,GO:0005215,GO:0005319,GO:0005575,GO:0005623,GO:0005886,GO:0006139,GO:0006152,GO:0006163,GO:0006195,GO:0006200,GO:0006725,GO:0006753,GO:0006793,GO:0006796,GO:0006807,GO:0006810,GO:0006869,GO:0008150,GO:0008152,GO:0009056,GO:0009116,GO:0009117,GO:0009119,GO:0009123,GO:0009125,GO:0009126,GO:0009128,GO:0009141,GO:0009143,GO:0009144,GO:0009146,GO:0009150,GO:0009154,GO:0009158,GO:…	K06147		bactNOG[38]	05BZ1@bactNOG,0GAJ8@delNOG,0HDTH@dproNOG,16PGA@proNOG,COG1132@NOG	NA|NA|NA	V	ABC transporter
Sequence_251	1042876.PPS_0639	0	2075.8					bactNOG[38]	08P5D@bactNOG,0ZSGI@NOG,1791Z@proNOG	NA|NA|NA
Sequence_252	378806.STAUR_0879	3e-56	228					bactNOG[38]	06W7N@bactNOG,0GNJ7@delNOG,0HN92@dproNOG,0YNNY@NOG,182U3@proNOG	NA|NA|NA
Sequence_254	378806.STAUR_6677	6.1e-126	459.5					bactNOG[38]	05EQ2@bactNOG,0GC8C@delNOG,0HDS8@dproNOG,0XRUN@NOG,16SRU@proNOG	NA|NA|NA	K	LysR family transcriptional regulator
Sequence_256	118168.MC7420_5995	9e-13	83.6					bactNOG[38]	08T08@bactNOG,COG0457@NOG,COG4995@NOG	NA|NA|NA	S	tetratricopeptide
Sequence_257	448385.sce2389	1.4e-109	405.2	SBNA		K01697,K01738		bactNOG[38]	05C6T@bactNOG,1757R@proNOG,COG0031@NOG	NA|NA|NA	E	pyridoxal-5'-phosphate-dependent protein beta subunit
Sequence_258	573370.DMR_08370	3.5e-49	204.5					bactNOG[38]	08UEG@bactNOG,0GQBR@delNOG,0HQ7R@dproNOG,0Z0R9@NOG,174NQ@proNOG	NA|NA|NA
Sequence_259	290397.Adeh_1080	3.6e-14	88.2					bactNOG[38]	07F82@bactNOG,0ZIM6@NOG,17V50@proNOG	NA|NA|NA	S	Protein of unknown function (DUF1602)
Sequence_260	246197.MXAN_1049	6e-41	177.2					bactNOG[38]	05GX5@bactNOG,0GFDC@delNOG,0HFXI@dproNOG,16YXA@proNOG,COG1835@NOG	NA|NA|NA	I	Acyltransferase
Sequence_261	483219.LILAB_03505	6.8e-154	552.4			K07011		bactNOG[38]	05F3Q@bactNOG,0GGXU@delNOG,0HHNN@dproNOG,16Q5U@proNOG,COG1216@NOG	NA|NA|NA	M	glycosyl transferase family 2
Sequence_262	246197.MXAN_3636	0	3209.5			K15653		bactNOG[38]	05C0W@bactNOG,0GBRH@delNOG,0HCTQ@dproNOG,16PMV@proNOG,COG1020@NOG	NA|NA|NA	Q	non-ribosomal peptide synthetase
Sequence_265	5664.LmjF.35.0520	5.7e-12	80.9					euNOG[57]	0IGIF@euNOG,0XQS3@NOG	NA|NA|NA	S	AHNAK nucleoprotein
Sequence_267	483219.LILAB_00260	2.1e-91	344.7			K16137		bactNOG[38]	08WUH@bactNOG,0GEV4@delNOG,0HEY9@dproNOG,11IYW@NOG,178GG@proNOG	NA|NA|NA	K	TetR family transcriptional regulator
Sequence_268	483219.LILAB_31555	1e-279	970.3			K08884,K12132		bactNOG[38]	08TIZ@bactNOG,17B51@proNOG,COG0515@NOG	NA|NA|NA	T	protein kinase (EC 2.7.11.1)
Sequence_270	326424.FRAAL1684	1.9e-23	119					bactNOG[38]	00W9G@actNOG,06RE2@bactNOG,0YICT@NOG	NA|NA|NA
Sequence_272	483219.LILAB_10090	1.7e-40	175.6					bactNOG[38]	07VP6@bactNOG,0GI1Z@delNOG,0HIMY@dproNOG,0ZFD8@NOG,1753X@proNOG	NA|NA|NA
Sequence_273	338969.Rfer_1067	8.9e-58	233					bactNOG[38]	05FNX@bactNOG,11R4Q@NOG,17E0K@proNOG	NA|NA|NA
Sequence_274	378806.STAUR_5381	3.4e-182	646.4					bactNOG[38]	05FAN@bactNOG,0XPNP@NOG,16PNS@proNOG	NA|NA|NA	S	Alpha beta hydrolase
Sequence_275	378806.STAUR_3272	8.8e-255	887.5			K06147,K11004		bactNOG[38]	08JJA@bactNOG,0GT3I@delNOG,0HSG6@dproNOG,173BW@proNOG,COG2274@NOG	NA|NA|NA	V	Type I secretion system ATPase
Sequence_276	5664.LmjF.35.0540	1.5e-09	72.8					euNOG[57]	0IGIF@euNOG,0XQS3@NOG	NA|NA|NA	S	AHNAK nucleoprotein
Sequence_279	316274.Haur_2408	9.2e-55	223	CRTX		K14596		bactNOG[38]	087PP@bactNOG,0D598@chloNOG,COG1819@NOG	NA|NA|NA	C, G	Glycosyltransferase, MGT family
Sequence_281	717774.Marme_0764	1.6e-06	62.8					bactNOG[38]	071H2@bactNOG,0YYR5@NOG,185BT@proNOG	NA|NA|NA
Sequence_284	261292.Nit79A3_1015	3.5e-139	503.4					bactNOG[38]	07R65@bactNOG,0BH62@bproNOG,0ZVG8@NOG,16QFK@proNOG	NA|NA|NA	S	phage Tail Protein
Sequence_287	290397.Adeh_1573	1.3e-181	644.4			K03446,K07552		bactNOG[38]	05C0R@bactNOG,0GBAN@delNOG,0HCQX@dproNOG,0XNN3@NOG,16PY9@proNOG	NA|NA|NA	P	Drug resistance transporter EmrB QacA
Sequence_288	105559.Nwat_0320	2.5e-44	188.3					bactNOG[38]	05Z7M@bactNOG,127KG@NOG,17NIS@proNOG	NA|NA|NA
Sequence_290	483219.LILAB_06595	1.8e-92	348.2					bactNOG[38]	08N7B@bactNOG,0XPYB@NOG,16R2T@proNOG	NA|NA|NA	K	LysR family transcriptional Regulator
Sequence_291	342108.amb1884	4.8e-125	456.4	DDE_0931		K06907		bactNOG[38]	01U2H@aproNOG,05C2K@bactNOG,16RZX@proNOG,COG3497@NOG	NA|NA|NA	S	Phage tail sheath protein
Sequence_292	398767.Glov_2201	0	1162.9	HSDM		K03427		bactNOG[38]	05CVR@bactNOG,0GBWH@delNOG,0HCF9@dproNOG,16PPK@proNOG,COG0286@NOG	NA|NA|NA	L	N-6 DNA methylase
Sequence_293	5664.LmjF.35.0520	4.8e-24	120.9					euNOG[57]	0IGIF@euNOG,0XQS3@NOG	NA|NA|NA	S	AHNAK nucleoprotein
Sequence_294	1007104.SUS17_3424	8.2e-61	243					bactNOG[38]	05JJN@bactNOG,11GV1@NOG	NA|NA|NA	T	REC
Sequence_295	351605.Gura_2213	2.5e-73	284.6					bactNOG[38]	08RU5@bactNOG,0GM7Q@delNOG,0HMEU@dproNOG,11GEJ@NOG,16YP3@proNOG	NA|NA|NA
Sequence_296	264462.Bd3047	1.7e-42	182.2	MGSA	GO:0003674,GO:0003824,GO:0005575,GO:0005622,GO:0005623,GO:0005737,GO:0006081,GO:0008150,GO:0008152,GO:0008929,GO:0009058,GO:0009438,GO:0009987,GO:0016829,GO:0016835,GO:0016838,GO:0019242,GO:0044237,GO:0044249,GO:0044424,GO:0044464,GO:0044710,GO:0046184,GO:0071704,GO:1901576	K01734	MGSA	bactNOG[38]	08Z5K@bactNOG,0GEYZ@delNOG,0HG13@dproNOG,17AAX@proNOG,COG1803@NOG	NA|NA|NA	G	methylglyoxal synthase
Sequence_298	483219.LILAB_31555	0	1196.8			K08884,K12132		bactNOG[38]	08TIZ@bactNOG,17B51@proNOG,COG0515@NOG	NA|NA|NA	T	protein kinase (EC 2.7.11.1)
Sequence_302	749414.SBI_04252	1.3e-53	219.2					bactNOG[38]	00G8R@actNOG,08RAQ@bactNOG,0XTEH@NOG	NA|NA|NA	S	Dehydrogenase
Sequence_308	246197.MXAN_1197	0	1137.1	PEPN	GO:0005575,GO:0005622,GO:0005623,GO:0005737,GO:0044424,GO:0044464	K01256,K01263,K08776		bactNOG[38]	05CD8@bactNOG,0GCAP@delNOG,0HBXJ@dproNOG,16QM5@proNOG,COG0308@NOG	NA|NA|NA	E	Peptidase M1
Sequence_311	246197.MXAN_3635	9.3e-158	565.1			K15653		bactNOG[38]	05C0W@bactNOG,16PMV@proNOG,COG1020@NOG,COG3321@NOG	NA|NA|NA	Q	Peptide synthetase
Sequence_313	246197.MXAN_5113	6.1e-69	270	USPA				bactNOG[38]	07YWM@bactNOG,0GGB4@delNOG,0HH8J@dproNOG,17FIQ@proNOG,COG0589@NOG	NA|NA|NA	T	universal stress family protein
Sequence_314	246197.MXAN_3636	0	2766.5			K15653		bactNOG[38]	05C0W@bactNOG,0GBRH@delNOG,0HCTQ@dproNOG,16PMV@proNOG,COG1020@NOG	NA|NA|NA	Q	non-ribosomal peptide synthetase
Sequence_315	452863.Achl_3554	5.3e-89	336.7					bactNOG[38]	00MFV@actNOG,05EBN@bactNOG,COG0726@NOG	NA|NA|NA	G	Polysaccharide deacetylase
Sequence_316	246197.MXAN_1702	6.1e-186	658.7					bactNOG[38]	07MAY@bactNOG,0Z7BF@NOG	NA|NA|NA
Sequence_318	246197.MXAN_0848	8.7e-100	372.5					bactNOG[38]	06DDX@bactNOG,0GJX8@delNOG,0HK42@dproNOG,0Y4Y5@NOG,17UTM@proNOG	NA|NA|NA	S	lipoprotein
Sequence_319	246197.MXAN_7133	6.1e-69	270					bactNOG[38]	08ZUA@bactNOG,0GHTZ@delNOG,0HHKF@dproNOG,11SRS@NOG,17FGZ@proNOG	NA|NA|NA
Sequence_321	351605.Gura_2212	1.3e-79	305.4					bactNOG[38]	08MBS@bactNOG,0GPA3@delNOG,0HP9J@dproNOG,0XYRC@NOG,16ZZQ@proNOG	NA|NA|NA	S	UBA THIF-type NAD FAD binding protein
Sequence_322	509190.Cseg_1403	1.9e-86	328.2			K03797		bactNOG[38]	01W5F@aproNOG,08NAA@bactNOG,177XK@proNOG,COG0793@NOG	NA|NA|NA	M	Peptidase, S41
Sequence_323	536019.Mesop_6442	5.2e-230	805.1	NOLO		K00612,K16035		bactNOG[38]	01SSX@aproNOG,05CIP@bactNOG,16PZ7@proNOG,COG2192@NOG	NA|NA|NA	O	K00612 carbamoyltransferase EC 2.1.3
Sequence_330	378806.STAUR_7771	1.4e-235	823.5					bactNOG[38]	05CR9@bactNOG,0GCNC@delNOG,0HE4K@dproNOG,16SFY@proNOG,COG5184@NOG	NA|NA|NA	D, Z	Regulator of chromosome condensation
Sequence_331	313624.N9414_05414	2.3e-12	82					bactNOG[38]	06E1W@bactNOG,0FK6M@cyaNOG,COG4248@NOG	NA|NA|NA	S	Protein kinase domain
Sequence_332	5664.LmjF.35.0540	5.5e-06	60.8					euNOG[57]	0IGIF@euNOG,0XQS3@NOG	NA|NA|NA	S	AHNAK nucleoprotein
Sequence_333	483219.LILAB_35340	3.8e-273	948.3	TSSI		K11904		bactNOG[38]	05CS6@bactNOG,0GC87@delNOG,0HDS3@dproNOG,16Q7X@proNOG,COG3501@NOG	NA|NA|NA	S	Rhs element Vgr family protein
Sequence_334	744980.TRICHSKD4_1814	3.2e-06	61.6	VATB	GO:0003674,GO:0003824,GO:0008150,GO:0008152,GO:0009636,GO:0016407,GO:0016740,GO:0016746,GO:0016747,GO:0042221,GO:0042493,GO:0046677,GO:0050896	K18234		bactNOG[38]	01SYG@aproNOG,05EQK@bactNOG,16RRK@proNOG,COG0110@NOG	NA|NA|NA	S	acetyltransferase
Sequence_335	5664.LmjF.35.0540	5e-15	90.9					euNOG[57]	0IGIF@euNOG,0XQS3@NOG	NA|NA|NA	S	AHNAK nucleoprotein
Sequence_336	483219.LILAB_03510	1.2e-130	474.9	PSSL		K03328		bactNOG[38]	05PSV@bactNOG,0GEYK@delNOG,0HG0P@dproNOG,16QSY@proNOG,COG2244@NOG	NA|NA|NA	M	Polysaccharide biosynthesis protein
Sequence_338	682795.AciX8_3126	4.7e-50	207.2					bactNOG[38]	002MR@acidNOG,004S9@aciNOG,08ZP6@bactNOG,COG5649@NOG	NA|NA|NA	S	Domain of unknown function (DU1801)
Sequence_339	251221.gll1201	7.8e-146	525.4			K02004		bactNOG[38]	05D2V@bactNOG,0XP9H@NOG	NA|NA|NA	V	ABC transporter (Permease
Sequence_340	246197.MXAN_7315	8.8e-97	362.5	MHPC		K01055,K01259,K09023		bactNOG[38]	08PWE@bactNOG,0GIMC@delNOG,0HIQ2@dproNOG,17KB1@proNOG,COG0596@NOG	NA|NA|NA	S	Alpha beta hydrolase fold protein
Sequence_341	5664.LmjF.35.0540	2.5e-11	78.6					euNOG[57]	0IGIF@euNOG,0XQS3@NOG	NA|NA|NA	S	AHNAK nucleoprotein
Sequence_344	378806.STAUR_4848	0	2517.7	SSCG_05128				bactNOG[38]	08T17@bactNOG,177QW@proNOG,COG1020@NOG	NA|NA|NA	Q	Inherit from NOG: non-ribosomal peptide synthetase
Sequence_345	5664.LmjF.35.0540	2.2e-07	65.5					euNOG[57]	0IGIF@euNOG,0XQS3@NOG	NA|NA|NA	S	AHNAK nucleoprotein
Sequence_346	379066.GAU_3569	8.9e-78	299.3	DCM		K00558		bactNOG[38]	05NI8@bactNOG,COG0270@NOG	NA|NA|NA	L	Cytosine-specific methyltransferase
Sequence_348	629265.PMA4326_13084	9.3e-35	156.4					bactNOG[38]	06Y5D@bactNOG,0YTSM@NOG,1844B@proNOG	NA|NA|NA
Sequence_349	378806.STAUR_1800	6.6e-97	362.8					bactNOG[38]	05M9C@bactNOG,0GP5P@delNOG,0HP5I@dproNOG,12AZ2@NOG,17KXJ@proNOG	NA|NA|NA
Sequence_352	219305.MCAG_00906	3.8e-12	81.3					NOG[107]	COG3321@NOG	NA|NA|NA	Q	synthase
Sequence_353	483219.LILAB_28140	0	1081.6		GO:0003674,GO:0003824,GO:0006518,GO:0006807,GO:0008150,GO:0008152,GO:0009058,GO:0009987,GO:0019184,GO:0034641,GO:0043043,GO:0043603,GO:0043604,GO:0044237,GO:0044249,GO:0044271,GO:0071704,GO:1901564,GO:1901566,GO:1901576	K15653		bactNOG[38]	05C0W@bactNOG,16PMV@proNOG,COG1020@NOG	NA|NA|NA	Q	Peptide synthetase
Sequence_354	378806.STAUR_1825	3.5e-74	287.3					bactNOG[38]	07FZU@bactNOG,0GM34@delNOG,0HM94@dproNOG,0Y9QW@NOG,18ARQ@proNOG	NA|NA|NA
Sequence_355	483219.LILAB_15515	3.2e-165	589.7					bactNOG[38]	07452@bactNOG,0GBYA@delNOG,0HDG2@dproNOG,0XTFW@NOG,174HD@proNOG	NA|NA|NA	S	T5orf172
Sequence_356	246197.MXAN_7227	2e-90	341.3	Y3253				bactNOG[38]	08RF6@bactNOG,11G4M@NOG,17883@proNOG	NA|NA|NA	S	Protein of unknown function (DUF3142)
Sequence_357	246197.MXAN_2127	1.8e-144	520.8	NAS		K08076		bactNOG[38]	05F9A@bactNOG,0GHCJ@delNOG,0HI62@dproNOG,0ZPX7@NOG,17B2T@proNOG	NA|NA|NA	O	Astacin (Peptidase family M12A)
Sequence_360	483219.LILAB_36130	1.3e-246	860.1	HSDM	GO:0003674,GO:0003824,GO:0008150,GO:0008152,GO:0008168,GO:0008170,GO:0016740,GO:0016741,GO:0032259	K03427		bactNOG[38]	05CVR@bactNOG,0GBWH@delNOG,0HD8W@dproNOG,16PPK@proNOG,COG0286@NOG	NA|NA|NA	V	Type I restriction-modification system, M subunit
Sequence_361	765698.Mesci_5472	1.5e-77	298.5	QOXA	GO:0003674,GO:0003824,GO:0005575,GO:0005623,GO:0005886,GO:0006091,GO:0006119,GO:0006793,GO:0006796,GO:0008150,GO:0008152,GO:0009987,GO:0015980,GO:0016020,GO:0016021,GO:0016310,GO:0016491,GO:0016679,GO:0016682,GO:0022900,GO:0022904,GO:0031224,GO:0042773,GO:0044237,GO:0044425,GO:0044464,GO:0044710,GO:0045333,GO:0055114,GO:0071944	K02275,K02826	CYTBD,CYTB_B3	bactNOG[38]	01VXJ@aproNOG,05E2S@bactNOG,16RB6@proNOG,COG1622@NOG,COG2857@NOG	NA|NA|NA	C	cytochrome C oxidase subunit
Sequence_362	448385.sce0817	1e-224	787.3					bactNOG[38]	05BZU@bactNOG,0GFF6@delNOG,0HFQ4@dproNOG,0XNMH@NOG,16PBK@proNOG	NA|NA|NA	T	Histidine kinase
Sequence_363	246197.MXAN_3342	7.2e-40	173.3					bactNOG[38]	07HHH@bactNOG,0GN29@delNOG,0HN5P@dproNOG,0YR2M@NOG,18BD6@proNOG	NA|NA|NA
Sequence_365	246197.MXAN_3634	0	2705.6	PVDJ	GO:0003674,GO:0003824,GO:0006518,GO:0006807,GO:0008150,GO:0008152,GO:0009058,GO:0009237,GO:0009987,GO:0019184,GO:0019290,GO:0019748,GO:0034641,GO:0043043,GO:0043603,GO:0043604,GO:0044237,GO:0044249,GO:0044271,GO:0044550,GO:0044710,GO:0044711,GO:0051186,GO:0051188,GO:0071704,GO:1901564,GO:1901566,GO:1901576	K15653,K15664,K15666		bactNOG[38]	05C0W@bactNOG,0GBRH@delNOG,0HCTQ@dproNOG,16PMV@proNOG,COG0318@NOG,COG1020@NOG,COG2141@NOG	NA|NA|NA	Q	non-ribosomal peptide synthetase
Sequence_367	234267.Acid_6454	3.3e-29	137.9			K15727		bactNOG[38]	0056I@aciNOG,08KYK@bactNOG,0XPHF@NOG	NA|NA|NA	P	efflux transporter MFP subunit
Sequence_368	483219.LILAB_15515	7.2e-162	578.6					bactNOG[38]	07452@bactNOG,0GBYA@delNOG,0HDG2@dproNOG,0XTFW@NOG,174HD@proNOG	NA|NA|NA	S	T5orf172
Sequence_370	381666.H16_A0107	7.8e-100	372.5	TAM	GO:0005575,GO:0005622,GO:0005623,GO:0005737,GO:0008150,GO:0040007,GO:0044110,GO:0044116,GO:0044117,GO:0044119,GO:0044403,GO:0044419,GO:0044424,GO:0044464,GO:0051704	K00598,K02169		bactNOG[38]	07R6G@bactNOG,0B9WQ@bproNOG,173VR@proNOG,COG4106@NOG	NA|NA|NA	S	Catalyzes the S-adenosylmethionine monomethyl esterification of trans-aconitate (By similarity)
Sequence_372	483219.LILAB_26255	3.7e-110	406.8			K15653		bactNOG[38]	05C0W@bactNOG,0GBRH@delNOG,0HCTQ@dproNOG,16PMV@proNOG,COG1020@NOG	NA|NA|NA	Q	non-ribosomal peptide synthetase
Sequence_373	290398.Csal_0750	1.1e-45	192.6					bactNOG[38]	08C17@bactNOG,0QPBM@gproNOG,16QIY@proNOG,COG1396@NOG	NA|NA|NA	K	Transcriptional Regulator, XRE family
Sequence_374	483219.LILAB_13475	2.7e-148	533.5					bactNOG[38]	05GIA@bactNOG,0GM0T@delNOG,0HM6N@dproNOG,174ET@proNOG,COG5351@NOG	NA|NA|NA	S	Uncharacterized protein conserved in bacteria (DUF2169)
Sequence_376	378806.STAUR_5660	1.3e-107	398.3	CHEB	GO:0005575,GO:0005622,GO:0005623,GO:0005737,GO:0044424,GO:0044464	K03412		bactNOG[38]	05CMP@bactNOG,0GB88@delNOG,0HC1W@dproNOG,16Q0Q@proNOG,COG2201@NOG	NA|NA|NA	T	catalyzes the demethylation of specific methylglutamate residues introduced into the chemoreceptors (methyl-accepting chemotaxis proteins) by CheR (By similarity)
Sequence_377	378806.STAUR_0919	9.7e-10	73.2					bactNOG[38]	075VR@bactNOG,0GQ7S@delNOG,0HQA6@dproNOG,0ZCZP@NOG,185S9@proNOG	NA|NA|NA
Sequence_378	749414.SBI_03951	4.6e-07	64.3	GLSA	GO:0003674,GO:0003824,GO:0004359,GO:0006082,GO:0006520,GO:0006541,GO:0006543,GO:0006807,GO:0008150,GO:0008152,GO:0009056,GO:0009063,GO:0009064,GO:0009065,GO:0009987,GO:0016054,GO:0016787,GO:0016810,GO:0016811,GO:0019752,GO:0040008,GO:0043436,GO:0044237,GO:0044238,GO:0044248,GO:0044281,GO:0044282,GO:0044710,GO:0044712,GO:0045926,GO:0046395,GO:0048519,GO:0050789,GO:0065007,GO:0071704,GO:1901564,GO:…	K01425	GLUN	bactNOG[38]	00D39@actNOG,05CSV@bactNOG,COG2066@NOG	NA|NA|NA	E	glutaminase EC 3.5.1.2
Sequence_381	448385.sce7022	3.2e-231	808.9					bactNOG[38]	08MC9@bactNOG,0GSPP@delNOG,0HS4N@dproNOG,171SY@proNOG,COG0654@NOG	NA|NA|NA	C, H	FAD binding domain
Sequence_383	991905.SL003B_3621	0	1228.8			K06922		bactNOG[38]	01VCU@aproNOG,073NT@bactNOG,16T15@proNOG,COG1483@NOG	NA|NA|NA	S	Protein of unknown function (DUF499)
Sequence_384	379731.PST_1625	4.8e-102	379.8			K00355		bactNOG[38]	05DYS@bactNOG,16S64@proNOG,COG2249@NOG	NA|NA|NA	S	NADPH dehydrogenase quinone
Sequence_388	378806.STAUR_0328	1.2e-150	541.2					bactNOG[38]	07SEC@bactNOG,0GIJP@delNOG,0HJ4B@dproNOG,17W5B@proNOG,COG2133@NOG	NA|NA|NA	G	Inherit from bactNOG: glucose sorbosone dehydrogenase-like protein
Sequence_394	246197.MXAN_1765	1.4e-13	85.9	HOCH_1148		K07483		bactNOG[38]	05WMP@bactNOG,0GHQV@delNOG,0HIHQ@dproNOG,0XUYN@NOG,17MQB@proNOG	NA|NA|NA	L	Transposase
Sequence_400	366602.Caul_4665	1.2e-52	215.7		GO:0005575,GO:0016020	K01993,K02005		bactNOG[38]	01UZ1@aproNOG,07KET@bactNOG,173KZ@proNOG,COG0845@NOG	NA|NA|NA	M	secretion protein HlyD family
Sequence_404	448385.sce8846	2.7e-49	204.5					bactNOG[38]	05KCB@bactNOG,0GGD0@delNOG,0HH3Q@dproNOG,17C9H@proNOG,COG0640@NOG	NA|NA|NA	K	ArsR family transcriptional regulator
Sequence_405	329726.AM1_3504	5.6e-07	63.9					bactNOG[38]	06C3S@bactNOG,0XXWH@NOG	NA|NA|NA	S	Ribosomal protein L7/L12 C-terminal domain
Sequence_406	378806.STAUR_4300	2e-190	673.3					bactNOG[38]	08R69@bactNOG,0GGJN@delNOG,0HGE3@dproNOG,11FIF@NOG,17AP0@proNOG	NA|NA|NA
Sequence_407	378806.STAUR_7922	1.6e-06	62.4					bactNOG[38]	08WDB@bactNOG,0Z0JX@NOG,17BAD@proNOG	NA|NA|NA	K	transcriptional regulator, gntR family protein
Sequence_408	246197.MXAN_1031	3.7e-152	546.2					bactNOG[38]	08MK6@bactNOG,0GH09@delNOG,0HHSA@dproNOG,10DZH@NOG,16Y8I@proNOG	NA|NA|NA	M	group 1 glycosyl transferase
Sequence_409	378806.STAUR_2905	0	1473.8			K01176,K01187	AGM3PH,AGM4PH,AGMH	bactNOG[38]	07T9C@bactNOG,0GEBB@delNOG,0HFCH@dproNOG,16TH4@proNOG,COG0366@NOG,COG3979@NOG	NA|NA|NA	G	Alpha amylase catalytic
Sequence_413	246197.MXAN_3671	0	1556.6			K15726		bactNOG[38]	08IJF@bactNOG,0GSYQ@delNOG,0HSC1@dproNOG,172TN@proNOG,COG3696@NOG	NA|NA|NA	P	Heavy metal efflux pump, CzcA
Sequence_415	246197.MXAN_3133	3.9e-61	243.8					bactNOG[38]	05W0H@bactNOG,0GI17@delNOG,0HIJR@dproNOG,122MZ@NOG,17PSC@proNOG	NA|NA|NA	S	SNARE associated Golgi protein
Sequence_419	443255.SCLAV_0349	2.8e-59	237.7	SCLAV_0349				bactNOG[38]	05RN2@bactNOG,COG0714@NOG	NA|NA|NA	S	ATPase associated with various cellular activities
Sequence_420	246197.MXAN_6428	0	2247.2			K12132		bactNOG[38]	05D9P@bactNOG,1770D@proNOG,COG0515@NOG	NA|NA|NA	T	Serine threonine kinase family protein
Sequence_424	378806.STAUR_0215	8e-59	236.1	FIC				bactNOG[38]	07SP8@bactNOG,0GDXF@delNOG,0HEY8@dproNOG,17B21@proNOG,COG3177@NOG	NA|NA|NA	S	filamentation induced by cAMP protein fic
Sequence_428	483219.LILAB_01765	4.7e-96	359.8					bactNOG[38]	06MZD@bactNOG,0GKJ9@delNOG,0HKRE@dproNOG,0YDAY@NOG,17YCV@proNOG	NA|NA|NA
Sequence_430	290397.Adeh_3184	1.1e-124	454.9	NDVB	GO:0005575,GO:0005623,GO:0005886,GO:0016020,GO:0044464,GO:0071944	K00702,K13688		bactNOG[38]	05E2V@bactNOG,0GD2A@delNOG,0HDF2@dproNOG,16RNJ@proNOG,COG3459@NOG	NA|NA|NA	G	Glycosyltransferase 36
Sequence_432	246197.MXAN_3630	2.6e-198	699.5		GO:0008150,GO:0008152,GO:0009058,GO:0009987,GO:0016999,GO:0017000,GO:0017144,GO:0044237,GO:0044249	K15642,K15643		bactNOG[38]	07EEY@bactNOG,0GC3X@delNOG,0HDMW@dproNOG,18A56@proNOG,COG3321@NOG	NA|NA|NA	Q	polyketide synthase type I
Sequence_433	1005048.CFU_4268	4.2e-108	399.8	SDSL		K01754,K17989		bactNOG[38]	08JB0@bactNOG,0BAF8@bproNOG,16U1C@proNOG,COG1171@NOG	NA|NA|NA	E	pyridoxal-5'-phosphate-dependent protein beta subunit
Sequence_434	378806.STAUR_2476	3.7e-08	67.8					bactNOG[38]	08XA2@bactNOG,11KDC@NOG	NA|NA|NA	L	transposase
Sequence_435	667128.HMPREF0621_0207	9.8e-17	96.3					bactNOG[38]	062RB@bactNOG,11M9D@NOG	NA|NA|NA
Sequence_436	573061.Clocel_2194	1.8e-26	128.6	SCLAV_0112	GO:0003674,GO:0003824,GO:0004175,GO:0004252,GO:0008150,GO:0008152,GO:0008233,GO:0008236,GO:0016787,GO:0017171,GO:0070011	K01218,K01361,K01387,K13276		bactNOG[38]	05FEP@bactNOG,0NE5S@firmNOG,COG1404@NOG	NA|NA|NA	O	Inherit from bactNOG: peptidase S8 and S53, subtilisin, kexin, sedolisin
Sequence_438	339670.Bamb_5031	1.3e-114	421.4					bactNOG[38]	07WKZ@bactNOG,0XQ48@NOG,16R7X@proNOG	NA|NA|NA	K	LysR family transcriptional Regulator
Sequence_440	246197.MXAN_0146	2.4e-87	330.9					bactNOG[38]	06GBE@bactNOG,0GH9U@delNOG,0HI3A@dproNOG,0Y1IQ@NOG,17NQU@proNOG	NA|NA|NA
Sequence_443	1036673.KNP414_01400	1.7e-85	324.7					bactNOG[38]	0514V@bacNOG,05FD1@bactNOG,0NWTV@firmNOG,0XS6R@NOG	NA|NA|NA	S	Inherit from bactNOG: Membrane
Sequence_444	246197.MXAN_3729	5.5e-286	990.7					bactNOG[38]	06IHH@bactNOG,0XZQU@NOG	NA|NA|NA
Sequence_445	378806.STAUR_6305	2.6e-17	98.2					bactNOG[38]	07WUN@bactNOG,16V1P@proNOG,COG3209@NOG	NA|NA|NA	M	YD repeat protein
Sequence_446	246197.MXAN_5423	1.7e-69	271.6			K07100		bactNOG[38]	08V4Y@bactNOG,0GEJX@delNOG,17DMA@proNOG,COG1926@NOG	NA|NA|NA	S	phosphoribosyltransferase
Sequence_447	264732.Moth_1746	1.3e-08	69.3			K06921		bactNOG[38]	08NJV@bactNOG,0EQPQ@cloNOG,0NF5B@firmNOG,11Q99@NOG	NA|NA|NA	S	Archaeal ATPase
Sequence_449	83406.HDN1F_22020	8.1e-16	93.2					bactNOG[38]	06J52@bactNOG,0XQCP@NOG,16SHW@proNOG	NA|NA|NA	L	helicase domain protein
Sequence_453	629741.GCWU000324_00114	2.6e-06	61.6					bactNOG[38]	06BGJ@bactNOG,0Y0QM@NOG	NA|NA|NA
Sequence_456	483219.LILAB_36130	3.3e-195	689.1	HSDM	GO:0003674,GO:0003824,GO:0008150,GO:0008152,GO:0008168,GO:0008170,GO:0016740,GO:0016741,GO:0032259	K03427		bactNOG[38]	05CVR@bactNOG,0GBWH@delNOG,0HD8W@dproNOG,16PPK@proNOG,COG0286@NOG	NA|NA|NA	V	Type I restriction-modification system, M subunit
Sequence_457	572265.HDEF_0187	3.8e-138	499.6	GMHB	GO:0005575,GO:0005622,GO:0005623,GO:0005737,GO:0044424,GO:0044464	K00966,K02843,K03273,K15669		NOG[107]	COG0241@NOG,COG1208@NOG	NA|NA|NA	E	histidinol-phosphatase activity
Sequence_458	525903.Taci_1486	1.3e-234	820.1					bactNOG[38]	05D66@bactNOG,1C9WD@synNOG,COG1479@NOG	NA|NA|NA	S	Pfam:DUF2081
Sequence_459	246197.MXAN_4476	2.7e-51	211.1					bactNOG[38]	06S1Y@bactNOG,0GMQB@delNOG,0HMY3@dproNOG,0YJJY@NOG,180E7@proNOG	NA|NA|NA
Sequence_460	378806.STAUR_4427	1.5e-94	354.8	UGPA		K00963		bactNOG[38]	05TZZ@bactNOG,0GCW7@delNOG,0HDHJ@dproNOG,16X1I@proNOG,COG4284@NOG	NA|NA|NA	G	utp--glucose-1-phosphate uridylyltransferase
Sequence_461	501479.CSE45_4399	3.4e-78	300.4			K19267		bactNOG[38]	01SMJ@aproNOG,05ECR@bactNOG,16RSI@proNOG,COG0702@NOG	NA|NA|NA	G, M	NmrA family
Sequence_463	765420.OSCT_0742	5.3e-68	266.5	QOR	GO:0005575,GO:0005576,GO:0005618,GO:0005623,GO:0005886,GO:0016020,GO:0030312,GO:0044464,GO:0071944	K00344		bactNOG[38]	05EE6@bactNOG,0D3SM@chloNOG,0D7NZ@chlorNOG,COG0604@NOG	NA|NA|NA	C	Alcohol dehydrogenase zinc-binding domain protein
Sequence_464	391625.PPSIR1_40984	9.3e-89	335.5					bactNOG[38]	06GGS@bactNOG,0GIX5@delNOG,0HJH8@dproNOG,0Y4AV@NOG,17W0W@proNOG	NA|NA|NA
Sequence_465	378806.STAUR_3203	1.7e-207	729.9					bactNOG[38]	05BZU@bactNOG,0GJXY@delNOG,0HK4R@dproNOG,179SH@proNOG,COG0642@NOG,COG2203@NOG	NA|NA|NA	T	GAF
Sequence_466	448385.sce3516	3.6e-96	360.1					bactNOG[38]	07T44@bactNOG,0GC5Q@delNOG,0HDR2@dproNOG,16T26@proNOG,COG3209@NOG	NA|NA|NA	M	YD repeat protein
Sequence_467	377431.CferDRAFT_1460	6.1e-64	253.1					NOG[107]	COG4870@NOG	NA|NA|NA	O	cathepsin
Sequence_468	589865.DaAHT2_0329	0	1380.2					NOG[107]	COG3391@NOG	NA|NA|NA	S	40-residue yvtn family beta-propeller repeat protein
Sequence_472	756067.MicvaDRAFT_2506	3.7e-170	605.9			K01779		bactNOG[38]	07EF9@bactNOG,0FRE2@cyaNOG,COG1020@NOG	NA|NA|NA	Q	Amino acid adenylation domain protein
Sequence_474	246197.MXAN_6508	5.4e-121	442.6					bactNOG[38]	08ASF@bactNOG,0ZP25@NOG	NA|NA|NA	S	Protein of unknown function (DUF1212)
Sequence_476	236097.ADG881_2904	1.2e-56	228.8	YFHL				bactNOG[38]	05ECD@bactNOG,0QTVW@gproNOG,16S03@proNOG,COG2013@NOG	NA|NA|NA	S	Pfam:DUF124
Sequence_477	232348.SCB01_010100000025	2.7e-40	174.5					bactNOG[38]	07XFV@bactNOG,0XRCZ@NOG	NA|NA|NA	C	NAD-specific glutamate dehydrogenase
Sequence_480	246197.MXAN_4596	3.8e-127	463					NOG[107]	0XPD8@NOG	NA|NA|NA	Q	nonribosomal peptide
Sequence_481	261292.Nit79A3_1017	1.3e-66	261.9					bactNOG[38]	07M8D@bactNOG,0ZRG7@NOG	NA|NA|NA
Sequence_482	378806.STAUR_3272	1.2e-229	803.5			K06147,K11004		bactNOG[38]	08JJA@bactNOG,0GT3I@delNOG,0HSG6@dproNOG,173BW@proNOG,COG2274@NOG	NA|NA|NA	V	Type I secretion system ATPase
Sequence_486	411470.RUMGNA_00901	3.5e-08	67.8			K06919		bactNOG[38]	07VGB@bactNOG,0EPS7@cloNOG,0NE66@firmNOG,COG3378@NOG	NA|NA|NA	S	Phage plasmid primase, P4 family
Sequence_488	314608.KT99_15080	4.4e-59	236.9					bactNOG[38]	06E7Y@bactNOG,0Y6FU@NOG	NA|NA|NA
Sequence_489	483219.LILAB_21860	5.1e-31	143.7	HIPMA_0395				bactNOG[38]	05E1X@bactNOG,0GCYQ@delNOG,0HDCZ@dproNOG,16RQW@proNOG,COG1484@NOG	NA|NA|NA	L	IstB domain protein ATP-binding protein
Sequence_492	246197.MXAN_6984	6e-106	392.5					bactNOG[38]	08XBC@bactNOG,0GQUX@delNOG,0HQP1@dproNOG,11JZY@NOG,17BHU@proNOG	NA|NA|NA	S	Inherit from proNOG: -acetyltransferase
Sequence_495	103690.alr3475	6.5e-188	664.8	HSDM		K03427		bactNOG[38]	05CVR@bactNOG,0FJBQ@cyaNOG,COG0286@NOG	NA|NA|NA	V	N-6 DNA methylase
Sequence_496	395963.Bind_2674	0	1407.5	HSDR		K01153		bactNOG[38]	01RPM@aproNOG,05DZR@bactNOG,16RJB@proNOG,COG0610@NOG	NA|NA|NA	V	Type I site-specific deoxyribonuclease, HsdR family
Sequence_497	648757.Rvan_1430	5.7e-35	156.8					bactNOG[38]	026B1@aproNOG,08PA8@bactNOG,11F3D@NOG,177I0@proNOG	NA|NA|NA
Sequence_498	412030.XP_001438254.1	1.2e-13	85.9					euNOG[57]	0XP3K@NOG,KOG0266@euNOG	NA|NA|NA	K	wd repeat
Sequence_499	448385.sce9113	1e-63	252.3					bactNOG[38]	0611V@bactNOG,0GI7I@delNOG,0HIJ5@dproNOG,1271P@NOG,17PKW@proNOG	NA|NA|NA	S	domain-containing protein
Sequence_500	246197.MXAN_0081	1.1e-240	840.1	ACCD2	GO:0003674,GO:0003824,GO:0003989,GO:0006082,GO:0006629,GO:0006631,GO:0006633,GO:0008150,GO:0008152,GO:0008610,GO:0009058,GO:0009059,GO:0009273,GO:0009987,GO:0016053,GO:0016421,GO:0016740,GO:0016874,GO:0016885,GO:0019752,GO:0032787,GO:0034645,GO:0042546,GO:0043170,GO:0043436,GO:0044036,GO:0044038,GO:0044085,GO:0044237,GO:0044238,GO:0044249,GO:0044255,GO:0044260,GO:0044281,GO:0044283,GO:0044699,GO:…	K01969,K13778	MCCC,PPCOAC	bactNOG[38]	07QX3@bactNOG,0GB90@delNOG,0HCP0@dproNOG,16Q07@proNOG,COG4799@NOG	NA|NA|NA	I	carboxylase
Sequence_501	657309.BXY_21150	1e-36	162.5			K01179		bactNOG[38]	07H5Q@bactNOG,COG2730@NOG	NA|NA|NA	G	Endoglucanase (EC 3.2.1.4)
Sequence_502	234267.Acid_6890	2.1e-61	244.6					bactNOG[38]	05NXA@bactNOG,11X48@NOG	NA|NA|NA
Sequence_504	483219.LILAB_27070	1.9e-06	62			K15653		bactNOG[38]	05C0W@bactNOG,16PMV@proNOG,COG1020@NOG,COG3321@NOG	NA|NA|NA	Q	Peptide synthetase
Sequence_507	324602.Caur_0201	1.7e-07	65.5					NOG[107]	0ZKFU@NOG	NA|NA|NA
Sequence_510	378806.STAUR_7288	1.8e-307	1062					bactNOG[38]	07G3W@bactNOG,0GR7T@delNOG,0HQZ3@dproNOG,10022@NOG,18AUC@proNOG	NA|NA|NA
Sequence_513	483219.LILAB_36665	7.8e-37	162.9					bactNOG[38]	08X96@bactNOG,11JHK@NOG,17AJ5@proNOG	NA|NA|NA	S	P63C domain
Sequence_514	5664.LmjF.35.0520	4e-17	97.4					euNOG[57]	0IGIF@euNOG,0XQS3@NOG	NA|NA|NA	S	AHNAK nucleoprotein
Sequence_518	483219.LILAB_10375	1.4e-150	540.8					bactNOG[38]	0644X@bactNOG,0GNJ4@delNOG,0HNM7@dproNOG,0XS46@NOG,16YXQ@proNOG	NA|NA|NA	S	endonuclease exonuclease phosphatase family protein
Sequence_520	411903.COLAER_00909	2.5e-11	78.2					NOG[107]	0ZDSE@NOG	NA|NA|NA
Sequence_521	204669.Acid345_1450	8.5e-36	159.5					bactNOG[38]	005H6@aciNOG,05FTK@bactNOG,11VNR@NOG	NA|NA|NA	S	Protein of unknown function (DUF3224)
Sequence_524	5664.LmjF.35.0540	1.2e-13	85.9					euNOG[57]	0IGIF@euNOG,0XQS3@NOG	NA|NA|NA	S	AHNAK nucleoprotein
Sequence_525	246197.MXAN_0996	3.2e-144	519.6	PEAF				bactNOG[38]	05UY3@bactNOG,0GJ4Z@delNOG,0HNKT@dproNOG,11B95@NOG,1773M@proNOG	NA|NA|NA	S	FAD binding domain
Sequence_526	743722.Sph21_3221	2.8e-111	410.2	PHEB		K04516		bactNOG[38]	07RI0@bactNOG,099QE@bctoNOG,1AGCX@sphNOG,COG2876@NOG	NA|NA|NA	E	Chorismate mutase type II
Sequence_528	485913.Krac_9867	4.9e-92	346.3					bactNOG[38]	05I5C@bactNOG,11TAE@NOG	NA|NA|NA	L	MULE transposase, conserved domain
Sequence_529	378806.STAUR_2471	1.3e-124	454.5					bactNOG[38]	06W9X@bactNOG,0YR0E@NOG	NA|NA|NA
Sequence_530	483219.LILAB_25010	1e-81	312		GO:0001071,GO:0003674,GO:0003700,GO:0006355,GO:0008150,GO:0009889,GO:0010468,GO:0010556,GO:0019219,GO:0019222,GO:0031323,GO:0031326,GO:0050789,GO:0050794,GO:0051171,GO:0051252,GO:0060255,GO:0065007,GO:0080090,GO:2000112,GO:2001141	K02483,K07665		bactNOG[38]	05CK6@bactNOG,0GB1C@delNOG,0HENP@dproNOG,16QX5@proNOG,COG0745@NOG	NA|NA|NA	T	Two component transcriptional regulator
Sequence_531	1003195.SCAT_0566	8.7e-41	176	ERUM3880				bactNOG[38]	00GFD@actNOG,06WJS@bactNOG,COG5362@NOG,COG5410@NOG	NA|NA|NA	S	Terminase-like family
Sequence_532	999541.bgla_2g19680	6.4e-52	213			K02364,K04780,K05375		bactNOG[38]	05C0W@bactNOG,0BBD8@bproNOG,16PMV@proNOG,COG1020@NOG	NA|NA|NA	Q	Condensation domain
Sequence_534	391165.GbCGDNIH1_1054	7.7e-82	312.4	AZOR		K01118	ACPpds	bactNOG[38]	01X0K@aproNOG,08V3G@bactNOG,177T4@proNOG,COG1182@NOG	NA|NA|NA	I	Catalyzes the reductive cleavage of azo bond in aromatic azo compounds to the corresponding amines. Requires NADH, but not NADPH, as an electron donor for its activity (By similarity)
Sequence_535	4577.GRMZM5G875251_P01	2.5e-08	68.2					euNOG[57]	0JJYY@euNOG,0Z6FZ@NOG	NA|NA|NA	S	Protein of unknown function (DUF1602)
Sequence_538	378806.STAUR_0336	4.7e-196	691.8	MNOD_0308		K01990,K07487		bactNOG[38]	05EUN@bactNOG,0GEG5@delNOG,0HF04@dproNOG,16TU1@proNOG,COG3666@NOG	NA|NA|NA	L	Transposase (IS4 family protein)
Sequence_540	378806.STAUR_6144	1.5e-37	165.2					bactNOG[38]	07CYE@bactNOG,0ZA6K@NOG,187GH@proNOG	NA|NA|NA
Sequence_541	999541.bgla_2g19680	8.7e-33	149.4			K02364,K04780,K05375		bactNOG[38]	05C0W@bactNOG,0BBD8@bproNOG,16PMV@proNOG,COG1020@NOG	NA|NA|NA	Q	Condensation domain
Sequence_542	443144.GM21_1247	1.5e-215	756.5			K03724		bactNOG[38]	07QRT@bactNOG,0GANX@delNOG,0HBX6@dproNOG,16PRA@proNOG,COG1201@NOG	NA|NA|NA	L	DEAD DEAH box helicase
Sequence_543	246197.MXAN_1679	2.6e-170	606.3	COLS		K02484,K07636		bactNOG[38]	05GW5@bactNOG,0GG8F@delNOG,0HGFG@dproNOG,11PF8@NOG,177XZ@proNOG	NA|NA|NA	T	Histidine kinase
Sequence_544	656024.FsymDg_0566	2.2e-25	124.8					bactNOG[38]	00MR4@actNOG,05JKX@bactNOG,11R67@NOG	NA|NA|NA
Sequence_545	483219.LILAB_15100	1.2e-271	943	ERIC		K03281		bactNOG[38]	05CMQ@bactNOG,0GATN@delNOG,0HC3W@dproNOG,16Q83@proNOG,COG0038@NOG	NA|NA|NA	P	Cl- channel voltage-gated family protein
Sequence_546	246197.MXAN_0905	1.1e-19	105.9					bactNOG[38]	05ZT5@bactNOG,0GNVZ@delNOG,0HPJJ@dproNOG,1232W@NOG,1846Y@proNOG	NA|NA|NA
Sequence_548	246197.MXAN_1306	4.4e-69	270			K00647		bactNOG[38]	08EPG@bactNOG,0Y7TZ@NOG,17130@proNOG	NA|NA|NA
Sequence_549	246197.MXAN_3242	1.6e-100	374.4			K06872		bactNOG[38]	087ME@bactNOG,COG1512@NOG	NA|NA|NA	S	Inherit from COG: of methanol dehydrogenase type
Sequence_550	404589.Anae109_2067	1.5e-48	201.8					bactNOG[38]	069NR@bactNOG,0GKD4@delNOG,0HJYD@dproNOG,0XYQV@NOG,17RKD@proNOG	NA|NA|NA	S	Inherit from bactNOG: TPR repeat-containing protein
Sequence_552	63737.Npun_R2059	4.8e-44	186.8	KSE_00920T		K01576		bactNOG[38]	05FP9@bactNOG,0FQKW@cyaNOG,COG0028@NOG	NA|NA|NA	E, H	thiamine
Sequence_553	457425.SSHG_02008	1.1e-27	132.5					NOG[107]	COG3209@NOG	NA|NA|NA	M	YD repeat protein
Sequence_555	246197.MXAN_3636	0	2521.5			K15653		bactNOG[38]	05C0W@bactNOG,0GBRH@delNOG,0HCTQ@dproNOG,16PMV@proNOG,COG1020@NOG	NA|NA|NA	Q	non-ribosomal peptide synthetase
Sequence_556	5664.LmjF.35.0520	1.2e-29	139					euNOG[57]	0IGIF@euNOG,0XQS3@NOG	NA|NA|NA	S	AHNAK nucleoprotein
Sequence_557	399795.CtesDRAFT_PD2011	0	1771.5					bactNOG[38]	08P5D@bactNOG,0BD39@bproNOG,0ZSGI@NOG,1791Z@proNOG	NA|NA|NA	S	NACHT domain
Sequence_558	378806.STAUR_5327	5.2e-38	166.8					bactNOG[38]	06RWG@bactNOG,0GMSR@delNOG,0HMWX@dproNOG,0YIPK@NOG,180BR@proNOG	NA|NA|NA
Sequence_559	483219.LILAB_18430	6.9e-75	289.3					bactNOG[38]	06HW9@bactNOG,0GQI8@delNOG,0HQDT@dproNOG,0Y1CB@NOG,17TYQ@proNOG	NA|NA|NA
Sequence_560	290397.Adeh_1835	3.3e-21	110.9					bactNOG[38]	0799I@bactNOG,0GQWW@delNOG,0HQQI@dproNOG,0ZFXC@NOG,1867R@proNOG	NA|NA|NA	L	Phage integrase family
Sequence_561	378806.STAUR_3304	2.2e-182	646.4			K09136		bactNOG[38]	08QU3@bactNOG,119E1@NOG,17XDV@proNOG	NA|NA|NA	S	YcaO-like family
Sequence_562	156889.Mmc1_3301	6.9e-32	146.4					bactNOG[38]	06EZE@bactNOG,0Y45E@NOG,17UPP@proNOG	NA|NA|NA
Sequence_564	1082931.KKY_3491	1.3e-12	82.4					bactNOG[38]	023XX@aproNOG,06CAK@bactNOG,0XY04@NOG,17SK6@proNOG	NA|NA|NA
Sequence_565	1005048.CFU_3389	1.6e-44	188.3		GO:0003674,GO:0003824,GO:0008150,GO:0008152,GO:0016787,GO:0016788			bactNOG[38]	05XNY@bactNOG,0BIJC@bproNOG,0XXFQ@NOG,16ZEA@proNOG	NA|NA|NA	S	alpha/beta hydrolase fold
Sequence_568	452662.SJA_C1-20350	5.9e-47	196.4					bactNOG[38]	01Z1K@aproNOG,05FRT@bactNOG,11R7U@NOG,17E2J@proNOG	NA|NA|NA
Sequence_576	246197.MXAN_2221	2.6e-79	303.9					bactNOG[38]	08QHV@bactNOG,0GMXR@delNOG,0HMQT@dproNOG,11DE9@NOG,18189@proNOG	NA|NA|NA	M	M27 family peptidase
Sequence_577	349163.Acry_2218	1.8e-43	184.9	YQJI	GO:0006950,GO:0006974,GO:0008150,GO:0009987,GO:0033554,GO:0044699,GO:0044763,GO:0050896,GO:0051716			bactNOG[38]	020TM@aproNOG,05NTW@bactNOG,17FCC@proNOG,COG1695@NOG	NA|NA|NA	K	Transcriptional regulator
Sequence_580	378806.STAUR_7288	4e-311	1073.5					bactNOG[38]	07G3W@bactNOG,0GR7T@delNOG,0HQZ3@dproNOG,10022@NOG,18AUC@proNOG	NA|NA|NA
Sequence_582	266940.Krad_0565	9e-96	358.6					bactNOG[38]	011W2@actNOG,05Q32@bactNOG,1202S@NOG	NA|NA|NA
Sequence_585	483219.LILAB_21435	5.8e-103	382.5					bactNOG[38]	05CWD@bactNOG,0GNHS@delNOG,0HNJS@dproNOG,16TBZ@proNOG,COG0451@NOG	NA|NA|NA	G, M	NmrA-like family
Sequence_588	324602.Caur_0201	5.9e-07	63.5					NOG[107]	0ZKFU@NOG	NA|NA|NA
Sequence_591	246197.MXAN_0512	2.1e-89	337.4					bactNOG[38]	08VR9@bactNOG,0GG58@delNOG,0HH01@dproNOG,11Z0E@NOG,17AF0@proNOG	NA|NA|NA	S	methyltransferase, type 11
Sequence_592	31964.CMS_1152	9e-173	614.4	ASPA	GO:0003674,GO:0003824,GO:0005575,GO:0005622,GO:0005623,GO:0005737,GO:0005829,GO:0006082,GO:0006520,GO:0006531,GO:0006807,GO:0008150,GO:0008152,GO:0008652,GO:0008797,GO:0009058,GO:0009066,GO:0009987,GO:0016020,GO:0016053,GO:0016829,GO:0016840,GO:0016841,GO:0019752,GO:0043436,GO:0043648,GO:0044237,GO:0044238,GO:0044249,GO:0044281,GO:0044283,GO:0044424,GO:0044444,GO:0044464,GO:0044710,GO:0044711,GO:…	K01744	ASPT	bactNOG[38]	014PA@actNOG,08IJ0@bactNOG,COG1027@NOG	NA|NA|NA	E	Aspartate ammonia-lyase
Sequence_595	290397.Adeh_3127	1.8e-08	68.6					bactNOG[38]	06M5C@bactNOG,0GJZW@delNOG,0HK6K@dproNOG,0YAUJ@NOG,17XBK@proNOG	NA|NA|NA
Sequence_597	483219.LILAB_14990	5.4e-77	296.2			K00647,K09458		NOG[107]	COG0304@NOG	NA|NA|NA	I	Catalyzes the condensation reaction of fatty acid synthesis by the addition to an acyl acceptor of two carbons from malonyl-ACP (By similarity)
Sequence_600	1005048.CFU_0018	4e-133	482.6					bactNOG[38]	05CVD@bactNOG,0BABJ@bproNOG,0XP8X@NOG,16QBQ@proNOG	NA|NA|NA
Sequence_601	1042876.PPS_3359	4.5e-185	655.2			K07459		bactNOG[38]	05D1M@bactNOG,16V3D@proNOG,COG3593@NOG	NA|NA|NA	L	ATP-dependent OLD family endonuclease
Sequence_602	483219.LILAB_32860	2.2e-272	945.3					bactNOG[38]	06PIN@bactNOG,0GM08@delNOG,0HM64@dproNOG,0YF9R@NOG,17XSH@proNOG	NA|NA|NA
Sequence_603	596154.Alide2_4460	1.9e-26	128.3	NAS		K08076		bactNOG[38]	05F9A@bactNOG,0ZPX7@NOG,17B2T@proNOG	NA|NA|NA	O	Astacin (Peptidase family M12A)
Sequence_605	227882.SAV_3887	7.1e-146	525			K08170		bactNOG[38]	00DFN@actNOG,05EDF@bactNOG,0XQZX@NOG	NA|NA|NA	P	drug resistance transporter, EmrB QacA subfamily
Sequence_606	483219.LILAB_08450	2.6e-20	107.8					bactNOG[38]	063AI@bactNOG,0GMWG@delNOG,0HMZC@dproNOG,129SH@NOG,17KJ7@proNOG	NA|NA|NA	S	lipoprotein
Sequence_609	485913.Krac_11909	2.7e-193	682.6			K06147		bactNOG[38]	08JJA@bactNOG,0D602@chloNOG,COG2274@NOG	NA|NA|NA	V	ABC transporter related
Sequence_611	404589.Anae109_3558	2.4e-21	111.3			K12132		bactNOG[38]	08HMP@bactNOG,0GSTU@delNOG,0HS7U@dproNOG,172A0@proNOG,COG0515@NOG	NA|NA|NA	T	serine threonine protein kinase with WD40 repeats
Sequence_614	1042876.PPS_1396	3.7e-06	60.8	FUMC	GO:0005575,GO:0005622,GO:0005623,GO:0005737,GO:0044424,GO:0044464	K01679	FUM	bactNOG[38]	05C9Q@bactNOG,0QHQ4@gproNOG,16PGI@proNOG,COG0114@NOG	NA|NA|NA	C	fumarate hydratase Class II
Sequence_615	279714.FuraDRAFT_0942	4.3e-111	409.5	SBNA		K01697,K01738		bactNOG[38]	05C6T@bactNOG,0BCYD@bproNOG,1757R@proNOG,COG0031@NOG	NA|NA|NA	E	Pyridoxal-phosphate dependent enzyme
Sequence_617	314264.ROS217_19752	1.8e-34	154.8					bactNOG[38]	06I4H@bactNOG,0XVYP@NOG	NA|NA|NA
Sequence_621	253839.SSNG_06730	4.9e-152	545.4		GO:0003674,GO:0003824,GO:0004175,GO:0004252,GO:0008150,GO:0008152,GO:0008233,GO:0008236,GO:0016787,GO:0017171,GO:0070011	K17734		bactNOG[38]	05T7R@bactNOG,0XNQ9@NOG	NA|NA|NA	O	peptidase S8 and S53, subtilisin, kexin, sedolisin
Sequence_623	378806.STAUR_0503	1.4e-130	474.2	YJJJ				bactNOG[38]	05EUP@bactNOG,0GEF5@delNOG,0HF4Z@dproNOG,0XRIH@NOG,16PWK@proNOG	NA|NA|NA	S	HipA-like N-terminal domain
Sequence_625	448385.sce6759	2.8e-43	184.1					bactNOG[38]	05TJ8@bactNOG,178UR@proNOG,COG4938@NOG	NA|NA|NA	S	Protein of unknown function (DUF3696)
Sequence_626	5664.LmjF.35.0520	6.9e-13	83.2					euNOG[57]	0IGIF@euNOG,0XQS3@NOG	NA|NA|NA	S	AHNAK nucleoprotein
Sequence_627	246197.MXAN_6579	3.1e-239	835.1	BTUB	GO:0005575,GO:0005623,GO:0009279,GO:0016020,GO:0019867,GO:0030312,GO:0030313,GO:0031975,GO:0044462,GO:0044464,GO:0071944	K02014		bactNOG[38]	05DW8@bactNOG,0GB9R@delNOG,0HCPU@dproNOG,177AI@proNOG,COG4206@NOG	NA|NA|NA	P	TonB-dependent receptor
Sequence_631	3218.PP1S46_300V6.1	3.6e-78	300.1					virNOG[6]	0IYNP@euNOG,1BYNH@strNOG,1E5ZQ@virNOG,COG0667@NOG	NA|NA|NA	C	Aldo/keto reductase family
Sequence_633	246197.MXAN_4309	2.6e-129	469.9			K03088		bactNOG[38]	05EMN@bactNOG,0GH0M@delNOG,0HHFZ@dproNOG,16Q9K@proNOG,COG1595@NOG	NA|NA|NA	K	ECF subfamily RNA polymerase
Sequence_634	483219.LILAB_30335	0	1442.2	MESO_0046				bactNOG[38]	07XUR@bactNOG,0GDG1@delNOG,0HEK1@dproNOG,0ZW7C@NOG,16TX2@proNOG	NA|NA|NA
Sequence_636	342108.amb3028	6e-110	405.6	ISCS	GO:0001522,GO:0003674,GO:0003824,GO:0004123,GO:0005215,GO:0005488,GO:0005575,GO:0005622,GO:0005623,GO:0005737,GO:0006139,GO:0006396,GO:0006399,GO:0006400,GO:0006725,GO:0006807,GO:0006810,GO:0008033,GO:0008150,GO:0008152,GO:0008483,GO:0009000,GO:0009058,GO:0009451,GO:0009987,GO:0010467,GO:0016043,GO:0016070,GO:0016226,GO:0016740,GO:0016769,GO:0016782,GO:0016783,GO:0016829,GO:0016846,GO:0018130,GO:…	K04487	AMPTASECG,CYSDSF,I2FE2SS,I2FE2SS2,ICYSDS	bactNOG[38]	01R46@aproNOG,05C3J@bactNOG,16Q9Z@proNOG,COG1104@NOG	NA|NA|NA	E	Cysteine desulfurase
Sequence_640	749414.SBI_03137	1.2e-126	461.1	RHSA	GO:0005575,GO:0005618,GO:0005623,GO:0030312,GO:0044464,GO:0071944			bactNOG[38]	05CNA@bactNOG,COG3209@NOG	NA|NA|NA	M	YD repeat protein
Sequence_644	378806.STAUR_6620	1.2e-171	610.5					bactNOG[38]	0800Y@bactNOG,0GP5N@delNOG,0HP5H@dproNOG,17JSG@proNOG,COG3568@NOG	NA|NA|NA	S	Inherit from bactNOG: Endonuclease Exonuclease phosphatase
Sequence_645	246197.MXAN_1869	4.2e-55	223.4					bactNOG[38]	06NGD@bactNOG,0GKG1@delNOG,0HKMZ@dproNOG,0YDZR@NOG,17ZAR@proNOG	NA|NA|NA
Sequence_649	378806.STAUR_2417	3.2e-18	100.9					bactNOG[38]	08XA2@bactNOG,0GQHW@delNOG,0HQDH@dproNOG,11KDC@NOG,17022@proNOG	NA|NA|NA	L	Inherit from bactNOG: Transposase
Sequence_658	378806.STAUR_2441	9.1e-236	823.5			K00558		bactNOG[38]	05DVF@bactNOG,0GF24@delNOG,0HGSC@dproNOG,17178@proNOG,COG0270@NOG	NA|NA|NA	L	cytosine-specific methyltransferase
Sequence_662	483219.LILAB_34735	1.6e-224	786.2		GO:0003674,GO:0003824,GO:0004029,GO:0006066,GO:0006081,GO:0008150,GO:0008152,GO:0009056,GO:0009987,GO:0016491,GO:0016620,GO:0016903,GO:0018467,GO:0044237,GO:0044281,GO:0044282,GO:0044710,GO:0044712,GO:0046164,GO:0046292,GO:0055114,GO:0071704,GO:1901575,GO:1901615,GO:1901616	K00098,K00148		bactNOG[38]	05E2A@bactNOG,0GM54@delNOG,0HMAV@dproNOG,16RE7@proNOG,COG1063@NOG	NA|NA|NA	C	Alcohol dehydrogenase GroES domain protein
Sequence_664	483219.LILAB_25650	2e-65	257.7					bactNOG[38]	06ZYA@bactNOG,0GNZ9@delNOG,0HP05@dproNOG,0YZ49@NOG,1832N@proNOG	NA|NA|NA
Sequence_665	479432.Sros_9087	1.7e-13	85.1					bactNOG[38]	00R65@actNOG,0662X@bactNOG,1232Z@NOG	NA|NA|NA
Sequence_671	378806.STAUR_3269	5.1e-178	631.7	WPRA	GO:0003674,GO:0003824,GO:0004175,GO:0004252,GO:0005575,GO:0005618,GO:0005623,GO:0008150,GO:0008152,GO:0008233,GO:0008236,GO:0016787,GO:0017171,GO:0030312,GO:0044464,GO:0070011,GO:0071944	K13274,K14645		bactNOG[38]	05RX7@bactNOG,0GCE1@delNOG,0HD4V@dproNOG,16S2G@proNOG,COG1404@NOG	NA|NA|NA	O	peptidase S8 S53 subtilisin kexin sedolisin
Sequence_676	483219.LILAB_11510	2.7e-86	327					bactNOG[38]	05GE6@bactNOG,0GGNA@delNOG,0HH8Q@dproNOG,11FY5@NOG,17B8M@proNOG	NA|NA|NA
Sequence_681	483219.LILAB_18895	1e-29	139					bactNOG[38]	0607C@bactNOG,0GHYE@delNOG,0HIDH@dproNOG,12902@NOG,17P4G@proNOG	NA|NA|NA
Sequence_682	378806.STAUR_2673	1.5e-190	673.3					bactNOG[38]	067TQ@bactNOG,0XUI3@NOG,186V4@proNOG	NA|NA|NA
Sequence_686	272560.BPSL0555	1.5e-30	141.7					bactNOG[38]	06J60@bactNOG,0Y9ES@NOG,17WN8@proNOG	NA|NA|NA
Sequence_690	483219.LILAB_01765	8e-80	305.4					bactNOG[38]	06MZD@bactNOG,0GKJ9@delNOG,0HKRE@dproNOG,0YDAY@NOG,17YCV@proNOG	NA|NA|NA
Sequence_692	196162.Noca_3555	5.9e-14	86.7					bactNOG[38]	00WIX@actNOG,06HJQ@bactNOG,0YD8I@NOG	NA|NA|NA	S	Inherit from bactNOG: Hyalin repeat protein
Sequence_694	426355.Mrad2831_4160	3e-34	154.1	PDEN_1222				bactNOG[38]	01XYH@aproNOG,08UWV@bactNOG,17BFT@proNOG,COG3293@NOG	NA|NA|NA	L	Transposase
Sequence_695	5664.LmjF.35.0520	5.2e-10	73.6					euNOG[57]	0IGIF@euNOG,0XQS3@NOG	NA|NA|NA	S	AHNAK nucleoprotein
Sequence_697	246197.MXAN_6679	6.8e-212	744.2					bactNOG[38]	07YER@bactNOG,16YB2@proNOG,COG3209@NOG	NA|NA|NA	M	Inherit from COG: YD repeat protein
Sequence_698	279714.FuraDRAFT_3208	2.1e-301	1041.6			K00123		bactNOG[38]	08HIZ@bactNOG,0BRCN@bproNOG,1728R@proNOG,COG3383@NOG	NA|NA|NA	C	formate dehydrogenase, alpha subunit
Sequence_699	483219.LILAB_09565	2.5e-73	283.9	CHIS	GO:0000155,GO:0000156,GO:0000160,GO:0003674,GO:0003824,GO:0004672,GO:0004673,GO:0004871,GO:0004872,GO:0006464,GO:0006468,GO:0006793,GO:0006796,GO:0007154,GO:0007165,GO:0008150,GO:0008152,GO:0009987,GO:0016301,GO:0016310,GO:0016740,GO:0016772,GO:0016773,GO:0016775,GO:0019538,GO:0023014,GO:0023052,GO:0035556,GO:0036211,GO:0038023,GO:0043170,GO:0043412,GO:0044237,GO:0044238,GO:0044260,GO:0044267,GO:…	K19694		bactNOG[38]	05BZU@bactNOG,0GBF5@delNOG,0HCWS@dproNOG,0XNMH@NOG,16PBK@proNOG	NA|NA|NA	T	Histidine kinase
Sequence_701	118168.MC7420_1065	4.2e-190	671.8					bactNOG[38]	07ANK@bactNOG,0YW7M@NOG	NA|NA|NA
Sequence_705	378806.STAUR_7922	1.1e-07	65.9					bactNOG[38]	08WDB@bactNOG,0Z0JX@NOG,17BAD@proNOG	NA|NA|NA	K	transcriptional regulator, gntR family protein
Sequence_707	391600.BBAL3_660	1e-79	305.1					bactNOG[38]	02CVP@aproNOG,05TJ8@bactNOG,178UR@proNOG,COG4938@NOG	NA|NA|NA	S	Protein of unknown function (DUF3696)
Sequence_711	639283.Snov_2784	1.1e-17	99	GRXC	GO:0005575,GO:0005622,GO:0005623,GO:0005737,GO:0044424,GO:0044464	K03676		bactNOG[38]	021FQ@aproNOG,05VW4@bactNOG,17K5B@proNOG,COG0695@NOG	NA|NA|NA	O	Glutaredoxin
Sequence_713	378806.STAUR_5767	4.6e-144	518.8					bactNOG[38]	06TK7@bactNOG,0GMVJ@delNOG,0HN3U@dproNOG,0YM37@NOG,180E5@proNOG	NA|NA|NA
Sequence_716	320771.Cflav_PD6462	4.7e-16	93.6	YIBA	GO:0006950,GO:0006974,GO:0008150,GO:0009636,GO:0009987,GO:0033554,GO:0042221,GO:0044699,GO:0044763,GO:0046677,GO:0050896,GO:0051716			bactNOG[38]	05NUP@bactNOG,127FW@NOG	NA|NA|NA	S	lyase containing HEAT-repeat
Sequence_717	378806.STAUR_7748	1.8e-84	320.9			K03088		bactNOG[38]	06QKD@bactNOG,0GMDZ@delNOG,0HMP5@dproNOG,0YHYV@NOG,1804T@proNOG	NA|NA|NA	K	rna polymerase, sigma(70) factor
Sequence_718	5664.LmjF.35.0540	6.8e-15	89.7					euNOG[57]	0IGIF@euNOG,0XQS3@NOG	NA|NA|NA	S	AHNAK nucleoprotein
Sequence_720	177437.HRM2_44520	8.3e-255	886.7					bactNOG[38]	06J52@bactNOG,0GCDW@delNOG,0HCM0@dproNOG,0XQCP@NOG,16SHW@proNOG	NA|NA|NA	L	helicase domain protein
Sequence_722	378806.STAUR_7120	1.3e-154	553.9					bactNOG[38]	05FG1@bactNOG,11QWH@NOG	NA|NA|NA	S	Phytanoyl-CoA dioxygenase (PhyH)
Sequence_724	246197.MXAN_3636	9.5e-219	766.9			K15653		bactNOG[38]	05C0W@bactNOG,0GBRH@delNOG,0HCTQ@dproNOG,16PMV@proNOG,COG1020@NOG	NA|NA|NA	Q	non-ribosomal peptide synthetase
Sequence_728	246197.MXAN_3141	1.1e-92	348.2					bactNOG[38]	08Y84@bactNOG,0GGI5@delNOG,0HH61@dproNOG,11MQ1@NOG,17DHC@proNOG	NA|NA|NA
Sequence_729	246197.MXAN_7005	2.1e-24	121.3					bactNOG[38]	06R44@bactNOG,0GM68@delNOG,0HMC1@dproNOG,0YHU8@NOG,18059@proNOG	NA|NA|NA
Sequence_734	690850.Desaf_1945	1e-42	182.2	CLP_1629				bactNOG[38]	05K6U@bactNOG,0GQBT@delNOG,0HPXC@dproNOG,11TPP@NOG,17FC8@proNOG	NA|NA|NA
Sequence_735	483219.LILAB_11750	2.7e-117	429.9					NOG[107]	COG0515@NOG	NA|NA|NA	T	Serine Threonine protein kinase
Sequence_736	378806.STAUR_1127	1e-15	92.4					bactNOG[38]	072HR@bactNOG,0GNWD@delNOG,0HNXE@dproNOG,0YXQB@NOG,18352@proNOG	NA|NA|NA	S	Protein of unknown function (DUF2381)
Sequence_738	502025.Hoch_6182	3e-23	117.5			K12132		bactNOG[38]	07TQB@bactNOG,0GCT0@delNOG,0HE5W@dproNOG,16XEI@proNOG,COG0515@NOG	NA|NA|NA	T	Serine Threonine protein kinase
Sequence_739	246197.MXAN_4195	6.4e-74	285.8					bactNOG[38]	05UGH@bactNOG,0GKY8@delNOG,0HM4A@dproNOG,11X5H@NOG,17YHZ@proNOG	NA|NA|NA
Sequence_743	246197.MXAN_1542	3.6e-45	190.3					bactNOG[38]	078VW@bactNOG,0ZCKJ@NOG	NA|NA|NA
Sequence_744	290397.Adeh_2298	9.4e-62	245.4					bactNOG[38]	05RAZ@bactNOG,0GJA8@delNOG,0HJS3@dproNOG,17H9W@proNOG,COG1309@NOG	NA|NA|NA	K	Transcriptional regulator TetR family
Sequence_747	449447.MAE_09870	1.9e-06	61.6	MAE_16570				bactNOG[38]	08PQ2@bactNOG,0FMH7@cyaNOG,0XTXU@NOG	NA|NA|NA	L	Transposase
Sequence_748	483219.LILAB_20010	7.1e-17	96.3					bactNOG[38]	064JK@bactNOG,0GH7S@delNOG,0HI18@dproNOG,12286@NOG,17K2D@proNOG	NA|NA|NA	S	repeat protein
Sequence_749	471853.Bcav_0627	0	1094.3	SCLAV_0112	GO:0003674,GO:0003824,GO:0004175,GO:0004252,GO:0008150,GO:0008152,GO:0008233,GO:0008236,GO:0016787,GO:0017171,GO:0070011	K01387		bactNOG[38]	00CID@actNOG,05FEP@bactNOG,COG1404@NOG	NA|NA|NA	O	Peptidase S8 and S53 subtilisin kexin sedolisin
Sequence_750	378806.STAUR_0303	4.8e-183	648.3			K07712		bactNOG[38]	05GJ7@bactNOG,0GC7A@delNOG,0HDRC@dproNOG,16T87@proNOG,COG2204@NOG	NA|NA|NA	K	Sigma-54 dependent transcriptional regulator
Sequence_754	294746.XP_001487825.1	2.2e-10	74.7			K01186		fuNOG[21]	03TX4@ascNOG,0G3CR@debNOG,0J0PN@euNOG,0PQZY@fuNOG,0YDJP@NOG,13U92@opiNOG,19BZ8@saccNOG	NA|NA|NA	S	Hyphally regulated cell wall protein N-terminal
Sequence_759	632772.ROP_54460	7.4e-19	102.8					bactNOG[38]	00CTS@actNOG,07WJ4@bactNOG,0XPH7@NOG	NA|NA|NA	S	Metalloprotease MEP1-like protein
Sequence_761	272943.RSP_3642	1.2e-45	191.8			K06920		bactNOG[38]	05K2I@bactNOG,17F4X@proNOG,COG0603@NOG	NA|NA|NA	S	Catalyzes the ATP-dependent conversion of 7-carboxy-7- deazaguanine (CDG) to 7-cyano-7-deazaguanine (preQ(0)) (By similarity)
Sequence_762	1045855.DSC_11470	2.3e-20	107.8			K03088		bactNOG[38]	05NK8@bactNOG,0QUWG@gproNOG,0XT41@NOG,17GCH@proNOG	NA|NA|NA	K	RNA polymerase, sigma-24 subunit, ECF subfamily
Sequence_767	566461.SSFG_06274	2.7e-21	110.9					NOG[107]	COG1020@NOG	NA|NA|NA	Q	non-ribosomal peptide synthetase
Sequence_768	246197.MXAN_1115	2.6e-48	200.7		GO:0005575,GO:0005623,GO:0005886,GO:0016020,GO:0044464,GO:0071944	K06402		bactNOG[38]	06KZE@bactNOG,0GEST@delNOG,0HFTQ@dproNOG,16UNJ@proNOG,COG1994@NOG	NA|NA|NA	S	Peptidase M50
Sequence_769	5664.LmjF.35.0520	3.3e-19	104					euNOG[57]	0IGIF@euNOG,0XQS3@NOG	NA|NA|NA	S	AHNAK nucleoprotein
Sequence_773	246197.MXAN_0839	1.2e-205	723.4					bactNOG[38]	05IJF@bactNOG,0GQ9I@delNOG,0HQ5R@dproNOG,0XSSJ@NOG,1768M@proNOG	NA|NA|NA	S	Inherit from proNOG: Protein of unknown function, DUF482
Sequence_774	1036673.KNP414_02004	2.3e-36	161					bactNOG[38]	04ZMB@bacNOG,06M7P@bactNOG,0NU0G@firmNOG,0YCAC@NOG	NA|NA|NA
Sequence_777	247634.GPB2148_2180	3.6e-10	73.9	AGUR	GO:0006082,GO:0006355,GO:0006520,GO:0006525,GO:0006560,GO:0006807,GO:0008150,GO:0008152,GO:0009064,GO:0009889,GO:0009987,GO:0010468,GO:0010556,GO:0019219,GO:0019222,GO:0019752,GO:0031323,GO:0031326,GO:0043436,GO:0044237,GO:0044238,GO:0044281,GO:0044710,GO:0046483,GO:0050789,GO:0050794,GO:0051171,GO:0051252,GO:0060255,GO:0065007,GO:0071704,GO:0080090,GO:1901360,GO:1901564,GO:1901605,GO:2000112,GO:…			bactNOG[38]	05QZA@bactNOG,0QYE0@gproNOG,17SDF@proNOG,COG1309@NOG	NA|NA|NA	K	Tet-R family transcriptional regulator
Sequence_779	483219.LILAB_05530	1e-148	534.3					bactNOG[38]	073FT@bactNOG,0GJDI@delNOG,0HJB2@dproNOG,16TN7@proNOG,COG4886@NOG	NA|NA|NA	K, L, T	Leucine Rich Repeat
Sequence_781	795359.TOPB45_0147	2.6e-37	164.1					bactNOG[38]	08ZIM@bactNOG,11NXI@NOG	NA|NA|NA	S	MTH538 TIR-like domain (DUF1863)
Sequence_782	398767.Glov_3517	1.7e-188	666.4	HSDM		K03427		bactNOG[38]	05CVR@bactNOG,0GBWH@delNOG,0HD8W@dproNOG,16PPK@proNOG,COG0286@NOG	NA|NA|NA	V	Type I restriction-modification system, M subunit
Sequence_787	246197.MXAN_0956	0	1162.5					bactNOG[38]	07SEC@bactNOG,0GIJP@delNOG,0HJ4B@dproNOG,17W5B@proNOG,COG2133@NOG	NA|NA|NA	G	Inherit from bactNOG: glucose sorbosone dehydrogenase-like protein
Sequence_788	246197.MXAN_6428	0	1550.8			K12132		bactNOG[38]	05D9P@bactNOG,1770D@proNOG,COG0515@NOG	NA|NA|NA	T	Serine threonine kinase family protein
Sequence_791	457427.SSOG_03612	2e-72	280.8					NOG[107]	COG0457@NOG	NA|NA|NA	S	repeat-containing protein
Sequence_794	399739.Pmen_1048	9.5e-136	491.1					bactNOG[38]	063G3@bactNOG,0R2KD@gproNOG,17T77@proNOG,COG5635@NOG	NA|NA|NA	T	signal transduction protein with Nacht domain
Sequence_795	448385.sce1012	2.9e-60	240.4			K00433		bactNOG[38]	08EXH@bactNOG,0GSJD@delNOG,0HS19@dproNOG,171AN@proNOG,COG0596@NOG	NA|NA|NA	S	hydrolase
Sequence_797	378806.STAUR_2667	9.1e-123	448					bactNOG[38]	06J8B@bactNOG,0GKY2@delNOG,0HM43@dproNOG,0Y9QA@NOG,17YHI@proNOG	NA|NA|NA	S	Protein of unknown function (DUF2381)
Sequence_798	5664.LmjF.35.0520	8e-18	99.4					euNOG[57]	0IGIF@euNOG,0XQS3@NOG	NA|NA|NA	S	AHNAK nucleoprotein
Sequence_800	483219.LILAB_05625	1.1e-48	201.8					bactNOG[38]	06V93@bactNOG,0GNPT@delNOG,0HNRM@dproNOG,0YS3X@NOG,1822W@proNOG	NA|NA|NA
Sequence_801	378806.STAUR_2426	9e-195	687.2					bactNOG[38]	06INR@bactNOG,0GKZX@delNOG,0HM5U@dproNOG,0Y8A9@NOG,17Z5U@proNOG	NA|NA|NA
Sequence_803	246197.MXAN_4204	8.5e-97	361.7					bactNOG[38]	08BKE@bactNOG,0GGFI@delNOG,0HHAT@dproNOG,0ZQP3@NOG,17J7D@proNOG	NA|NA|NA	S	Inherit from bactNOG: Membrane
Sequence_804	378806.STAUR_0678	1.4e-107	397.5					bactNOG[38]	06HZV@bactNOG,0XVRP@NOG	NA|NA|NA	S	A-factor biosynthesis hotdog domain
Sequence_805	263358.VAB18032_12255	9.3e-51	208.8					bactNOG[38]	00NHY@actNOG,05FP8@bactNOG,COG3246@NOG	NA|NA|NA	S	Prokaryotic protein of unknown function (DUF849)
Sequence_807	483219.LILAB_30110	0	1868.6			K15653		bactNOG[38]	05C0W@bactNOG,0GBRH@delNOG,0HCTQ@dproNOG,16PMV@proNOG,COG1020@NOG	NA|NA|NA	Q	non-ribosomal peptide synthetase
Sequence_812	246197.MXAN_1816	5e-81	309.3					bactNOG[38]	08P6Q@bactNOG,0GNE3@delNOG,0HNGC@dproNOG,0ZB9I@NOG,1825N@proNOG	NA|NA|NA
Sequence_813	290397.Adeh_3214	4.1e-131	475.7					bactNOG[38]	05CPC@bactNOG,0GBCG@delNOG,0HCSW@dproNOG,16RUJ@proNOG,COG0667@NOG	NA|NA|NA	C	aldo keto reductase
Sequence_814	246197.MXAN_6127	1.5e-154	553.5	GURA_0887				bactNOG[38]	081BB@bactNOG,0GGIA@delNOG,0HGGI@dproNOG,1765D@proNOG,COG5659@NOG	NA|NA|NA	L	Transposase
Sequence_816	448385.sce2817	5.4e-83	315.8					bactNOG[38]	06YC6@bactNOG,0GI9Q@delNOG,0HJDZ@dproNOG,0XUTB@NOG,17Q9P@proNOG	NA|NA|NA
Sequence_817	502025.Hoch_6274	3e-198	698.7	GM18_0589	GO:0003674,GO:0006091,GO:0008150,GO:0008152,GO:0009055,GO:0009061,GO:0009987,GO:0015980,GO:0019645,GO:0022900,GO:0022904,GO:0044237,GO:0044710,GO:0045333,GO:0055114			bactNOG[38]	07Y1N@bactNOG,0GPVQ@delNOG,0HPTN@dproNOG,0XPE1@NOG,16QHP@proNOG	NA|NA|NA	O	Inherit from proNOG: polyheme membrane-associated cytochrome C
Sequence_818	483219.LILAB_33695	9.5e-64	251.9					bactNOG[38]	0701I@bactNOG,0GP1X@delNOG,0HP2D@dproNOG,0YWCI@NOG,18356@proNOG	NA|NA|NA	S	Protein of unknown function (DUF2381)
Sequence_819	339670.Bamb_6302	2.6e-37	164.1					bactNOG[38]	05CRA@bactNOG,16Q6T@proNOG,COG2080@NOG	NA|NA|NA	C	2Fe-2S iron-sulfur cluster binding domain-containing protein
Sequence_820	483219.LILAB_30110	0	1667.9			K15653		bactNOG[38]	05C0W@bactNOG,0GBRH@delNOG,0HCTQ@dproNOG,16PMV@proNOG,COG1020@NOG	NA|NA|NA	Q	non-ribosomal peptide synthetase
Sequence_823	483219.LILAB_10595	9.6e-40	172.2			K03088		bactNOG[38]	05UF4@bactNOG,0GFI0@delNOG,0HGCE@dproNOG,11TYQ@NOG,17FJ2@proNOG	NA|NA|NA	S	DNA-binding regulatory protein
Sequence_825	448385.sce7813	2.4e-51	210.7			K02485		bactNOG[38]	08V8A@bactNOG,0GETI@delNOG,0HFUM@dproNOG,17AUM@proNOG,COG0784@NOG	NA|NA|NA	T	Response regulator receiver
Sequence_828	637389.ACA_2135	4.6e-10	73.6					bactNOG[38]	087RI@bactNOG,0QRH2@gproNOG,1126A@NOG,177GB@proNOG	NA|NA|NA
Sequence_829	246197.MXAN_6359	1.7e-158	566.6					bactNOG[38]	06M7R@bactNOG,0GJX2@delNOG,0HK3U@dproNOG,0YCAE@NOG,17Y6T@proNOG	NA|NA|NA
Sequence_835	5664.LmjF.35.0540	8e-07	62.8					euNOG[57]	0IGIF@euNOG,0XQS3@NOG	NA|NA|NA	S	AHNAK nucleoprotein
Sequence_836	378806.STAUR_2671	5.6e-202	711.1					bactNOG[38]	06INR@bactNOG,0GKZX@delNOG,0HM5U@dproNOG,0Y8A9@NOG,17Z5U@proNOG	NA|NA|NA
Sequence_840	643648.Slip_0071	0	1274.6					bactNOG[38]	07QR5@bactNOG,0EP2Q@cloNOG,0NDGT@firmNOG,COG1112@NOG	NA|NA|NA	L	DNA helicase
Sequence_841	483219.LILAB_10720	8.7e-22	112.5					bactNOG[38]	06B75@bactNOG,0GPY5@delNOG,0HPVT@dproNOG,0Y1PI@NOG,1893B@proNOG	NA|NA|NA
Sequence_842	378806.STAUR_5865	1.8e-56	227.6			K03088		bactNOG[38]	05UF4@bactNOG,0GFI0@delNOG,0HGCE@dproNOG,11TYQ@NOG,17FJ2@proNOG	NA|NA|NA	S	DNA-binding regulatory protein
Sequence_845	483219.LILAB_05610	1.7e-86	327.4					bactNOG[38]	08UVC@bactNOG,0GEBM@delNOG,0HF9V@dproNOG,11IQ9@NOG,17A0H@proNOG	NA|NA|NA
Sequence_846	483219.LILAB_26365	4.5e-119	435.6	SCLAV_5304				bactNOG[38]	05CR9@bactNOG,0GCNC@delNOG,0HE4K@dproNOG,16SFY@proNOG,COG5184@NOG	NA|NA|NA	D, Z	Regulator of chromosome condensation
Sequence_849	483219.LILAB_11695	1.5e-90	340.9					bactNOG[38]	08P6Q@bactNOG,0GNE3@delNOG,0HNGC@dproNOG,0ZB9I@NOG,1825N@proNOG	NA|NA|NA
Sequence_856	118168.MC7420_1065	1.8e-192	679.5					bactNOG[38]	07ANK@bactNOG,0YW7M@NOG	NA|NA|NA
Sequence_857	483219.LILAB_05925	1.3e-25	125.2	OCAR_7562				bactNOG[38]	08UR1@bactNOG,0GF48@delNOG,0HG6W@dproNOG,11J4H@NOG,179R8@proNOG	NA|NA|NA	S	Protein of unknown function (DUF938)
Sequence_858	246197.MXAN_4539	3.3e-263	914.4			K06915		bactNOG[38]	05DDU@bactNOG,0GC19@delNOG,0HDIV@dproNOG,175WY@proNOG,COG0433@NOG	NA|NA|NA	S	Bacterial protein of unknown function (DUF853)
Sequence_859	246197.MXAN_0838	3.7e-57	229.9					bactNOG[38]	05IJF@bactNOG,0GQ9I@delNOG,0HQ5R@dproNOG,0XSSJ@NOG,1768M@proNOG	NA|NA|NA	S	Inherit from proNOG: Protein of unknown function, DUF482
Sequence_861	448385.sce6747	4.3e-13	83.6					bactNOG[38]	06GHG@bactNOG,0GNV1@delNOG,0HNW5@dproNOG,0Y8KC@NOG,183AC@proNOG	NA|NA|NA
Sequence_863	378806.STAUR_2419	0	1140.9	OCAR_4038				bactNOG[38]	07U8W@bactNOG,0GGK2@delNOG,0HGJA@dproNOG,173TP@proNOG,COG1112@NOG	NA|NA|NA	L	Inherit from proNOG: helicase
Sequence_864	888741.HMPREF9098_2076	1.9e-37	164.5			K07126		bactNOG[38]	05EUU@bactNOG,0BAZ8@bproNOG,16RFM@proNOG,COG0790@NOG	NA|NA|NA	S	repeat-containing protein
Sequence_869	196162.Noca_4511	4.8e-49	203					bactNOG[38]	00ZBH@actNOG,070IW@bactNOG,0YXCH@NOG	NA|NA|NA	G	Glycoside Hydrolase Family 43
Sequence_874	316067.Geob_1618	2.2e-17	97.8					bactNOG[38]	07QQA@bactNOG,0GD27@delNOG,0HCSH@dproNOG,11ID1@NOG,175IT@proNOG	NA|NA|NA	S	Kelch domain protein
Sequence_876	509191.AcelC_020100006288	6.7e-51	209.1	CLCAR_0322				bactNOG[38]	08ZI5@bactNOG,0ETRK@cloNOG,0NIDU@firmNOG,COG5279@NOG	NA|NA|NA	D	domain protein
Sequence_877	443255.SclaA2_010100001495	1.4e-64	254.6	SCLAV_0349				bactNOG[38]	05RN2@bactNOG,COG0714@NOG	NA|NA|NA	S	ATPase associated with various cellular activities
Sequence_881	378806.STAUR_4256	7.1e-53	215.7					bactNOG[38]	06X67@bactNOG,0GNF3@delNOG,0HNHA@dproNOG,0YSC2@NOG,182DE@proNOG	NA|NA|NA
Sequence_882	670487.Ocepr_2225	2.5e-13	84.3			K08884,K12132		bactNOG[38]	05D9P@bactNOG,0G7P4@deiNOG,COG0515@NOG,COG1520@NOG	NA|NA|NA	T	Serine threonine protein kinase
Sequence_885	246197.MXAN_1322	5.5e-122	445.3	INSI	GO:0003674,GO:0003676,GO:0003677,GO:0003690,GO:0003824,GO:0004803,GO:0005488,GO:0005575,GO:0006139,GO:0006259,GO:0006310,GO:0006313,GO:0006725,GO:0006807,GO:0008150,GO:0008152,GO:0009987,GO:0030983,GO:0032135,GO:0032196,GO:0032991,GO:0032993,GO:0034641,GO:0043170,GO:0043565,GO:0043566,GO:0044237,GO:0044238,GO:0044260,GO:0044699,GO:0044763,GO:0046483,GO:0071704,GO:0090304,GO:0097159,GO:1901360,GO:…	K07482		bactNOG[38]	05F9F@bactNOG,0GP16@delNOG,0HP1U@dproNOG,16S5H@proNOG,COG2826@NOG	NA|NA|NA	L	Integrase core domain
Sequence_886	448385.sce0350	6.9e-48	199.1					bactNOG[38]	08PJM@bactNOG,0GC90@delNOG,0HDSU@dproNOG,0XNMH@NOG,17433@proNOG	NA|NA|NA	T	Histidine kinase
Sequence_887	153948.NAL212_0226	1.4e-306	1058.5	HSDR		K01153		bactNOG[38]	08F3G@bactNOG,0BR88@bproNOG,171G9@proNOG,COG4096@NOG	NA|NA|NA	V	EcoEI R domain-containing protein
Sequence_890	1031711.RSPO_c03205	2.2e-30	141	VCA0756	GO:0001071,GO:0003674,GO:0003700,GO:0006355,GO:0008150,GO:0009889,GO:0010468,GO:0010556,GO:0019219,GO:0019222,GO:0031323,GO:0031326,GO:0050789,GO:0050794,GO:0051171,GO:0051252,GO:0060255,GO:0065007,GO:0080090,GO:2000112,GO:2001141			bactNOG[38]	05EM6@bactNOG,0XR9I@NOG,16SA2@proNOG	NA|NA|NA	K	Transcriptional regulator, LysR family
Sequence_891	649639.Bcell_3715	1.3e-09	72					bactNOG[38]	06DEC@bactNOG,0NS7Y@firmNOG,0XV60@NOG	NA|NA|NA	O	domain protein
Sequence_892	5664.LmjF.35.0540	3.6e-09	70.5					euNOG[57]	0IGIF@euNOG,0XQS3@NOG	NA|NA|NA	S	AHNAK nucleoprotein
Sequence_894	246197.MXAN_4653	1.7e-22	114.8					bactNOG[38]	06QVP@bactNOG,0GQ45@delNOG,0HQ13@dproNOG,0YGTG@NOG,185FG@proNOG	NA|NA|NA
Sequence_895	378806.STAUR_8330	6.8e-24	119.4	DMR_37310				bactNOG[38]	05K81@bactNOG,0GIP7@delNOG,0HJMF@dproNOG,17IB3@proNOG,COG3293@NOG	NA|NA|NA	L	Transposase
Sequence_896	378806.STAUR_8230	2.6e-71	276.9					bactNOG[38]	081JZ@bactNOG,0GI6R@delNOG,0HICB@dproNOG,17GXS@proNOG,COG4329@NOG	NA|NA|NA	S	Predicted membrane protein (DUF2243)
Sequence_897	378806.STAUR_7507	4.9e-78	299.3	YRAR				bactNOG[38]	05K4T@bactNOG,0GGDN@delNOG,0HH3Y@dproNOG,17GAI@proNOG,COG0702@NOG	NA|NA|NA	G, M	Inherit from proNOG: epimerase
Sequence_899	1003200.AXXA_14628	3.2e-82	313.2			K03566		bactNOG[38]	05ETT@bactNOG,0XS6G@NOG,16Q8J@proNOG	NA|NA|NA	K	transcriptional Regulator LysR family
Sequence_901	246197.MXAN_5675	3.6e-33	150.2					bactNOG[38]	0758H@bactNOG,0GQRM@delNOG,0HQK4@dproNOG,0Z2QU@NOG,1874U@proNOG	NA|NA|NA
Sequence_902	269482.Bcep1808_3331	6.2e-17	96.3	RNA	GO:0003674,GO:0003824,GO:0004518,GO:0004519,GO:0005575,GO:0005622,GO:0005623,GO:0005737,GO:0006139,GO:0006401,GO:0006725,GO:0006807,GO:0008150,GO:0008152,GO:0009056,GO:0009057,GO:0009987,GO:0016070,GO:0016787,GO:0016788,GO:0019439,GO:0034641,GO:0034655,GO:0042597,GO:0043170,GO:0044237,GO:0044238,GO:0044248,GO:0044260,GO:0044265,GO:0044270,GO:0044424,GO:0044464,GO:0046483,GO:0046700,GO:0071704,GO:…	K01166,K01169		bactNOG[38]	05KTS@bactNOG,172D8@proNOG,COG3719@NOG	NA|NA|NA	J	Ribonuclease
Sequence_905	634177.GLX_00630	8.5e-27	129	M446_1055	GO:0003674,GO:0003824,GO:0004803,GO:0006139,GO:0006259,GO:0006310,GO:0006313,GO:0006725,GO:0006807,GO:0008150,GO:0008152,GO:0009987,GO:0032196,GO:0034641,GO:0043170,GO:0044237,GO:0044238,GO:0044260,GO:0044699,GO:0044763,GO:0046483,GO:0071704,GO:0090304,GO:1901360			bactNOG[38]	02A4E@aproNOG,08NUA@bactNOG,1273J@NOG,174UI@proNOG	NA|NA|NA	L	Integrase catalytic subunit
Sequence_906	743721.Psesu_1635	2.7e-09	70.9	KRAC_1754		K01990,K07487		bactNOG[38]	05EUN@bactNOG,0QMEW@gproNOG,16TU1@proNOG,COG3666@NOG	NA|NA|NA	L	Transposase (IS4
Sequence_911	720554.Clocl_1521	7.7e-20	105.9					bactNOG[38]	06ANB@bactNOG,0NYQC@firmNOG,0Y0NB@NOG	NA|NA|NA
Sequence_914	644283.Micau_3879	3e-117	429.5			K15650		bactNOG[38]	00TGH@actNOG,06V86@bactNOG,0Y0VU@NOG	NA|NA|NA	Q	Phytanoyl-CoA dioxygenase (PhyH)
Sequence_919	483219.LILAB_36390	4.9e-75	289.3	PILI				bactNOG[38]	06YU7@bactNOG,0GHD7@delNOG,0HHU7@dproNOG,17MPW@proNOG,COG1277@NOG	NA|NA|NA	S	ABC transporter
Sequence_920	378806.STAUR_8397	1e-27	132.1					bactNOG[38]	07GUU@bactNOG,0GMEH@delNOG,0HMKZ@dproNOG,0ZKBQ@NOG,16YNV@proNOG	NA|NA|NA
Sequence_924	5664.LmjF.35.0520	2.2e-11	77.8					euNOG[57]	0IGIF@euNOG,0XQS3@NOG	NA|NA|NA	S	AHNAK nucleoprotein
Sequence_928	378806.STAUR_1827	5.2e-21	109.8					bactNOG[38]	06HVZ@bactNOG,0GJGF@delNOG,0HIVM@dproNOG,0XXTT@NOG,17UJW@proNOG	NA|NA|NA
Sequence_930	395492.Rleg2_1612	4e-21	110.2	RLEG2_1002				bactNOG[38]	01Z5B@aproNOG,05IDF@bactNOG,17D1A@proNOG,COG3293@NOG	NA|NA|NA	L	transposase and inactivated derivatives-like protein
Sequence_932	391625.PPSIR1_07802	1.8e-69	270.8					bactNOG[38]	05RMH@bactNOG,11SJ7@NOG	NA|NA|NA	J	RNA ligase
Sequence_933	448385.sce3972	1.5e-76	294.3					bactNOG[38]	06BAD@bactNOG,0GPGQ@delNOG,0HPFN@dproNOG,0Y1VU@NOG,183JY@proNOG	NA|NA|NA
Sequence_934	765420.OSCT_0581	5.2e-45	189.5					bactNOG[38]	05HN3@bactNOG,0D4QZ@chloNOG,0D85C@chlorNOG,COG1262@NOG,COG5635@NOG	NA|NA|NA	T	Sulfatase-modifying factor enzyme 1
Sequence_936	999541.bgla_2g19680	1.8e-21	111.3			K02364,K04780,K05375		bactNOG[38]	05C0W@bactNOG,0BBD8@bproNOG,16PMV@proNOG,COG1020@NOG	NA|NA|NA	Q	Condensation domain
Sequence_938	246197.MXAN_1248	2.3e-146	526.2			K03406		bactNOG[38]	088GY@bactNOG,0GKB3@delNOG,0HKH8@dproNOG,16YD0@proNOG,COG0840@NOG	NA|NA|NA	N, T	MA
Sequence_939	316274.Haur_3973	0	1250					bactNOG[38]	07S8Q@bactNOG,COG1020@NOG	NA|NA|NA	Q	Peptide synthetase
Sequence_941	290397.Adeh_0565	5.1e-61	242.7					bactNOG[38]	05IGP@bactNOG,11S21@NOG,17EHA@proNOG	NA|NA|NA
Sequence_944	246197.MXAN_7131	1.1e-28	135.2					bactNOG[38]	06WP8@bactNOG,0YMXU@NOG,182CC@proNOG	NA|NA|NA
Sequence_945	5664.LmjF.35.0520	5.5e-07	63.2					euNOG[57]	0IGIF@euNOG,0XQS3@NOG	NA|NA|NA	S	AHNAK nucleoprotein
Sequence_946	224911.blr0521	6.6e-08	66.2	OCAR_4293		K03286		bactNOG[38]	01T89@aproNOG,08TMB@bactNOG,17806@proNOG,COG2885@NOG	NA|NA|NA	M	OmpA MotB
Sequence_948	7739.JGI199004	7.6e-17	95.9	SLCO5A1	GO:0003674,GO:0005215,GO:0005575,GO:0005623,GO:0005886,GO:0006810,GO:0006811,GO:0006820,GO:0008150,GO:0008509,GO:0008514,GO:0009987,GO:0015075,GO:0015711,GO:0016020,GO:0016021,GO:0022857,GO:0022891,GO:0022892,GO:0031224,GO:0034220,GO:0044425,GO:0044464,GO:0044699,GO:0044763,GO:0044765,GO:0051179,GO:0051234,GO:0055085,GO:0071702,GO:0071944	K14353,K14356		meNOG[21]	09TNP@biNOG,0DHQW@chorNOG,0V4MT@meNOG,0XRSF@NOG,12NAH@opiNOG,KOG3626@euNOG	NA|NA|NA	Q	Solute carrier organic anion transporter family member 5A1
Sequence_949	404589.Anae109_1064	6.2e-75	288.9					bactNOG[38]	08WJ0@bactNOG,11KVK@NOG,17BDX@proNOG	NA|NA|NA	S	activator of Hsp90 ATPase 1 family protein
Sequence_950	4113.PGSC0003DMT400026515	3.3e-07	63.9		GO:0003674,GO:0003824,GO:0004175,GO:0004197,GO:0008150,GO:0008152,GO:0008233,GO:0008234,GO:0016787,GO:0070011	K01365,K01368,K16290,K16292		euNOG[57]	COG4870@NOG,KOG1543@euNOG	NA|NA|NA	O	cathepsin
Sequence_951	378806.STAUR_5537	2e-105	390.2					bactNOG[38]	06RNB@bactNOG,0GMES@delNOG,0HMJQ@dproNOG,17ZWI@proNOG,COG0642@NOG	NA|NA|NA	T	His Kinase A (phospho-acceptor) domain
Sequence_952	608534.GCWU000341_00003	2.3e-29	137.5	CBC_0187				bactNOG[38]	0619I@bactNOG,0EXM2@cloNOG,0NPU6@firmNOG,1244F@NOG	NA|NA|NA
Sequence_953	246197.MXAN_7182	1.1e-95	357.8					bactNOG[38]	05JAY@bactNOG,11N6H@NOG	NA|NA|NA
Sequence_954	483219.LILAB_29435	2.1e-227	795.4					bactNOG[38]	05HZ2@bactNOG,0GG9G@delNOG,0HH2G@dproNOG,0XXKJ@NOG,16PFV@proNOG	NA|NA|NA	T	GAF domain
Sequence_955	378806.STAUR_5702	3e-186	658.7					bactNOG[38]	07QMK@bactNOG,0GKX9@delNOG,0HM39@dproNOG,16PHW@proNOG,COG5267@NOG	NA|NA|NA	S	Protein of unknown function (DUF1800)
Sequence_957	5664.LmjF.35.0520	2.7e-14	87.4					euNOG[57]	0IGIF@euNOG,0XQS3@NOG	NA|NA|NA	S	AHNAK nucleoprotein
Sequence_961	483219.LILAB_09565	0	1102.8	CHIS	GO:0000155,GO:0000156,GO:0000160,GO:0003674,GO:0003824,GO:0004672,GO:0004673,GO:0004871,GO:0004872,GO:0006464,GO:0006468,GO:0006793,GO:0006796,GO:0007154,GO:0007165,GO:0008150,GO:0008152,GO:0009987,GO:0016301,GO:0016310,GO:0016740,GO:0016772,GO:0016773,GO:0016775,GO:0019538,GO:0023014,GO:0023052,GO:0035556,GO:0036211,GO:0038023,GO:0043170,GO:0043412,GO:0044237,GO:0044238,GO:0044260,GO:0044267,GO:…	K19694		bactNOG[38]	05BZU@bactNOG,0GBF5@delNOG,0HCWS@dproNOG,0XNMH@NOG,16PBK@proNOG	NA|NA|NA	T	Histidine kinase
Sequence_962	246197.MXAN_7253	1.6e-22	114.8					bactNOG[38]	078V9@bactNOG,0GQQF@delNOG,0HQJ3@dproNOG,0Z5RK@NOG,188PB@proNOG	NA|NA|NA	S	Protein of unknown function (DUF2378)
Sequence_965	378806.STAUR_7564	7e-111	408.3			K03412		bactNOG[38]	07T4N@bactNOG,0GMVA@delNOG,0HMZM@dproNOG,16SRE@proNOG,COG2201@NOG	NA|NA|NA	N, T	CheB methylesterase
Sequence_966	378806.STAUR_6676	2.2e-141	509.6					bactNOG[38]	05CPC@bactNOG,0GBCG@delNOG,0HCSW@dproNOG,16RUJ@proNOG,COG0667@NOG	NA|NA|NA	C	aldo keto reductase
Sequence_972	246197.MXAN_6572	1.9e-52	214.2					bactNOG[38]	08Y45@bactNOG,0GR9V@delNOG,0HMUB@dproNOG,0ZWIG@NOG,1808S@proNOG	NA|NA|NA	C	Rieske family iron-sulfur cluster-binding protein
Sequence_973	324602.Caur_0201	1.5e-12	81.6					NOG[107]	0ZKFU@NOG	NA|NA|NA
Sequence_974	483219.LILAB_33695	1e-93	351.3					bactNOG[38]	0701I@bactNOG,0GP1X@delNOG,0HP2D@dproNOG,0YWCI@NOG,18356@proNOG	NA|NA|NA	S	Protein of unknown function (DUF2381)
Sequence_976	483219.LILAB_04570	3.3e-121	442.6					bactNOG[38]	06KC4@bactNOG,0GJMW@delNOG,0HJV0@dproNOG,0YFXM@NOG,17WJH@proNOG	NA|NA|NA
Sequence_981	5664.LmjF.35.0540	1.3e-08	68.6					euNOG[57]	0IGIF@euNOG,0XQS3@NOG	NA|NA|NA	S	AHNAK nucleoprotein
Sequence_983	378806.STAUR_5639	1.2e-70	274.6					bactNOG[38]	080HX@bactNOG,0GF0P@delNOG,17CDC@proNOG,COG0726@NOG	NA|NA|NA	G	Polysaccharide deacetylase
Sequence_984	401053.AciPR4_0116	2.6e-78	300.1					bactNOG[38]	06AFA@bactNOG,0Y08G@NOG	NA|NA|NA
Sequence_988	595537.Varpa_2402	2e-73	283.9	TAG	GO:0003674,GO:0003824,GO:0003905,GO:0006139,GO:0006259,GO:0006281,GO:0006725,GO:0006807,GO:0006950,GO:0006974,GO:0008150,GO:0008152,GO:0008725,GO:0009987,GO:0016787,GO:0016798,GO:0016799,GO:0019104,GO:0033554,GO:0034641,GO:0043170,GO:0043733,GO:0044237,GO:0044238,GO:0044260,GO:0044699,GO:0044763,GO:0046483,GO:0050896,GO:0051716,GO:0071704,GO:0090304,GO:1901360	K01246		bactNOG[38]	08R3E@bactNOG,0BD08@bproNOG,177Q7@proNOG,COG2818@NOG	NA|NA|NA	L	DNA-3-methyladenine glycosylase i (EC 3.2.2.20)
Sequence_989	320771.Cflav_PD5647	3.9e-82	312.8					bactNOG[38]	05EBM@bactNOG,1DJGW@verNOG,COG0596@NOG	NA|NA|NA	S	Alpha beta hydrolase fold protein
Sequence_991	290397.Adeh_4143	1.2e-139	503.8			K07003		bactNOG[38]	05CI7@bactNOG,0GDWS@delNOG,0HFD8@dproNOG,0XP9W@NOG,17006@proNOG	NA|NA|NA	S	of the RND superfamily
Sequence_994	522306.CAP2UW1_4401	1.4e-58	234.6					bactNOG[38]	06AVT@bactNOG,0BFKF@bproNOG,0Y8YW@NOG,173QE@proNOG	NA|NA|NA
Sequence_999	246197.MXAN_2259	4.8e-205	721.1					bactNOG[38]	05DN2@bactNOG,0GCNP@delNOG,0HE4R@dproNOG,0XQ3J@NOG,16R7C@proNOG	NA|NA|NA	S	Inherit from proNOG: tpr repeat-containing protein
Sequence_1002	378806.STAUR_5642	2.4e-87	330.1					bactNOG[38]	05YT7@bactNOG,0GKDF@delNOG,0HKJG@dproNOG,12AEN@NOG,17Z14@proNOG	NA|NA|NA
Sequence_1004	566461.SSFG_06274	4.4e-09	70.1					NOG[107]	COG1020@NOG	NA|NA|NA	Q	non-ribosomal peptide synthetase
Sequence_1006	246197.MXAN_5293	6e-99	368.6					bactNOG[38]	08KM5@bactNOG,0GH3K@delNOG,0HHWK@dproNOG,17FP9@proNOG,COG5276@NOG	NA|NA|NA	S	LVIVD repeat
Sequence_1008	290397.Adeh_0563	1.4e-97	364					bactNOG[38]	08UG8@bactNOG,11SBE@NOG,17DJJ@proNOG	NA|NA|NA	T	Response regulator receiver domain protein
Sequence_1014	448385.sce7171	1.2e-168	600.1					bactNOG[38]	05E4V@bactNOG,0GCB9@delNOG,0HD1C@dproNOG,16RS6@proNOG,COG1132@NOG	NA|NA|NA	V	ABC transporter, (ATP-binding protein)
Sequence_1018	378806.STAUR_7288	7e-148	531.2					bactNOG[38]	07G3W@bactNOG,0GR7T@delNOG,0HQZ3@dproNOG,10022@NOG,18AUC@proNOG	NA|NA|NA
Sequence_1022	378806.STAUR_2341	6.6e-215	753.8					bactNOG[38]	05E8Z@bactNOG,0GIXG@delNOG,0HJAZ@dproNOG,0XQTW@NOG,16YV3@proNOG	NA|NA|NA	S	Inherit from proNOG: Large repetitive protein
Sequence_1023	378806.STAUR_0850	4.2e-113	415.6					bactNOG[38]	06MZK@bactNOG,0GKKR@delNOG,0HKSN@dproNOG,0YEZX@NOG,17YI4@proNOG	NA|NA|NA
Sequence_1028	378806.STAUR_2562	2.6e-46	193.7					bactNOG[38]	06J8B@bactNOG,0GKY2@delNOG,0HM43@dproNOG,0Y9QA@NOG,17YHI@proNOG	NA|NA|NA	S	Protein of unknown function (DUF2381)
Sequence_1030	62928.azo0358	1.5e-174	619.8					bactNOG[38]	061PY@bactNOG,0BEVZ@bproNOG,0YS9X@NOG,16T1X@proNOG	NA|NA|NA	T	Histidine kinase-, DNA gyrase B-, and HSP90-like ATPase
Sequence_1031	448385.sce4772	1.3e-53	218					bactNOG[38]	07MYV@bactNOG,18CG7@proNOG,COG1309@NOG	NA|NA|NA	K	Transcriptional regulator, TetR family
Sequence_1034	246197.MXAN_2321	5.4e-129	468.4					bactNOG[38]	05YD1@bactNOG,0GQJQ@delNOG,0HQF6@dproNOG,1234I@NOG,17KGK@proNOG	NA|NA|NA	V	Inherit from proNOG: Beta-lactamase
Sequence_1035	391603.FBALC1_08408	2.5e-09	70.9					bactNOG[38]	08BW3@bactNOG,12ACP@NOG	NA|NA|NA	S	SseB protein N-terminal domain
Sequence_1036	246197.MXAN_7195	3.3e-41	176.8					bactNOG[38]	062SW@bactNOG,0XU1G@NOG	NA|NA|NA
Sequence_1037	378806.STAUR_3779	3.4e-107	396	DDLA	GO:0005575,GO:0005622,GO:0005623,GO:0005737,GO:0044424,GO:0044464	K01921		bactNOG[38]	08PB3@bactNOG,0GD8P@delNOG,0HE7N@dproNOG,174N0@proNOG,COG1181@NOG	NA|NA|NA	H	D-alanine--D-alanine ligase
Sequence_1040	317655.Sala_2642	2e-30	141			K03580		bactNOG[38]	01YRM@aproNOG,080A0@bactNOG,16W77@proNOG,COG0553@NOG	NA|NA|NA	L	SNF2 family N-terminal domain
Sequence_1041	290397.Adeh_3812	2.6e-30	140.6					bactNOG[38]	05KCB@bactNOG,0GGD0@delNOG,0HH3Q@dproNOG,17C9H@proNOG,COG0640@NOG	NA|NA|NA	K	ArsR family transcriptional regulator
Sequence_1042	246197.MXAN_1450	8.9e-47	195.3		GO:0005575,GO:0005623,GO:0009279,GO:0016020,GO:0019867,GO:0030312,GO:0030313,GO:0031975,GO:0044462,GO:0044464,GO:0071944			bactNOG[38]	08KPZ@bactNOG,0GBV3@delNOG,0HDC5@dproNOG,0YTNS@NOG,174DT@proNOG	NA|NA|NA	P	TonB-dependent receptor
Sequence_1044	483219.LILAB_30105	0	1602.4					bactNOG[38]	08ERZ@bactNOG,0GSHK@delNOG,1715A@proNOG,COG1020@NOG	NA|NA|NA	Q	Condensation domain
Sequence_1045	448385.sce6628	5.2e-79	302.4					bactNOG[38]	05FET@bactNOG,0GKF4@delNOG,0HKM3@dproNOG,0XSA7@NOG,18AYP@proNOG	NA|NA|NA	S	Inherit from bactNOG: secreted protein
Sequence_1046	1009370.ALO_11414	8.9e-07	62.4					bactNOG[38]	076V0@bactNOG,0ZF4Q@NOG	NA|NA|NA
Sequence_1048	261292.Nit79A3_1017	3.6e-64	253.1					bactNOG[38]	07M8D@bactNOG,0ZRG7@NOG	NA|NA|NA
Sequence_1051	378806.STAUR_2341	4.2e-214	751.1					bactNOG[38]	05E8Z@bactNOG,0GIXG@delNOG,0HJAZ@dproNOG,0XQTW@NOG,16YV3@proNOG	NA|NA|NA	S	Inherit from proNOG: Large repetitive protein
Sequence_1055	483219.LILAB_35835	1.6e-101	377.1	PROP11				bactNOG[38]	05RJH@bactNOG,0GG4T@delNOG,0HH36@dproNOG,17IM0@proNOG,COG4984@NOG	NA|NA|NA	S	Predicted membrane protein (DUF2157)
Sequence_1058	483219.LILAB_10360	4.5e-168	598.2					bactNOG[38]	06MNJ@bactNOG,0GM1F@delNOG,0HM7E@dproNOG,0YCVX@NOG,17Y4P@proNOG	NA|NA|NA
Sequence_1060	5664.LmjF.35.0540	1.6e-08	68.2					euNOG[57]	0IGIF@euNOG,0XQS3@NOG	NA|NA|NA	S	AHNAK nucleoprotein
Sequence_1065	243365.CV_3222	3.3e-78	299.7	BMUL_5852	GO:0001071,GO:0003674,GO:0003700,GO:0006355,GO:0008150,GO:0009889,GO:0010468,GO:0010556,GO:0019219,GO:0019222,GO:0031323,GO:0031326,GO:0050789,GO:0050794,GO:0051171,GO:0051252,GO:0060255,GO:0065007,GO:0080090,GO:2000112,GO:2001141	K03717		bactNOG[38]	063Z6@bactNOG,0BAGM@bproNOG,16QE9@proNOG,COG0583@NOG	NA|NA|NA	K	transcriptional Regulator, LysR family
Sequence_1067	246197.MXAN_5045	2.6e-296	1024.2			K12132		bactNOG[38]	05D9P@bactNOG,0GETX@delNOG,0HFV5@dproNOG,1770D@proNOG,COG0515@NOG	NA|NA|NA	T	Serine threonine kinase family protein
Sequence_1070	246197.MXAN_0516	3.2e-73	283.1					bactNOG[38]	065IQ@bactNOG,0GMQG@delNOG,0HMYC@dproNOG,11WS5@NOG,17M7A@proNOG	NA|NA|NA	L	Inherit from bactNOG: transposase
Sequence_1074	5664.LmjF.35.0540	2.7e-24	120.6					euNOG[57]	0IGIF@euNOG,0XQS3@NOG	NA|NA|NA	S	AHNAK nucleoprotein
Sequence_1076	246197.MXAN_2865	9.4e-126	457.6			K07221		bactNOG[38]	06NFI@bactNOG,0GKRE@delNOG,0HKXB@dproNOG,0YDYG@NOG,17ZAJ@proNOG	NA|NA|NA
Sequence_1077	378806.STAUR_2563	2.1e-202	712.2					bactNOG[38]	06PX1@bactNOG,0GKNR@delNOG,0HKUJ@dproNOG,0YFZ0@NOG,17YV4@proNOG	NA|NA|NA
Sequence_1078	483219.LILAB_33695	2.9e-95	356.3					bactNOG[38]	0701I@bactNOG,0GP1X@delNOG,0HP2D@dproNOG,0YWCI@NOG,18356@proNOG	NA|NA|NA	S	Protein of unknown function (DUF2381)
Sequence_1084	5664.LmjF.35.0540	1.2e-08	68.6					euNOG[57]	0IGIF@euNOG,0XQS3@NOG	NA|NA|NA	S	AHNAK nucleoprotein
Sequence_1086	246197.MXAN_0362	1.8e-281	974.9			K02674		bactNOG[38]	089VQ@bactNOG,0GN7H@delNOG,16YTS@proNOG,COG3419@NOG	NA|NA|NA	N, U	Inherit from COG: Pilus assembly protein tip-associated adhesin
Sequence_1089	366602.Caul_2868	1e-55	224.9					bactNOG[38]	01XVM@aproNOG,08RF2@bactNOG,17ASM@proNOG,COG1309@NOG	NA|NA|NA	K	TETR family transcriptional regulator
Sequence_1090	246197.MXAN_0153	2.3e-148	532.7					bactNOG[38]	06PTT@bactNOG,0GJQD@delNOG,0HJXC@dproNOG,17Z51@proNOG,COG4191@NOG	NA|NA|NA	T	Histidine kinase-, DNA gyrase B-, and HSP90-like ATPase
Sequence_1095	502025.Hoch_6677	7.8e-72	278.5					bactNOG[38]	088Z6@bactNOG,0GKWG@delNOG,0HM2E@dproNOG,0ZZYW@NOG,18AIB@proNOG	NA|NA|NA
Sequence_1096	502025.Hoch_1650	3.1e-92	346.3			K10918		bactNOG[38]	05EEP@bactNOG,0GCYB@delNOG,0HDJ9@dproNOG,0XR1K@NOG,16S2W@proNOG	NA|NA|NA	K	Transcriptional regulator, LysR family
Sequence_1097	483219.LILAB_09185	0	2582					bactNOG[38]	07RA7@bactNOG,0GJKM@delNOG,0HJTT@dproNOG,16QM9@proNOG,COG1020@NOG,COG2141@NOG	NA|NA|NA	Q	non-ribosomal peptide synthase-like protein
Sequence_1099	246197.MXAN_4482	2.8e-21	110.5					NOG[107]	COG0515@NOG	NA|NA|NA	T	Serine Threonine protein kinase
Sequence_1100	483219.LILAB_26195	0	1951.8		GO:0008150,GO:0008152,GO:0009058,GO:0009987,GO:0016999,GO:0017000,GO:0017144,GO:0044237,GO:0044249			bactNOG[38]	07EEY@bactNOG,0GARP@delNOG,0HC0Y@dproNOG,18A56@proNOG,COG3321@NOG	NA|NA|NA	Q	synthase
Sequence_1102	5664.LmjF.35.0520	1.6e-21	111.3					euNOG[57]	0IGIF@euNOG,0XQS3@NOG	NA|NA|NA	S	AHNAK nucleoprotein
Sequence_1103	483219.LILAB_02580	4.6e-141	508.4					bactNOG[38]	06G5K@bactNOG,0Y4G6@NOG	NA|NA|NA
Sequence_1108	243231.GSU0970	1.8e-44	187.6					bactNOG[38]	06HJQ@bactNOG,0GFR7@delNOG,0HGNK@dproNOG,0YD8I@NOG,173W4@proNOG	NA|NA|NA	S	Inherit from proNOG: Hyalin repeat protein
Sequence_1109	410359.Pcal_0722	1.5e-06	61.6			K01092		arNOG[11]	COG1694@NOG,arCOG01084@arNOG	NA|NA|NA	G	nucleotide pyrophosphohydrolase
Sequence_1112	5664.LmjF.35.0540	1.4e-12	81.6					euNOG[57]	0IGIF@euNOG,0XQS3@NOG	NA|NA|NA	S	AHNAK nucleoprotein
Sequence_1114	483219.LILAB_09295	5.5e-264	916.8			K12132		bactNOG[38]	06KS0@bactNOG,0GK12@delNOG,0HK7R@dproNOG,17YXX@proNOG,COG0515@NOG	NA|NA|NA	T	serine threonine protein kinase
Sequence_1115	483219.LILAB_23180	0	1332.8					bactNOG[38]	08KRC@bactNOG,0GBXR@delNOG,0HDFK@dproNOG,176D9@proNOG,COG0515@NOG	NA|NA|NA	T	serine threonine
Sequence_1119	483219.LILAB_26365	1.3e-209	736.1	SCLAV_5304				bactNOG[38]	05CR9@bactNOG,0GCNC@delNOG,0HE4K@dproNOG,16SFY@proNOG,COG5184@NOG	NA|NA|NA	D, Z	Regulator of chromosome condensation
Sequence_1120	479433.Caci_8496	5.7e-51	209.1					bactNOG[38]	00FB8@actNOG,06MU7@bactNOG,0XQXZ@NOG	NA|NA|NA
Sequence_1121	246197.MXAN_3662	7.7e-141	507.7			K18912		bactNOG[38]	07R3I@bactNOG,0GHC8@delNOG,0HI5N@dproNOG,16TAY@proNOG,COG1262@NOG	NA|NA|NA	S	Sulfatase-modifying factor enzyme 1
Sequence_1122	640511.BC1002_6684	3.2e-219	768.1					bactNOG[38]	08EBZ@bactNOG,0BR13@bproNOG,170PT@proNOG,COG3899@NOG	NA|NA|NA	T	SAM
Sequence_1123	266834.SMc03098	1.2e-122	447.2	DHMA		K01563		bactNOG[38]	01UG2@aproNOG,05CPT@bactNOG,0XQGI@NOG,16RJX@proNOG	NA|NA|NA	S	Alpha beta hydrolase fold protein
Sequence_1124	5664.LmjF.35.0540	6.3e-10	72.8					euNOG[57]	0IGIF@euNOG,0XQS3@NOG	NA|NA|NA	S	AHNAK nucleoprotein
Sequence_1125	404589.Anae109_2325	8.7e-84	318.2		GO:0003674,GO:0003824,GO:0004175,GO:0004252,GO:0008150,GO:0008152,GO:0008233,GO:0008236,GO:0016787,GO:0017171,GO:0070011			bactNOG[38]	05Q1X@bactNOG,0GD29@delNOG,0HE6U@dproNOG,16TU0@proNOG,COG1572@NOG,COG3209@NOG	NA|NA|NA	M	CARDB
Sequence_1127	502025.Hoch_1328	4.8e-159	568.2			K07452		bactNOG[38]	08MV5@bactNOG,0GBG8@delNOG,0HCYF@dproNOG,16UMC@proNOG,COG1401@NOG	NA|NA|NA	V	Inherit from bactNOG: ATPase associated with various cellular activities aaa_5
Sequence_1128	378806.STAUR_1815	0	1184.9			K11891		bactNOG[38]	05U7H@bactNOG,0GGBK@delNOG,0HH80@dproNOG,11URH@NOG,17G3F@proNOG	NA|NA|NA
Sequence_1129	246197.MXAN_0023	5.9e-16	92.8	PKN13				bactNOG[38]	06N7B@bactNOG,0GJMT@delNOG,0HJUY@dproNOG,17XBB@proNOG,COG0515@NOG	NA|NA|NA	T	serine threonine kinase
Sequence_1136	395495.Lcho_4074	6.8e-20	105.9					bactNOG[38]	07AB1@bactNOG,0Z76G@NOG,186IC@proNOG	NA|NA|NA
Sequence_1139	483219.LILAB_14315	2.9e-15	90.5					bactNOG[38]	06D7H@bactNOG,0Y6QE@NOG	NA|NA|NA	S	(LipO)protein
Sequence_1140	443143.GM18_3944	9.3e-163	580.5			K13057		bactNOG[38]	088YS@bactNOG,0GCK9@delNOG,0HC7F@dproNOG,0XQX3@NOG,16S18@proNOG	NA|NA|NA	M	glycosyl transferase group 1
Sequence_1141	378806.STAUR_2469	1.1e-163	583.6					bactNOG[38]	06K0I@bactNOG,0GM3P@delNOG,0HM9N@dproNOG,0YBTV@NOG,17WNV@proNOG	NA|NA|NA
Sequence_1142	357808.RoseRS_0270	1.1e-73	284.6					bactNOG[38]	080DG@bactNOG,COG0596@NOG	NA|NA|NA	S	alpha beta hydrolase fold
Sequence_1143	246197.MXAN_6265	3.1e-174	618.6	OCAR_6008		K00481		bactNOG[38]	07R9B@bactNOG,0GNH2@delNOG,0HNJ6@dproNOG,16R2R@proNOG,COG0654@NOG	NA|NA|NA	C, H	FAD binding domain
Sequence_1144	378806.STAUR_0677	3.2e-30	140.2					bactNOG[38]	07QQA@bactNOG,11ID1@NOG	NA|NA|NA	S	kelch repeat-containing protein
Sequence_1145	566461.SSFG_06274	1.2e-13	85.1					NOG[107]	COG1020@NOG	NA|NA|NA	Q	non-ribosomal peptide synthetase
Sequence_1146	5664.LmjF.35.0540	1.9e-06	61.2					euNOG[57]	0IGIF@euNOG,0XQS3@NOG	NA|NA|NA	S	AHNAK nucleoprotein
Sequence_1150	378806.STAUR_5484	4.1e-86	325.9			K06998		bactNOG[38]	05JAB@bactNOG,0GFXM@delNOG,0HGWG@dproNOG,16SYP@proNOG,COG0384@NOG	NA|NA|NA	S	phenazine biosynthesis protein phzf family
Sequence_1152	378806.STAUR_0048	2.6e-56	226.9					bactNOG[38]	06DK7@bactNOG,0XXNG@NOG,17V1T@proNOG	NA|NA|NA	S	Protein of unknown function (DUF3396)
Sequence_1154	483219.LILAB_26190	9e-17	95.5		GO:0008150,GO:0008152,GO:0009058,GO:0009987,GO:0016999,GO:0017000,GO:0017144,GO:0044237,GO:0044249			bactNOG[38]	07EEY@bactNOG,0GC3X@delNOG,0HDMW@dproNOG,18A56@proNOG,COG3321@NOG	NA|NA|NA	Q	polyketide synthase type I
Sequence_1156	246197.MXAN_0146	3.7e-95	355.9					bactNOG[38]	06GBE@bactNOG,0GH9U@delNOG,0HI3A@dproNOG,0Y1IQ@NOG,17NQU@proNOG	NA|NA|NA
Sequence_1160	378806.STAUR_2469	3.2e-192	678.3					bactNOG[38]	06K0I@bactNOG,0GM3P@delNOG,0HM9N@dproNOG,0YBTV@NOG,17WNV@proNOG	NA|NA|NA
Sequence_1162	483219.LILAB_18005	2e-64	253.8					NOG[107]	0ZQ4J@NOG	NA|NA|NA
Sequence_1163	483219.LILAB_26100	1.2e-85	324.3					bactNOG[38]	0645C@bactNOG,127BA@NOG,17N9I@proNOG	NA|NA|NA	S	SNARE associated Golgi protein
Sequence_1167	225937.HP15_1996	5.2e-49	202.6	AZL_008610				bactNOG[38]	05DVG@bactNOG,0QPKU@gproNOG,16TR5@proNOG,COG4422@NOG	NA|NA|NA	S	Phage protein Gp37/Gp68
Sequence_1168	395495.Lcho_0341	1.8e-110	406.8	PR2	GO:0005575,GO:0005576	K14645		bactNOG[38]	05RX7@bactNOG,0B8AQ@bproNOG,16QWQ@proNOG,COG1404@NOG	NA|NA|NA	O	Peptidase S8 and S53 subtilisin kexin sedolisin
Sequence_1169	452471.Aasi_0854	9.2e-38	165.2	YBEQ		K07126		bactNOG[38]	05EUU@bactNOG,09CKK@bctoNOG,COG0790@NOG	NA|NA|NA	S	Sel1 domain protein repeat-containing protein
Sequence_1170	246197.MXAN_0355	5.5e-168	597.8					bactNOG[38]	06QSR@bactNOG,0GM6B@delNOG,0HMC8@dproNOG,0YHNM@NOG,17ZTS@proNOG	NA|NA|NA	U	Pilus biogenesis operon protein
Sequence_1171	316274.Haur_1828	1.8e-206	725.7	COMA	GO:0005575,GO:0005623,GO:0005886,GO:0016020,GO:0044464,GO:0071944	K06147,K06148,K12292		bactNOG[38]	08JJA@bactNOG,COG2274@NOG	NA|NA|NA	V	ABC, transporter
Sequence_1173	391612.CY0110_26642	1.3e-12	81.6					bactNOG[38]	0686D@bactNOG,0XVFY@NOG	NA|NA|NA
Sequence_1175	378806.STAUR_7351	6.7e-33	149.1			K16937		bactNOG[38]	05XV7@bactNOG,125IA@NOG	NA|NA|NA	S	doxx family
Sequence_1176	483219.LILAB_26215	0	1224.2	PVDJ	GO:0003674,GO:0003824,GO:0006518,GO:0006807,GO:0008150,GO:0008152,GO:0009058,GO:0009237,GO:0009987,GO:0019184,GO:0019290,GO:0019748,GO:0034641,GO:0043043,GO:0043603,GO:0043604,GO:0044237,GO:0044249,GO:0044271,GO:0044550,GO:0044710,GO:0044711,GO:0051186,GO:0051188,GO:0071704,GO:1901564,GO:1901566,GO:1901576	K15653,K15664,K15666		bactNOG[38]	05C0W@bactNOG,0GBRH@delNOG,0HCTQ@dproNOG,16PMV@proNOG,COG0318@NOG,COG1020@NOG,COG2141@NOG	NA|NA|NA	Q	non-ribosomal peptide synthetase
Sequence_1177	460265.Mnod_3455	4.8e-07	63.2	AVIN_17150		K01152,K07494		bactNOG[38]	05U72@bactNOG,179NQ@proNOG,COG3335@NOG	NA|NA|NA	L	ISFtu1. Transposase, member of the IS630 Tc-1 mariner family. Identical to Q93EJ6 transposase from Francisella tularensis (118 aa) from aa 144-261. Identical to Q93EJ7 transposase from Francisella tularensis (126 aa) from aa 1-109. Q93EJ6 and Q93EJ7 previously characterised as two separate ORF's. ORF1 (identical to Q93EJ7) contains a programmed ribosomal frameshifting motif, 5'-AAAAAAAG-3' at aa …
Sequence_1179	246197.MXAN_3906	2.1e-10	74.3					bactNOG[38]	07JKV@bactNOG,0GR1Y@delNOG,0HQUP@dproNOG,12A5Y@NOG,18CG1@proNOG	NA|NA|NA	S	Protein metal binding site
Sequence_1180	378806.STAUR_1408	3e-105	389.4					bactNOG[38]	06RQ5@bactNOG,0GMGY@delNOG,0HMFR@dproNOG,0YHSR@NOG,1804G@proNOG	NA|NA|NA
Sequence_1184	521098.Aaci_1132	3.7e-132	478.8	DCM		K00558		bactNOG[38]	04W2P@bacNOG,05DVF@bactNOG,0NG3E@firmNOG,COG0270@NOG	NA|NA|NA	L	Cytosine-specific methyltransferase
Sequence_1187	483219.LILAB_18005	1.8e-57	230.7					NOG[107]	0ZQ4J@NOG	NA|NA|NA
Sequence_1188	999541.bgla_2g19680	2e-45	190.7			K02364,K04780,K05375		bactNOG[38]	05C0W@bactNOG,0BBD8@bproNOG,16PMV@proNOG,COG1020@NOG	NA|NA|NA	Q	Condensation domain
Sequence_1189	566461.SSFG_06870	1.5e-133	483.4	OCAR_5310		K12240		NOG[107]	COG3319@NOG	NA|NA|NA	Q	synthetase
Sequence_1192	246197.MXAN_7501	8.4e-52	211.8			K03892		bactNOG[38]	08490@bactNOG,0GGFK@delNOG,0HI8A@dproNOG,12596@NOG,18BQ3@proNOG	NA|NA|NA	K	transcriptional regulator, ArsR family
Sequence_1193	246197.MXAN_0967	1.3e-84	320.9	METI	GO:0005575,GO:0016020	K02072		bactNOG[38]	08UMI@bactNOG,0GE7B@delNOG,0HGMV@dproNOG,16TBR@proNOG,COG2011@NOG	NA|NA|NA	P	ABC transporter, permease protein
Sequence_1194	690850.Desaf_1311	1.2e-45	191.4					bactNOG[38]	05RHQ@bactNOG,128U1@NOG,17ICZ@proNOG	NA|NA|NA
Sequence_1203	5664.LmjF.35.0520	3.6e-15	90.1					euNOG[57]	0IGIF@euNOG,0XQS3@NOG	NA|NA|NA	S	AHNAK nucleoprotein
Sequence_1204	335543.Sfum_3763	2.1e-140	506.1	TOLA_1058		K07494		bactNOG[38]	05DMH@bactNOG,0GC1X@delNOG,0HDJN@dproNOG,1749U@proNOG,COG3335@NOG	NA|NA|NA	L	Transposase
Sequence_1205	246197.MXAN_7302	7.5e-53	215.3	CP_0132		K00995		bactNOG[38]	06DIS@bactNOG,0GMQE@delNOG,0HMY8@dproNOG,18B6Z@proNOG,COG0558@NOG	NA|NA|NA	I	CDP-alcohol phosphatidyltransferase family protein
Sequence_1213	246197.MXAN_3824	3.8e-12	80.1	GSPG	GO:0006810,GO:0008104,GO:0008150,GO:0009306,GO:0009987,GO:0015031,GO:0032940,GO:0033036,GO:0044699,GO:0044763,GO:0044765,GO:0045184,GO:0046903,GO:0051179,GO:0051234,GO:0051641,GO:0051649,GO:0071702	K02456	SALCHS2FEabcpp,SALCHS4FEabcpp	bactNOG[38]	08VAU@bactNOG,0GEPV@delNOG,0HFPC@dproNOG,17AF2@proNOG,COG2165@NOG	NA|NA|NA	U	general secretion pathway protein G
Sequence_1215	378806.STAUR_4769	7.4e-77	295					bactNOG[38]	05YF9@bactNOG,18B80@proNOG,COG3409@NOG	NA|NA|NA	M	Putative peptidoglycan binding domain
Sequence_1221	4113.PGSC0003DMT400026515	5.4e-11	76.3		GO:0003674,GO:0003824,GO:0004175,GO:0004197,GO:0008150,GO:0008152,GO:0008233,GO:0008234,GO:0016787,GO:0070011	K01365,K01368,K16290,K16292		euNOG[57]	COG4870@NOG,KOG1543@euNOG	NA|NA|NA	O	cathepsin
Sequence_1223	1003200.AXXA_23225	7.2e-88	331.6	FUSE		K03543,K15549		bactNOG[38]	05Y49@bactNOG,0BAKB@bproNOG,16RU7@proNOG,COG1566@NOG	NA|NA|NA	V	Secretion protein
Sequence_1225	5664.LmjF.35.0540	3e-09	70.5					euNOG[57]	0IGIF@euNOG,0XQS3@NOG	NA|NA|NA	S	AHNAK nucleoprotein
Sequence_1226	483219.LILAB_12415	3.5e-180	638.3					bactNOG[38]	05YTZ@bactNOG,0GK8A@delNOG,0HKEJ@dproNOG,126ZJ@NOG,17RQU@proNOG	NA|NA|NA
Sequence_1227	448385.sce2387	6.5e-33	149.1					bactNOG[38]	08EEH@bactNOG,0GSDD@delNOG,0HRWD@dproNOG,170TZ@proNOG,COG0318@NOG,COG1020@NOG,COG2141@NOG	NA|NA|NA	Q	Nonribosomal peptide
Sequence_1231	640512.BC1003_0669	2.1e-60	240.4					bactNOG[38]	06NXG@bactNOG,COG1028@NOG	NA|NA|NA	I, Q	Short chain dehydrogenase
Sequence_1232	326424.FRAAL3078	2.4e-24	120.6	PLABR_0343		K07492		bactNOG[38]	08VPG@bactNOG,COG3293@NOG	NA|NA|NA	L	transposase
Sequence_1236	378806.STAUR_2341	1.9e-133	483					bactNOG[38]	05E8Z@bactNOG,0GIXG@delNOG,0HJAZ@dproNOG,0XQTW@NOG,16YV3@proNOG	NA|NA|NA	S	Inherit from proNOG: Large repetitive protein
Sequence_1238	743299.Acife_2178	4.7e-156	558.1					bactNOG[38]	08KUN@bactNOG,0QMNE@gproNOG,105G9@NOG,176F4@proNOG	NA|NA|NA
Sequence_1241	378806.STAUR_5648	2.8e-36	160.2					bactNOG[38]	06QQ3@bactNOG,0GMGB@delNOG,0HMDN@dproNOG,0YIGM@NOG,17ZYS@proNOG	NA|NA|NA
Sequence_1246	502025.Hoch_0785	1.4e-48	201.1					bactNOG[38]	05YSR@bactNOG,0GQNV@delNOG,126XQ@NOG,17N8R@proNOG	NA|NA|NA	S	Pfam:PGAM
Sequence_1248	378806.STAUR_6284	9.9e-58	231.5			K08646		bactNOG[38]	08TAX@bactNOG,0GQ7N@delNOG,0HQ42@dproNOG,11FS3@NOG,178WH@proNOG	NA|NA|NA	O	Inherit from proNOG: extracellular protease
Sequence_1254	246197.MXAN_0557	3.9e-62	246.1					bactNOG[38]	05FZ0@bactNOG,0GP84@delNOG,0HP7T@dproNOG,11Q6D@NOG,17RXY@proNOG	NA|NA|NA	S	Cupin domain
Sequence_1260	483219.LILAB_30070	5.5e-24	119.4					bactNOG[38]	05Z88@bactNOG,0GJIJ@delNOG,0HJBC@dproNOG,126KA@NOG,17T9A@proNOG	NA|NA|NA
Sequence_1264	326427.Cagg_0403	1.2e-31	144.8					bactNOG[38]	08IJB@bactNOG,0D5YJ@chloNOG,0D8Y4@chlorNOG,0XZDM@NOG	NA|NA|NA
Sequence_1267	76114.ebA5688	4.4e-18	99.8					bactNOG[38]	065CR@bactNOG,0BP33@bproNOG,126CS@NOG,17R76@proNOG	NA|NA|NA
Sequence_1268	667015.Bacsa_1037	4.9e-142	511.5					bactNOG[38]	05N48@bactNOG,11W5W@NOG	NA|NA|NA
Sequence_1271	483219.LILAB_29755	1.6e-68	267.3					bactNOG[38]	0701I@bactNOG,0GP1X@delNOG,0HP2D@dproNOG,0YWCI@NOG,18356@proNOG	NA|NA|NA	S	Protein of unknown function (DUF2381)
Sequence_1273	378806.STAUR_7288	1.7e-206	725.7					bactNOG[38]	07G3W@bactNOG,0GR7T@delNOG,0HQZ3@dproNOG,10022@NOG,18AUC@proNOG	NA|NA|NA
Sequence_1276	378806.STAUR_7831	4e-91	342.4			K00870,K04373,K08884,K12132		bactNOG[38]	07QPV@bactNOG,0GDY4@delNOG,0HEYZ@dproNOG,17B4Q@proNOG,COG0515@NOG	NA|NA|NA	T	Serine Threonine protein kinase
Sequence_1277	483219.LILAB_16910	6e-79	302					bactNOG[38]	05RTN@bactNOG,0GFXS@delNOG,0HGMA@dproNOG,11WPC@NOG,17JGX@proNOG	NA|NA|NA
Sequence_1279	246197.MXAN_4396	2.1e-20	107.5					bactNOG[38]	05Z88@bactNOG,0GJIJ@delNOG,0HJBC@dproNOG,126KA@NOG,17T9A@proNOG	NA|NA|NA
Sequence_1280	246197.MXAN_5852	0	1402.1		GO:0005575,GO:0016020			bactNOG[38]	05BZU@bactNOG,0GCTK@delNOG,0HDVU@dproNOG,0XNMH@NOG,16UYG@proNOG	NA|NA|NA	T	Histidine kinase
Sequence_1284	378806.STAUR_3089	0	1202.6			K01322		bactNOG[38]	08IE3@bactNOG,0GSXB@delNOG,0HSAV@dproNOG,172PC@proNOG,COG1505@NOG	NA|NA|NA	E	peptidase, s9a (prolyl oligopeptidase) subfamily
Sequence_1291	5664.LmjF.35.0540	8.9e-11	75.5					euNOG[57]	0IGIF@euNOG,0XQS3@NOG	NA|NA|NA	S	AHNAK nucleoprotein
Sequence_1292	378806.STAUR_1765	2.4e-08	67.4			K00082		bactNOG[38]	08RR3@bactNOG,0GM1H@delNOG,0HM7F@dproNOG,17CSE@proNOG,COG1985@NOG	NA|NA|NA	H	RibD C-terminal domain
Sequence_1293	378806.STAUR_4158	7e-298	1029.2		GO:0008150,GO:0008152,GO:0009058,GO:0009987,GO:0016999,GO:0017000,GO:0017144,GO:0044237,GO:0044249	K15642		bactNOG[38]	07EEY@bactNOG,0GARP@delNOG,0HC0Y@dproNOG,18A56@proNOG,COG3321@NOG	NA|NA|NA	Q	synthase
Sequence_1295	999541.bgla_2g19680	6.2e-28	132.5			K02364,K04780,K05375		bactNOG[38]	05C0W@bactNOG,0BBD8@bproNOG,16PMV@proNOG,COG1020@NOG	NA|NA|NA	Q	Condensation domain
Sequence_1307	497965.Cyan7822_1015	9.2e-16	92			K06867		bactNOG[38]	05JXB@bactNOG,0FJHZ@cyaNOG,COG0666@NOG	NA|NA|NA	S	Ankyrin repeat protein
Sequence_1310	483219.LILAB_03105	4.9e-86	325.5					bactNOG[38]	05EZK@bactNOG,0GFA2@delNOG,177V3@proNOG,COG3950@NOG	NA|NA|NA	S	Inherit from proNOG: ATP-binding protein
Sequence_1312	378806.STAUR_2037	1.1e-72	281.2					bactNOG[38]	06MDW@bactNOG,0GJTX@delNOG,0HK0S@dproNOG,0YCHT@NOG,17YNE@proNOG	NA|NA|NA	S	Protein of unknown function (DUF3396)
Sequence_1313	485913.Krac_5105	7.6e-47	195.3	KRAC_1846				bactNOG[38]	05DC2@bactNOG,COG5659@NOG	NA|NA|NA	L	Transposase
Sequence_1314	398527.Bphyt_6476	1.1e-234	819.3			K07459		bactNOG[38]	05D1M@bactNOG,0BJ03@bproNOG,16V3D@proNOG,COG3593@NOG	NA|NA|NA	L	Inherit from proNOG: ATP-dependent OLD family endonuclease
Sequence_1321	483219.LILAB_30195	1.7e-51	210.7					bactNOG[38]	05FIQ@bactNOG,0GK91@delNOG,0HKFB@dproNOG,11QZV@NOG,17KB8@proNOG	NA|NA|NA	S	Suppressor of fused protein (SUFU)
Sequence_1322	65393.PCC7424_4708	9e-173	613.6			K00108		bactNOG[38]	05CZ6@bactNOG,0FMN5@cyaNOG,COG2303@NOG	NA|NA|NA	E	GMC oxidoreductase
Sequence_1325	637911.AM305_11885	4.1e-29	136.3					bactNOG[38]	05JKI@bactNOG,0R3M1@gproNOG,11QYD@NOG,17HUG@proNOG	NA|NA|NA
Sequence_1327	644283.Micau_3482	5e-83	315.5			K16421		bactNOG[38]	00FAG@actNOG,084PF@bactNOG,COG3185@NOG	NA|NA|NA	Q	4-hydroxyphenylpyruvate dioxygenase (EC 1.13.11.27
Sequence_1328	483219.LILAB_16910	8.7e-59	235					bactNOG[38]	05RTN@bactNOG,0GFXS@delNOG,0HGMA@dproNOG,11WPC@NOG,17JGX@proNOG	NA|NA|NA
Sequence_1331	1037409.BJ6T_73530	4.1e-69	269.2			K16079		bactNOG[38]	023S9@aproNOG,07VUM@bactNOG,0ZSK2@NOG,175RI@proNOG	NA|NA|NA	S	outer membrane autotransporter barrel
Sequence_1332	483219.LILAB_08340	3.2e-37	163.3			K00647		bactNOG[38]	08W5W@bactNOG,17SQC@proNOG,COG0304@NOG	NA|NA|NA	I	Inherit from bactNOG: 3-Oxoacyl-(Acyl carrier protein) synthase
Sequence_1333	246197.MXAN_3906	9.7e-103	380.9					bactNOG[38]	07JKV@bactNOG,0GR1Y@delNOG,0HQUP@dproNOG,12A5Y@NOG,18CG1@proNOG	NA|NA|NA	S	Protein metal binding site
Sequence_1335	216591.BCAM0046	2.1e-41	177.2					NOG[107]	0YPA5@NOG	NA|NA|NA	S	Uncharacterized alpha/beta hydrolase domain (DUF2235)
Sequence_1336	700598.Niako_1766	1.2e-31	144.8					bactNOG[38]	08R06@bactNOG,09PG5@bctoNOG,1143A@NOG	NA|NA|NA
Sequence_1347	5664.LmjF.35.0540	3e-08	67					euNOG[57]	0IGIF@euNOG,0XQS3@NOG	NA|NA|NA	S	AHNAK nucleoprotein
Sequence_1351	246197.MXAN_5122	0	1160.2			K00797	SPMS	bactNOG[38]	07WTK@bactNOG,0GBD8@delNOG,0HCU0@dproNOG,0XQ7D@NOG,16UWB@proNOG	NA|NA|NA	E	synthase
Sequence_1352	479435.Kfla_0915	7.9e-57	228.4					bactNOG[38]	00N8F@actNOG,08WMZ@bactNOG,11MMC@NOG	NA|NA|NA	S	NIPSNAP
Sequence_1357	5664.LmjF.35.0520	5.2e-08	66.2					euNOG[57]	0IGIF@euNOG,0XQS3@NOG	NA|NA|NA	S	AHNAK nucleoprotein
Sequence_1358	469595.CSAG_02776	2.9e-27	130.2					bactNOG[38]	06X1V@bactNOG,0R3DW@gproNOG,0YS54@NOG,182AQ@proNOG	NA|NA|NA
Sequence_1360	483219.LILAB_06020	5.6e-63	248.8					bactNOG[38]	05TT7@bactNOG,0GNHR@delNOG,0HN6M@dproNOG,11Y89@NOG,18BCS@proNOG	NA|NA|NA
Sequence_1366	483219.LILAB_12890	5.1e-56	225.7					bactNOG[38]	07IZW@bactNOG,0GP2M@delNOG,0HP16@dproNOG,0ZNQ0@NOG,18BJA@proNOG	NA|NA|NA	S	Predicted membrane protein (DUF2231)
Sequence_1367	234267.Acid_2196	7.6e-60	238.4			K02478,K07704		bactNOG[38]	00531@aciNOG,05C2F@bactNOG,COG2972@NOG	NA|NA|NA	T	Signal transduction histidine kinase
Sequence_1370	483219.LILAB_04875	0	1358.6					bactNOG[38]	05C0D@bactNOG,0GAMQ@delNOG,0HBVN@dproNOG,16QPP@proNOG,COG0553@NOG	NA|NA|NA	L	SNF2-related protein
Sequence_1377	448385.sce4669	1.1e-39	171.4					bactNOG[38]	0699Q@bactNOG,0XXWZ@NOG,17SJ1@proNOG	NA|NA|NA	S	FHA domain protein
Sequence_1381	246197.MXAN_7096	4.1e-26	126.3					bactNOG[38]	06ZWR@bactNOG,0GNS3@delNOG,0HNTE@dproNOG,0YTN4@NOG,184VC@proNOG	NA|NA|NA
Sequence_1385	502025.Hoch_1560	2.2e-35	157.1					bactNOG[38]	05E87@bactNOG,0XS53@NOG,16RGV@proNOG	NA|NA|NA	K	LysR family transcriptional Regulator
Sequence_1386	483219.LILAB_09155	1.1e-196	693	OATA	GO:0005575,GO:0005623,GO:0005886,GO:0016020,GO:0044464,GO:0071944			bactNOG[38]	05EXC@bactNOG,0GEDF@delNOG,0HEWN@dproNOG,16RCB@proNOG,COG1835@NOG	NA|NA|NA	I	acyltransferase 3
Sequence_1388	378806.STAUR_1128	2.4e-111	409.5			K12132		bactNOG[38]	06M9N@bactNOG,0GKRT@delNOG,0HKXP@dproNOG,17WG8@proNOG,COG0515@NOG	NA|NA|NA	T	Serine threonine-protein kinase
Sequence_1391	246197.MXAN_4940	3.2e-119	435.6	RV3519	GO:0005575,GO:0005623,GO:0005886,GO:0016020,GO:0044464,GO:0071944			bactNOG[38]	08VQH@bactNOG,0GK1T@delNOG,0HK8E@dproNOG,11MIE@NOG,175SC@proNOG	NA|NA|NA	S	Acetoacetate decarboxylase (ADC)
Sequence_1392	378806.STAUR_1554	4.8e-107	395.2					bactNOG[38]	08T1X@bactNOG,0GIDQ@delNOG,0HR9V@dproNOG,0XRDS@NOG,17UXN@proNOG	NA|NA|NA	S	Inherit from bactNOG: regulatory protein FlaEY
Sequence_1398	572477.Alvin_1305	1.5e-49	204.1					bactNOG[38]	05GNT@bactNOG,0QU99@gproNOG,17I7F@proNOG,COG3900@NOG	NA|NA|NA	S	Predicted periplasmic protein (DUF2092)
Sequence_1401	999541.bgla_2g19680	2e-20	107.5			K02364,K04780,K05375		bactNOG[38]	05C0W@bactNOG,0BBD8@bproNOG,16PMV@proNOG,COG1020@NOG	NA|NA|NA	Q	Condensation domain
Sequence_1403	633149.Bresu_0251	1.4e-204	719.2					bactNOG[38]	05JE2@bactNOG,0YH8D@NOG	NA|NA|NA
Sequence_1404	999541.bgla_2g19680	8.6e-08	65.5			K02364,K04780,K05375		bactNOG[38]	05C0W@bactNOG,0BBD8@bproNOG,16PMV@proNOG,COG1020@NOG	NA|NA|NA	Q	Condensation domain
Sequence_1405	7222.FBpp0155846	3.6e-06	60.1		GO:0003674,GO:0005198,GO:0005214,GO:0008010,GO:0042302			artNOG[6]	03I43@artNOG,0B6N7@biNOG,0H34I@dipNOG,0I2F1@droNOG,0IU68@euNOG,0T4FX@inNOG,0WJDD@meNOG,0XTK4@NOG,13GHA@opiNOG	NA|NA|NA	S	Inherit from NOG: Cuticular protein
Sequence_1406	483219.LILAB_26515	8.8e-58	231.5	YOKJ				bactNOG[38]	090AA@bactNOG,11Q00@NOG,188K1@proNOG	NA|NA|NA
Sequence_1408	177439.DP2050	1.2e-43	184.5					bactNOG[38]	0817J@bactNOG,0GPG0@delNOG,0HP1Q@dproNOG,11FJW@NOG,177V1@proNOG	NA|NA|NA	S	Predicted nucleotide-binding protein containing TIR-like domain
Sequence_1414	709797.CSIRO_0311	3e-61	243					bactNOG[38]	01Y3X@aproNOG,08ZV3@bactNOG,17CPZ@proNOG,COG1335@NOG	NA|NA|NA	Q	isochorismatase
Sequence_1419	378806.STAUR_6087	1.1e-20	108.2			K14059		bactNOG[38]	05EZJ@bactNOG,0GBH3@delNOG,0HCZI@dproNOG,17617@proNOG,COG0582@NOG	NA|NA|NA	L	Phage integrase
Sequence_1420	483219.LILAB_19140	0	1224.5	DCP	GO:0003674,GO:0003824,GO:0006508,GO:0008150,GO:0008152,GO:0008233,GO:0008235,GO:0008237,GO:0008238,GO:0008241,GO:0016787,GO:0019538,GO:0043170,GO:0044238,GO:0070011,GO:0071704	K01284,K01392		bactNOG[38]	05DGW@bactNOG,0GB0D@delNOG,0HC23@dproNOG,16R2U@proNOG,COG0339@NOG	NA|NA|NA	E	peptidyl-dipeptidase Dcp
Sequence_1421	502025.Hoch_5459	1.4e-55	224.2		GO:0003674,GO:0003824,GO:0008150,GO:0008152,GO:0016491,GO:0016701,GO:0016702,GO:0044710,GO:0051213,GO:0055114	K00464		bactNOG[38]	05ZTI@bactNOG,0GDM7@delNOG,0HER7@dproNOG,174I0@proNOG,COG3670@NOG	NA|NA|NA	Q	Retinal pigment epithelial membrane protein
Sequence_1424	485913.Krac_6184	1.2e-67	264.2					bactNOG[38]	05I5C@bactNOG,11TAE@NOG	NA|NA|NA	L	MULE transposase, conserved domain
Sequence_1426	159087.Daro_2559	4.4e-243	847	YBJD		K07459		bactNOG[38]	05D1M@bactNOG,0B8Z0@bproNOG,16V40@proNOG,COG3593@NOG	NA|NA|NA	L	Inherit from bactNOG: ATP-dependent endonuclease of the OLD
Sequence_1432	448385.sce0069	1.6e-91	343.6					bactNOG[38]	08D77@bactNOG,1036E@NOG	NA|NA|NA	M	Domain of unknown function DUF11
Sequence_1436	483219.LILAB_10710	1.1e-36	161.4					bactNOG[38]	06WP8@bactNOG,0YMXU@NOG,182CC@proNOG	NA|NA|NA
Sequence_1438	246197.MXAN_4542	4.6e-107	395.2			K07004		bactNOG[38]	07KPS@bactNOG,0GJAV@delNOG,0HJ9Q@dproNOG,0ZQTW@NOG,1701D@proNOG	NA|NA|NA	S	Endonuclease Exonuclease phosphatase
Sequence_1441	5664.LmjF.35.0520	2.4e-18	100.5					euNOG[57]	0IGIF@euNOG,0XQS3@NOG	NA|NA|NA	S	AHNAK nucleoprotein
Sequence_1443	290397.Adeh_3219	1.3e-117	430.3					bactNOG[38]	05EQ2@bactNOG,0GC8C@delNOG,0HDS8@dproNOG,0XRUN@NOG,16SRU@proNOG	NA|NA|NA	K	LysR family transcriptional regulator
Sequence_1446	39947.LOC_Os07g40510.1	1.9e-07	64.3					euNOG[57]	0IIBD@euNOG,0XT5Z@NOG	NA|NA|NA	S	Formin-like protein
Sequence_1449	349521.HCH_01287	1.5e-89	337	PHZF		K06998		bactNOG[38]	05JAB@bactNOG,0QQ20@gproNOG,16TGG@proNOG,COG0384@NOG	NA|NA|NA	S	phenazine biosynthesis protein, PhzF family
Sequence_1456	246197.MXAN_4309	6.6e-114	417.9			K03088		bactNOG[38]	05EMN@bactNOG,0GH0M@delNOG,0HHFZ@dproNOG,16Q9K@proNOG,COG1595@NOG	NA|NA|NA	K	ECF subfamily RNA polymerase
Sequence_1458	509190.Cseg_1323	9.9e-62	244.6					bactNOG[38]	0200Z@aproNOG,05Q4B@bactNOG,17I6F@proNOG,COG1680@NOG	NA|NA|NA	V	Beta-lactamase
Sequence_1459	378806.STAUR_2426	5.1e-183	647.5					bactNOG[38]	06INR@bactNOG,0GKZX@delNOG,0HM5U@dproNOG,0Y8A9@NOG,17Z5U@proNOG	NA|NA|NA
Sequence_1468	483219.LILAB_04580	2.7e-19	103.6					bactNOG[38]	06KC4@bactNOG,0GJMW@delNOG,0HJV0@dproNOG,0YFXM@NOG,17WJH@proNOG	NA|NA|NA
Sequence_1472	246197.MXAN_3636	0	1334.3			K15653		bactNOG[38]	05C0W@bactNOG,0GBRH@delNOG,0HCTQ@dproNOG,16PMV@proNOG,COG1020@NOG	NA|NA|NA	Q	non-ribosomal peptide synthetase
Sequence_1474	391165.GbCGDNIH1_1178	1.2e-189	669.5			K07459		bactNOG[38]	01V0K@aproNOG,05D1M@bactNOG,16V3D@proNOG,COG3593@NOG	NA|NA|NA	L	Inherit from proNOG: ATP-dependent OLD family endonuclease
Sequence_1478	240292.Ava_0945	6.6e-58	231.9					bactNOG[38]	07U0R@bactNOG,0FKTM@cyaNOG,COG3950@NOG	NA|NA|NA	S	excinuclease ATPase subunit
Sequence_1481	483219.LILAB_07995	7.9e-19	102.1					bactNOG[38]	06GBE@bactNOG,0GH9U@delNOG,0HI3A@dproNOG,0Y1IQ@NOG,17NQU@proNOG	NA|NA|NA
Sequence_1485	378806.STAUR_4473	8.3e-109	401					bactNOG[38]	06HJQ@bactNOG,0GFR7@delNOG,0HGNK@dproNOG,0YD8I@NOG,173W4@proNOG	NA|NA|NA	S	Inherit from proNOG: Hyalin repeat protein
Sequence_1486	261292.Nit79A3_1017	7.8e-51	208.4					bactNOG[38]	07M8D@bactNOG,0ZRG7@NOG	NA|NA|NA
Sequence_1487	502025.Hoch_6795	1.2e-27	131.3					bactNOG[38]	06BJC@bactNOG,0GJ7Q@delNOG,0HJQS@dproNOG,0Y2B4@NOG,17U0Y@proNOG	NA|NA|NA	S	Protein metal binding site
Sequence_1491	999541.bgla_1g17410	4.5e-14	86.3					NOG[107]	COG4254@NOG	NA|NA|NA	S	Peptidoglycan-binding LysM
Sequence_1492	483219.LILAB_33155	2.8e-72	279.6					bactNOG[38]	06107@bactNOG,0GHHX@delNOG,0HIC0@dproNOG,12BB3@NOG,17QWM@proNOG	NA|NA|NA
Sequence_1493	5664.LmjF.35.0520	6e-11	75.9					euNOG[57]	0IGIF@euNOG,0XQS3@NOG	NA|NA|NA	S	AHNAK nucleoprotein
Sequence_1495	743721.Psesu_1897	1e-95	357.5	GCVA		K03566		bactNOG[38]	05ETT@bactNOG,0QKUI@gproNOG,0XS6G@NOG,16Q8J@proNOG	NA|NA|NA	K	transcriptional
Sequence_1497	378806.STAUR_7428	1.1e-57	231.1	BMUL_4462		K13639		bactNOG[38]	05G3W@bactNOG,0GE9W@delNOG,0HFDH@dproNOG,11IR4@NOG,17CRB@proNOG	NA|NA|NA	K	transcriptional regulator, MerR family
Sequence_1502	483219.LILAB_05880	5.2e-220	770.4					bactNOG[38]	07DEA@bactNOG,0GQJE@delNOG,0HQJV@dproNOG,0ZGUH@NOG,186A2@proNOG	NA|NA|NA
Sequence_1505	323098.Nwi_0833	5.7e-38	165.6	CAUL_0398		K03496		bactNOG[38]	020GW@aproNOG,08SRQ@bactNOG,17GXB@proNOG,COG1192@NOG	NA|NA|NA	D	Cobyrinic acid ac-diamide synthase
Sequence_1506	378806.STAUR_1699	2.1e-101	376.3			K07465		bactNOG[38]	06ERH@bactNOG,11H98@NOG,17XEG@proNOG	NA|NA|NA
Sequence_1508	349521.HCH_07035	1.4e-09	71.2					bactNOG[38]	06229@bactNOG,0R5KP@gproNOG,1296I@NOG,17P7M@proNOG	NA|NA|NA
Sequence_1509	246197.MXAN_2791	3.3e-86	325.9					bactNOG[38]	08QHV@bactNOG,0GMXR@delNOG,0HMQT@dproNOG,11DE9@NOG,18189@proNOG	NA|NA|NA	M	M27 family peptidase
Sequence_1512	246197.MXAN_0656	6.7e-55	221.9					bactNOG[38]	06KV4@bactNOG,0GKSN@delNOG,0HKYP@dproNOG,0YFET@NOG,17Y0T@proNOG	NA|NA|NA
Sequence_1514	700598.Niako_5422	3.3e-134	485.3					bactNOG[38]	05EZK@bactNOG,09HAV@bctoNOG,1AIK7@sphNOG,COG3950@NOG	NA|NA|NA	S	Inherit from bactNOG: SMC domain protein
Sequence_1517	591159.SSQG_00424	2.6e-38	166.8			K00230		bactNOG[38]	00QBS@actNOG,05T8N@bactNOG,COG4635@NOG	NA|NA|NA	H	Flavodoxin
Sequence_1522	391037.Sare_1084	6.2e-24	119	MT0676	GO:0003674,GO:0003824,GO:0004553,GO:0004559,GO:0005575,GO:0005623,GO:0005886,GO:0005975,GO:0005996,GO:0006013,GO:0006629,GO:0006643,GO:0006664,GO:0008150,GO:0008152,GO:0009056,GO:0009311,GO:0009313,GO:0009987,GO:0015923,GO:0016020,GO:0016042,GO:0016052,GO:0016787,GO:0016798,GO:0019318,GO:0019377,GO:0044237,GO:0044238,GO:0044242,GO:0044248,GO:0044255,GO:0044464,GO:0044710,GO:0044723,GO:0044724,GO:…	K01191		bactNOG[38]	00BV6@actNOG,07W85@bactNOG,COG0383@NOG	NA|NA|NA	G	hydrolase, family 38
Sequence_1526	240292.Ava_1520	1e-95	357.5	PBP-1	GO:0005575,GO:0005622,GO:0005623,GO:0005737,GO:0005829,GO:0005886,GO:0016020,GO:0044424,GO:0044444,GO:0044464,GO:0071944			bactNOG[38]	07TMD@bactNOG,0FP4K@cyaNOG,COG1680@NOG	NA|NA|NA	V	Beta-lactamase
Sequence_1528	5664.LmjF.35.0520	1.8e-12	80.9					euNOG[57]	0IGIF@euNOG,0XQS3@NOG	NA|NA|NA	S	AHNAK nucleoprotein
Sequence_1531	5664.LmjF.14.1120	1.4e-07	64.7		GO:0005575,GO:0016020	K04648,K10392		euNOG[57]	COG5059@NOG,KOG0241@euNOG	NA|NA|NA	Z	Kinesin family member
Sequence_1532	483219.LILAB_00100	2.1e-69	270					bactNOG[38]	066T1@bactNOG,12B8W@NOG	NA|NA|NA
Sequence_1535	471852.Tcur_2016	6e-88	331.6		GO:0005575,GO:0005622,GO:0005623,GO:0005737,GO:0044424,GO:0044464	K15045		bactNOG[38]	08019@bactNOG,0XQM5@NOG	NA|NA|NA	O	radical SAM domain protein
Sequence_1536	378806.STAUR_2426	9.4e-158	563.5					bactNOG[38]	06INR@bactNOG,0GKZX@delNOG,0HM5U@dproNOG,0Y8A9@NOG,17Z5U@proNOG	NA|NA|NA
Sequence_1538	378806.STAUR_0302	3e-23	116.7					bactNOG[38]	05VV0@bactNOG,0GGPW@delNOG,0HHDT@dproNOG,17K4C@proNOG,COG2197@NOG	NA|NA|NA	T	response regulator
Sequence_1544	509190.Cseg_1403	5.9e-88	331.6			K03797		bactNOG[38]	01W5F@aproNOG,08NAA@bactNOG,177XK@proNOG,COG0793@NOG	NA|NA|NA	M	Peptidase, S41
Sequence_1545	483219.LILAB_00090	1.7e-228	798.5	NIST		K06147,K06148		bactNOG[38]	05EGG@bactNOG,0XPIZ@NOG	NA|NA|NA	V	ABC transporter
Sequence_1547	756067.MicvaDRAFT_4772	4.7e-13	82.8			K01400		bactNOG[38]	06TRD@bactNOG,11J8P@NOG	NA|NA|NA	S	domain protein
Sequence_1549	378806.STAUR_7922	1.2e-08	68.2					bactNOG[38]	08WDB@bactNOG,0Z0JX@NOG,17BAD@proNOG	NA|NA|NA	K	transcriptional regulator, gntR family protein
Sequence_1550	378806.STAUR_1487	2.3e-116	426	BMUL_2108				bactNOG[38]	05E7U@bactNOG,0GEJK@delNOG,0HFHA@dproNOG,11N2I@NOG,175Z8@proNOG	NA|NA|NA	K	Transcriptional Regulator, AraC family
Sequence_1555	318161.Sden_2868	2.3e-31	143.7	SCLAV_5431	GO:0003674,GO:0003824,GO:0006508,GO:0008150,GO:0008152,GO:0008233,GO:0016787,GO:0019538,GO:0043170,GO:0044238,GO:0071704	K08651,K14645,K17734		bactNOG[38]	07QR7@bactNOG,0QHWA@gproNOG,16PQD@proNOG,COG1404@NOG	NA|NA|NA	O	peptidase S8 S53 subtilisin kexin sedolisin
Sequence_1561	448385.sce0345	1.6e-242	845.1		GO:0006082,GO:0006518,GO:0006725,GO:0006790,GO:0006807,GO:0008150,GO:0008152,GO:0009058,GO:0009237,GO:0009987,GO:0016053,GO:0018130,GO:0018958,GO:0019184,GO:0019290,GO:0019438,GO:0019748,GO:0019752,GO:0032787,GO:0034641,GO:0042863,GO:0042864,GO:0043043,GO:0043436,GO:0043603,GO:0043604,GO:0044237,GO:0044249,GO:0044271,GO:0044272,GO:0044281,GO:0044283,GO:0044550,GO:0044710,GO:0044711,GO:0046189,GO:…	K12239,K15653		bactNOG[38]	05C0W@bactNOG,0GBRH@delNOG,0HCTQ@dproNOG,16PMV@proNOG,COG1020@NOG,COG3321@NOG	NA|NA|NA	Q	non-ribosomal peptide synthetase
Sequence_1565	502025.Hoch_0614	1.1e-49	204.5					bactNOG[38]	05EWF@bactNOG,0GCYF@delNOG,0HE8H@dproNOG,0XQGY@NOG,16T7B@proNOG	NA|NA|NA	T	Tetratricopeptide repeat family protein
Sequence_1567	483219.LILAB_15450	2.3e-153	548.9					bactNOG[38]	06DDX@bactNOG,0GJX8@delNOG,0HK42@dproNOG,0Y4Y5@NOG,17UTM@proNOG	NA|NA|NA	S	lipoprotein
Sequence_1569	366602.Caul_1344	5.4e-33	149.1					bactNOG[38]	024ZK@aproNOG,08WHE@bactNOG,11KTZ@NOG,17BJP@proNOG	NA|NA|NA
Sequence_1572	483219.LILAB_00480	1.7e-55	223.8	ATU1813				bactNOG[38]	08Z40@bactNOG,0GGBG@delNOG,0HGG2@dproNOG,17D84@proNOG,COG1959@NOG	NA|NA|NA	K	Transcriptional regulator
Sequence_1578	246197.MXAN_5519	9.9e-128	463.8			K18988		bactNOG[38]	08HUX@bactNOG,0GSUT@delNOG,0HS8Q@dproNOG,0Y58R@NOG,172D9@proNOG	NA|NA|NA	V	Beta-lactamase
Sequence_1589	404589.Anae109_0881	2.4e-86	326.2			K02484,K07640,K07711		bactNOG[38]	05EB3@bactNOG,0GE8I@delNOG,0HFC1@dproNOG,16RYH@proNOG,COG0642@NOG	NA|NA|NA	T	Histidine kinase
Sequence_1592	426355.Mrad2831_5678	2.5e-06	60.5					bactNOG[38]	029RR@aproNOG,07FA3@bactNOG,0ZIPJ@NOG,17SRR@proNOG	NA|NA|NA
Sequence_1602	246197.MXAN_1209	6.1e-13	82.4	OCAR_4807		K06919		bactNOG[38]	05H2V@bactNOG,0GJQR@delNOG,0HJXN@dproNOG,16TGP@proNOG,COG5545@NOG	NA|NA|NA	S	virulence-associated protein e
Sequence_1603	765177.Desmu_0312	7.7e-08	65.5	GYY_06335		K06915		arNOG[11]	0FF1F@creNOG,COG1502@NOG,arCOG02041@arNOG	NA|NA|NA	I	PLDc
Sequence_1605	749414.SBI_07198	5.9e-125	454.5					bactNOG[38]	06NCS@bactNOG,0YDV2@NOG	NA|NA|NA
Sequence_1606	680198.SCAB_42661	1.5e-88	333.6			K01286		bactNOG[38]	00G6F@actNOG,05FQP@bactNOG,COG1680@NOG	NA|NA|NA	V	Beta-lactamase
Sequence_1609	246197.MXAN_0110	1.9e-168	599	YMDC	GO:0005575,GO:0005623,GO:0005886,GO:0016020,GO:0044464,GO:0071944	K06131,K06132	CLPNS120pp,CLPNS140pp,CLPNS141pp,CLPNS160pp,CLPNS161pp,CLPNS180pp,CLPNS181pp	bactNOG[38]	07RZC@bactNOG,0GC17@delNOG,0HQYR@dproNOG,16QBC@proNOG,COG1502@NOG	NA|NA|NA	I	PLDc
Sequence_1612	118168.MC7420_2811	5.8e-40	172.2					bactNOG[38]	08PAF@bactNOG,0FK5C@cyaNOG,0ZSIB@NOG	NA|NA|NA	S	domain protein
Sequence_1613	121225.PHUM486520-PA	1.4e-28	134.4					artNOG[6]	03HWP@artNOG,0B5VU@biNOG,0T49N@inNOG,0WIIP@meNOG,0ZJC7@NOG,13FCQ@opiNOG,KOG4293@euNOG	NA|NA|NA	T	DOMON domain
Sequence_1617	483219.LILAB_14845	2.9e-63	249.6					bactNOG[38]	06KHM@bactNOG,0GKTU@delNOG,0HKZS@dproNOG,0YB9N@NOG,17XZ7@proNOG	NA|NA|NA	S	Protein of unknown function (DUF3396)
Sequence_1619	257310.BB0382	5.4e-62	245.4					bactNOG[38]	06175@bactNOG,12A8I@NOG	NA|NA|NA
Sequence_1620	378806.STAUR_8034	0	1341.6					bactNOG[38]	07SBG@bactNOG,0GBHX@delNOG,0HDN7@dproNOG,0XRTC@NOG,174E9@proNOG	NA|NA|NA	S	Domain of unknown function DUF87
Sequence_1621	404589.Anae109_3640	9.1e-78	297.7	YOFA	GO:0005575,GO:0005622,GO:0005623,GO:0005737,GO:0044424,GO:0044464	K16135		bactNOG[38]	05SKE@bactNOG,0GFDB@delNOG,0HG8S@dproNOG,16RH4@proNOG,COG0583@NOG	NA|NA|NA	K	LysR family transcriptional regulator
Sequence_1625	378806.STAUR_4158	1.6e-279	968		GO:0008150,GO:0008152,GO:0009058,GO:0009987,GO:0016999,GO:0017000,GO:0017144,GO:0044237,GO:0044249	K15642		bactNOG[38]	07EEY@bactNOG,0GARP@delNOG,0HC0Y@dproNOG,18A56@proNOG,COG3321@NOG	NA|NA|NA	Q	synthase
Sequence_1627	228410.NE1364	2.7e-130	472.2		GO:0005575,GO:0005622,GO:0005623,GO:0005737,GO:0005829,GO:0008150,GO:0040007,GO:0044424,GO:0044444,GO:0044464			bactNOG[38]	05E9I@bactNOG,0BAC1@bproNOG,16RWV@proNOG,COG2110@NOG	NA|NA|NA	S	Appr-1-p processing domain protein
Sequence_1636	644968.DFW101_0359	2.9e-52	213					bactNOG[38]	05IHS@bactNOG,11YZ1@NOG	NA|NA|NA
Sequence_1643	483219.LILAB_17315	1.5e-27	131					bactNOG[38]	06J8B@bactNOG,0GKY2@delNOG,0HM43@dproNOG,0Y9QA@NOG,17YHI@proNOG	NA|NA|NA	S	Protein of unknown function (DUF2381)
Sequence_1645	685035.CbatJ_010100007082	4.5e-29	136					bactNOG[38]	08Q6F@bactNOG,115KC@NOG,1777F@proNOG	NA|NA|NA	S	Uncharacterized protein conserved in bacteria (DUF2186)
Sequence_1648	448385.sce5477	9e-211	739.6					bactNOG[38]	06ES9@bactNOG,11HSG@NOG,18C6B@proNOG	NA|NA|NA	S	Kelch motif
Sequence_1651	929439.XP_003879052.1	2.4e-06	60.5					NOG[107]	COG4886@NOG	NA|NA|NA	S	leucine Rich Repeat
Sequence_1653	391625.PPSIR1_32337	3.2e-91	342.4					bactNOG[38]	08NVF@bactNOG,0GIU0@delNOG,0HJDI@dproNOG,0ZQPV@NOG,175M3@proNOG	NA|NA|NA
Sequence_1657	483219.LILAB_30675	3.3e-56	226.1					bactNOG[38]	05H4Q@bactNOG,0GF2B@delNOG,0HG4Z@dproNOG,11R10@NOG,17E6Q@proNOG	NA|NA|NA	S	Domain of unknown function (DUF955)
Sequence_1658	204669.Acid345_4422	6.1e-10	72.4					bactNOG[38]	06E63@bactNOG,0Y6DM@NOG	NA|NA|NA
Sequence_1659	3218.PP1S4072_2V6.1	2.8e-10	73.6					virNOG[6]	0IWA2@euNOG,1C2YI@strNOG,1EG7J@virNOG,COG1670@NOG	NA|NA|NA	J	Inherit from euNOG: GNAT family acetyltransferase
Sequence_1660	483219.LILAB_17315	7.2e-27	128.6					bactNOG[38]	06J8B@bactNOG,0GKY2@delNOG,0HM43@dproNOG,0Y9QA@NOG,17YHI@proNOG	NA|NA|NA	S	Protein of unknown function (DUF2381)
Sequence_1662	246197.MXAN_5257	8.3e-23	115.2	BMUL_5478				bactNOG[38]	05M21@bactNOG,0GQU1@delNOG,0HQNF@dproNOG,11URP@NOG,17G3H@proNOG	NA|NA|NA	S	Protein of unknown function (DUF3175)
Sequence_1667	246197.MXAN_4476	1.7e-57	230.3					bactNOG[38]	06S1Y@bactNOG,0GMQB@delNOG,0HMY3@dproNOG,0YJJY@NOG,180E7@proNOG	NA|NA|NA
Sequence_1669	743299.Acife_2179	2.9e-49	203					bactNOG[38]	05M1J@bactNOG,0QUBZ@gproNOG,11UDZ@NOG,17FVG@proNOG	NA|NA|NA	S	Inherit from bactNOG: (threonine) efflux protein
Sequence_1675	378806.STAUR_1766	3.7e-39	169.5					bactNOG[38]	07QQA@bactNOG,0GD27@delNOG,0HCSH@dproNOG,11ID1@NOG,175IT@proNOG	NA|NA|NA	S	Kelch domain protein
Sequence_1677	251221.glr2979	1.4e-30	141					bactNOG[38]	06NMG@bactNOG,0YG7K@NOG	NA|NA|NA
Sequence_1682	999541.bgla_2g19680	9.4e-19	101.7			K02364,K04780,K05375		bactNOG[38]	05C0W@bactNOG,0BBD8@bproNOG,16PMV@proNOG,COG1020@NOG	NA|NA|NA	Q	Condensation domain
Sequence_1686	246197.MXAN_3906	3.2e-35	156.4					bactNOG[38]	07JKV@bactNOG,0GR1Y@delNOG,0HQUP@dproNOG,12A5Y@NOG,18CG1@proNOG	NA|NA|NA	S	Protein metal binding site
Sequence_1691	246197.MXAN_2109	1.6e-63	250.4					bactNOG[38]	06HJQ@bactNOG,0GFR7@delNOG,0HGNK@dproNOG,0YD8I@NOG,173W4@proNOG	NA|NA|NA	S	Inherit from proNOG: Hyalin repeat protein
Sequence_1696	590998.Celf_2681	2.8e-23	116.7	SCLAV_5410				bactNOG[38]	00TMQ@actNOG,06EER@bactNOG,0Y15A@NOG	NA|NA|NA	S	PbH1
Sequence_1700	246197.MXAN_4321	3.2e-112	412.1			K07090		bactNOG[38]	07UR1@bactNOG,16WYI@proNOG,COG0730@NOG	NA|NA|NA	S	Sulfite exporter TauE/SafE
Sequence_1702	246197.MXAN_3906	3.7e-108	398.7					bactNOG[38]	07JKV@bactNOG,0GR1Y@delNOG,0HQUP@dproNOG,12A5Y@NOG,18CG1@proNOG	NA|NA|NA	S	Protein metal binding site
Sequence_1706	653045.Strvi_5008	1.4e-64	253.8			K05520		bactNOG[38]	08VTJ@bactNOG,11K0S@NOG	NA|NA|NA	S	ThiJ PfpI family protein
Sequence_1717	4113.PGSC0003DMT400026515	1.2e-07	64.7		GO:0003674,GO:0003824,GO:0004175,GO:0004197,GO:0008150,GO:0008152,GO:0008233,GO:0008234,GO:0016787,GO:0070011	K01365,K01368,K16290,K16292		euNOG[57]	COG4870@NOG,KOG1543@euNOG	NA|NA|NA	O	cathepsin
Sequence_1724	43989.cce_2019	5.4e-128	464.5					bactNOG[38]	0630G@bactNOG,12AUF@NOG	NA|NA|NA
Sequence_1725	405948.SeryN2_010100036145	3.9e-62	245.7					bactNOG[38]	00KTE@actNOG,08WQ5@bactNOG,COG0693@NOG	NA|NA|NA	K	Thij pfpi
Sequence_1732	246197.MXAN_1226	3.2e-96	359					bactNOG[38]	06PYU@bactNOG,0GJMQ@delNOG,0HJUU@dproNOG,0YD1W@NOG,17YYS@proNOG	NA|NA|NA	S	Fibronectin type III domain protein
Sequence_1733	5664.LmjF.35.0520	6.5e-09	68.9					euNOG[57]	0IGIF@euNOG,0XQS3@NOG	NA|NA|NA	S	AHNAK nucleoprotein
Sequence_1737	246197.MXAN_6320	2.2e-41	176.8					bactNOG[38]	06TYM@bactNOG,0GMYG@delNOG,0HMTP@dproNOG,0YMM5@NOG,1814W@proNOG	NA|NA|NA
Sequence_1738	246197.MXAN_4532	8.1e-52	211.5					bactNOG[38]	08EEH@bactNOG,0GSDD@delNOG,0HRWD@dproNOG,170TZ@proNOG,COG0318@NOG,COG1020@NOG,COG2141@NOG	NA|NA|NA	Q	Nonribosomal peptide
Sequence_1742	378806.STAUR_2441	3.5e-151	541.6			K00558		bactNOG[38]	05DVF@bactNOG,0GF24@delNOG,0HGSC@dproNOG,17178@proNOG,COG0270@NOG	NA|NA|NA	L	cytosine-specific methyltransferase
Sequence_1743	378806.STAUR_2426	1.2e-103	383.6					bactNOG[38]	06INR@bactNOG,0GKZX@delNOG,0HM5U@dproNOG,0Y8A9@NOG,17Z5U@proNOG	NA|NA|NA
Sequence_1745	483219.LILAB_14845	9e-83	314.3					bactNOG[38]	06KHM@bactNOG,0GKTU@delNOG,0HKZS@dproNOG,0YB9N@NOG,17XZ7@proNOG	NA|NA|NA	S	Protein of unknown function (DUF3396)
Sequence_1746	246197.MXAN_4476	3.2e-56	226.1					bactNOG[38]	06S1Y@bactNOG,0GMQB@delNOG,0HMY3@dproNOG,0YJJY@NOG,180E7@proNOG	NA|NA|NA
Sequence_1750	246197.MXAN_4060	8.4e-102	377.5			K07506		bactNOG[38]	08WHK@bactNOG,0GJ00@delNOG,0HJJV@dproNOG,1225V@NOG,17BEX@proNOG	NA|NA|NA	K	AraC family transcriptional regulator
Sequence_1752	190485.XCC4073	9.6e-69	267.7		GO:0001071,GO:0003674,GO:0003700,GO:0006355,GO:0008150,GO:0009889,GO:0010468,GO:0010556,GO:0019219,GO:0019222,GO:0031323,GO:0031326,GO:0050789,GO:0050794,GO:0051171,GO:0051252,GO:0060255,GO:0065007,GO:0080090,GO:2000112,GO:2001141			bactNOG[38]	05X7U@bactNOG,0QN8S@gproNOG,1785F@proNOG,COG2207@NOG	NA|NA|NA	K	transcriptional regulator (AraC
Sequence_1756	65393.PCC7424_0816	3.6e-15	89.7	YCF48				bactNOG[38]	07SP2@bactNOG,0FJKV@cyaNOG,COG4447@NOG	NA|NA|NA	S	The ortholog in A.thaliana is involved in photosystem II (PSII) assembly, but knockout of the corresponding gene in Synechoccus PCC 7002 has no effect on PSII activity
Sequence_1765	497964.CfE428DRAFT_5979	2.9e-09	70.1					bactNOG[38]	086VS@bactNOG,COG0535@NOG	NA|NA|NA	S	Radical SAM superfamily
Sequence_1766	448385.sce8366	3.3e-122	445.3					bactNOG[38]	065PJ@bactNOG,0GNSD@delNOG,0HNTP@dproNOG,12C7U@NOG,17QJI@proNOG	NA|NA|NA
Sequence_1767	251221.gll2468	1.3e-17	97.8			K07012		bactNOG[38]	08M3Y@bactNOG,0FKFQ@cyaNOG,10BMY@NOG	NA|NA|NA	L	CRISPR-associated helicase
Sequence_1771	479434.Sthe_1368	6.9e-27	128.6					bactNOG[38]	0634E@bactNOG,0D5EU@chloNOG,12673@NOG	NA|NA|NA	S	Protein of unknown function (DUF3224)
Sequence_1774	381666.H16_A1948	4.6e-23	115.9					bactNOG[38]	07JW4@bactNOG,0BK73@bproNOG,0XP78@NOG,1775Y@proNOG	NA|NA|NA
Sequence_1775	246197.MXAN_2103	8.3e-57	228	SDEN_1475		K07497		bactNOG[38]	05EF9@bactNOG,0GAWQ@delNOG,0HC7H@dproNOG,0XPK3@NOG,1743B@proNOG	NA|NA|NA	L	Integrase catalytic subunit
Sequence_1776	262543.Exig_1595	2.4e-24	120.2			K02238		bactNOG[38]	04TWT@bacNOG,07SNZ@bactNOG,0NE0R@firmNOG,COG2333@NOG	NA|NA|NA	S	Competence protein
Sequence_1779	400668.Mmwyl1_1516	4.5e-23	115.9					bactNOG[38]	08XAS@bactNOG,0QQZ5@gproNOG,11KIH@NOG,17B7U@proNOG	NA|NA|NA
Sequence_1782	483219.LILAB_35145	5.9e-31	142.1					bactNOG[38]	07PJ2@bactNOG,0ZU86@NOG	NA|NA|NA
Sequence_1788	246197.MXAN_4930	1.5e-53	217.2			K00274		bactNOG[38]	05E0E@bactNOG,0GI58@delNOG,0HHYI@dproNOG,171F5@proNOG,COG1231@NOG	NA|NA|NA	E	Flavin containing amine oxidoreductase
Sequence_1791	378806.STAUR_2671	1e-11	78.2					bactNOG[38]	06INR@bactNOG,0GKZX@delNOG,0HM5U@dproNOG,0Y8A9@NOG,17Z5U@proNOG	NA|NA|NA
Sequence_1792	246197.MXAN_6622	1e-27	131.3					bactNOG[38]	076EB@bactNOG,0GQIQ@delNOG,0HQE6@dproNOG,0ZF0C@NOG,187Y0@proNOG	NA|NA|NA
Sequence_1793	378806.STAUR_7741	2.4e-24	120.2					bactNOG[38]	07QQA@bactNOG,0GD27@delNOG,0HCSH@dproNOG,11ID1@NOG,175IT@proNOG	NA|NA|NA	S	Kelch domain protein
Sequence_1795	398578.Daci_2082	2.4e-08	67					bactNOG[38]	07JVJ@bactNOG,0ZYG6@NOG	NA|NA|NA
Sequence_1804	489825.LYNGBM3L_63420	2.3e-168	598.6					bactNOG[38]	05C0W@bactNOG,COG1020@NOG	NA|NA|NA	Q	non-ribosomal peptide synthetase
Sequence_1807	391625.PPSIR1_40989	2e-87	329.7	NAT		K00675		bactNOG[38]	08MUX@bactNOG,0GFXH@delNOG,0HJFM@dproNOG,17E3P@proNOG,COG2162@NOG	NA|NA|NA	Q	N-acetyltransferase
Sequence_1808	448385.sce5100	5.1e-75	288.5	SHKA				bactNOG[38]	05BZU@bactNOG,0GCZP@delNOG,0HDE1@dproNOG,0XNMH@NOG,175Q2@proNOG	NA|NA|NA	T	PAS PAC sensor signal transduction histidine kinase
Sequence_1810	391625.PPSIR1_27938	1.6e-28	134					bactNOG[38]	07FRK@bactNOG,0ZJ7I@NOG	NA|NA|NA	M	O-Antigen ligase
Sequence_1811	483219.LILAB_26365	7.5e-135	487.3	SCLAV_5304				bactNOG[38]	05CR9@bactNOG,0GCNC@delNOG,0HE4K@dproNOG,16SFY@proNOG,COG5184@NOG	NA|NA|NA	D, Z	Regulator of chromosome condensation
Sequence_1812	483219.LILAB_28760	7.9e-12	78.6					bactNOG[38]	06HJQ@bactNOG,0GFR7@delNOG,0HGNK@dproNOG,0YD8I@NOG,173W4@proNOG	NA|NA|NA	S	Inherit from proNOG: Hyalin repeat protein
Sequence_1817	483219.LILAB_18005	2.6e-55	223					NOG[107]	0ZQ4J@NOG	NA|NA|NA
Sequence_1818	460265.Mnod_0820	5.8e-132	477.6	OCAR_6810				bactNOG[38]	01T3R@aproNOG,05EGJ@bactNOG,0XR3H@NOG,16S4D@proNOG	NA|NA|NA	K	LysR family transcriptional regulator
Sequence_1819	195103.CPF_2594	1.1e-18	101.3					bactNOG[38]	07K6B@bactNOG,0F212@cloNOG,0P0CC@firmNOG,0ZQ5N@NOG	NA|NA|NA
Sequence_1825	378806.STAUR_0847	1.6e-33	150.6					bactNOG[38]	06K8F@bactNOG,0GM2Q@delNOG,0HM8Q@dproNOG,0YE3F@NOG,17XIY@proNOG	NA|NA|NA	S	Protein of unknown function (Gmx_para_CXXCG)
Sequence_1830	378806.STAUR_4616	1.2e-140	506.5					bactNOG[38]	05J6A@bactNOG,0GHS2@delNOG,0HIIG@dproNOG,11T4A@NOG,17F28@proNOG	NA|NA|NA	P	Inherit from proNOG: cytochrome c
Sequence_1834	246197.MXAN_4538	3.1e-117	428.7					bactNOG[38]	08MGQ@bactNOG,0GB81@delNOG,0HCMP@dproNOG,0YWZW@NOG,174HW@proNOG	NA|NA|NA
Sequence_1838	448385.sce8741	2.2e-70	273.1					bactNOG[38]	08EK1@bactNOG,0ZWJX@NOG,170ZH@proNOG	NA|NA|NA
Sequence_1839	391600.BBAL3_2828	1.5e-79	303.5	CAUL_0397				bactNOG[38]	01Y4C@aproNOG,07E9N@bactNOG,17IVD@proNOG,COG1479@NOG	NA|NA|NA	S	Protein of unknown function DUF262
Sequence_1841	246197.MXAN_3418	3.1e-157	561.6					bactNOG[38]	05C1W@bactNOG,0GAJR@delNOG,0HCNS@dproNOG,16PNY@proNOG,COG2204@NOG	NA|NA|NA	T	fis family transcriptional regulator
Sequence_1844	246197.MXAN_5293	1.4e-189	669.1					bactNOG[38]	08KM5@bactNOG,0GH3K@delNOG,0HHWK@dproNOG,17FP9@proNOG,COG5276@NOG	NA|NA|NA	S	LVIVD repeat
Sequence_1848	469595.CSAG_02776	1.4e-24	120.9					bactNOG[38]	06X1V@bactNOG,0R3DW@gproNOG,0YS54@NOG,182AQ@proNOG	NA|NA|NA
Sequence_1851	351016.RAZWK3B_05547	2.2e-83	316.2					bactNOG[38]	02D25@aproNOG,08PIF@bactNOG,10IQD@NOG,176S1@proNOG	NA|NA|NA
Sequence_1861	1112204.GPOL_c00580	1.1e-47	197.6					bactNOG[38]	00S8P@actNOG,06EJ8@bactNOG,0Y667@NOG	NA|NA|NA	G	Glycosyl hydrolases family 16
Sequence_1862	161528.ED21_21724	1.8e-16	94					bactNOG[38]	026YY@aproNOG,05WZS@bactNOG,126ZR@NOG,1801X@proNOG	NA|NA|NA
Sequence_1869	448385.sce5189	8.1e-94	350.9					bactNOG[38]	07W3W@bactNOG,0GK1P@delNOG,0HK89@dproNOG,0ZVW3@NOG,1764B@proNOG	NA|NA|NA	S	Inherit from proNOG: cupin 2 protein
Sequence_1872	246197.MXAN_3634	2.4e-45	189.9	PVDJ	GO:0003674,GO:0003824,GO:0006518,GO:0006807,GO:0008150,GO:0008152,GO:0009058,GO:0009237,GO:0009987,GO:0019184,GO:0019290,GO:0019748,GO:0034641,GO:0043043,GO:0043603,GO:0043604,GO:0044237,GO:0044249,GO:0044271,GO:0044550,GO:0044710,GO:0044711,GO:0051186,GO:0051188,GO:0071704,GO:1901564,GO:1901566,GO:1901576	K15653,K15664,K15666		bactNOG[38]	05C0W@bactNOG,0GBRH@delNOG,0HCTQ@dproNOG,16PMV@proNOG,COG0318@NOG,COG1020@NOG,COG2141@NOG	NA|NA|NA	Q	non-ribosomal peptide synthetase
Sequence_1873	491915.Aflv_1179	1.4e-10	74.3					bactNOG[38]	06HRD@bactNOG,0P0MF@firmNOG,COG2801@NOG	NA|NA|NA	L	Inherit from COG: Retrotransposon protein
Sequence_1879	509190.Cseg_1319	2.1e-57	229.9					bactNOG[38]	05ZUH@bactNOG,12AZK@NOG,18768@proNOG	NA|NA|NA
Sequence_1880	224911.blr7175	2.7e-65	256.1			K00799		bactNOG[38]	026W8@aproNOG,08UYT@bactNOG,17A4H@proNOG,COG0625@NOG	NA|NA|NA	O	Glutathione S-Transferase
Sequence_1884	378806.STAUR_2426	6e-182	643.7					bactNOG[38]	06INR@bactNOG,0GKZX@delNOG,0HM5U@dproNOG,0Y8A9@NOG,17Z5U@proNOG	NA|NA|NA
Sequence_1893	246197.MXAN_6437	8.5e-27	128.3					bactNOG[38]	06YDY@bactNOG,0GP39@delNOG,0HP3E@dproNOG,0YU58@NOG,184F2@proNOG	NA|NA|NA
Sequence_1894	378806.STAUR_0047	3.3e-31	142.9					bactNOG[38]	06TYM@bactNOG,0GMYG@delNOG,0HMTP@dproNOG,0YMM5@NOG,1814W@proNOG	NA|NA|NA
Sequence_1895	999541.bgla_2g19680	9.8e-15	88.2			K02364,K04780,K05375		bactNOG[38]	05C0W@bactNOG,0BBD8@bproNOG,16PMV@proNOG,COG1020@NOG	NA|NA|NA	Q	Condensation domain
Sequence_1896	246197.MXAN_5454	2.4e-263	914.1					bactNOG[38]	08NKZ@bactNOG,0GJWG@delNOG,0HK38@dproNOG,175P3@proNOG,COG3979@NOG	NA|NA|NA	G	Fungalysin metallopeptidase (M36)
Sequence_1899	857087.Metme_2253	2.1e-06	60.5					bactNOG[38]	090U9@bactNOG,0QYYV@gproNOG,11NVQ@NOG,17DJT@proNOG	NA|NA|NA	S	Protein of unknown function, DUF488
Sequence_1900	448385.sce8261	2e-233	814.7	PKS13	GO:0008150,GO:0008152,GO:0009058,GO:0009987,GO:0016999,GO:0017000,GO:0017144,GO:0044237,GO:0044249	K12437		bactNOG[38]	07EEY@bactNOG,0GARP@delNOG,0HC0Y@dproNOG,18A56@proNOG,COG3321@NOG	NA|NA|NA	Q	synthase
Sequence_1901	483219.LILAB_08930	7.3e-212	743					NOG[107]	123V9@NOG	NA|NA|NA	S	LamG domain protein jellyroll fold domain protein
Sequence_1905	246197.MXAN_7269	1.7e-112	412.9					NOG[107]	COG0515@NOG	NA|NA|NA	T	Serine Threonine protein kinase
Sequence_1906	483219.LILAB_30650	2.1e-288	997.3					bactNOG[38]	08EEH@bactNOG,0GSDD@delNOG,0HRWD@dproNOG,170TZ@proNOG,COG0318@NOG,COG1020@NOG,COG2141@NOG	NA|NA|NA	Q	Nonribosomal peptide
Sequence_1916	483219.LILAB_33495	1.6e-211	741.9			K07001		bactNOG[38]	05SRG@bactNOG,0GJ46@delNOG,0HJCE@dproNOG,11IU7@NOG,17FN0@proNOG	NA|NA|NA	S	Patatin-like phospholipase
Sequence_1921	65393.PCC7424_1859	3e-77	295.8					bactNOG[38]	05Y1R@bactNOG,COG3950@NOG	NA|NA|NA	S	AtP-binding protein
Sequence_1923	485913.Krac_6972	2.3e-274	950.7	DHBF	GO:0003674,GO:0003824,GO:0006518,GO:0006807,GO:0008150,GO:0008152,GO:0009058,GO:0009237,GO:0009987,GO:0019184,GO:0019290,GO:0019748,GO:0034641,GO:0043043,GO:0043603,GO:0043604,GO:0044237,GO:0044249,GO:0044271,GO:0044550,GO:0044710,GO:0044711,GO:0051186,GO:0051188,GO:0071704,GO:1901564,GO:1901566,GO:1901576	K02364,K04780		bactNOG[38]	05C0W@bactNOG,0D45V@chloNOG,COG1020@NOG	NA|NA|NA	Q	Amino acid adenylation domain
Sequence_1925	5664.LmjF.35.0520	1.3e-08	67.8					euNOG[57]	0IGIF@euNOG,0XQS3@NOG	NA|NA|NA	S	AHNAK nucleoprotein
Sequence_1926	313624.N9414_13125	1.2e-20	107.8					bactNOG[38]	07EWI@bactNOG,0ZI7S@NOG	NA|NA|NA
Sequence_1928	513049.AmaxDRAFT_1279	1.2e-25	124.4					bactNOG[38]	05XJD@bactNOG,12527@NOG	NA|NA|NA
Sequence_1932	4577.GRMZM5G875251_P01	2e-17	97.1					euNOG[57]	0JJYY@euNOG,0Z6FZ@NOG	NA|NA|NA	S	Protein of unknown function (DUF1602)
Sequence_1940	483219.LILAB_30680	4.5e-118	431.4					bactNOG[38]	08MGQ@bactNOG,0GB81@delNOG,0HCMP@dproNOG,0YWZW@NOG,174HW@proNOG	NA|NA|NA
Sequence_1941	378806.STAUR_5084	2.5e-36	159.8					bactNOG[38]	07H4F@bactNOG,0GRA5@delNOG,0HR1F@dproNOG,0ZKMM@NOG,18B4Q@proNOG	NA|NA|NA	S	Domain of unknown function (DUF2019)
Sequence_1946	521674.Plim_3711	2e-142	512.3					bactNOG[38]	05U8V@bactNOG,0XTYU@NOG	NA|NA|NA	S	ATP-dependent OLD family endonuclease
Sequence_1949	288000.BBta_6814	0	1151.3			K15659,K15660		bactNOG[38]	01QK8@aproNOG,05C0W@bactNOG,16PMV@proNOG,COG1020@NOG	NA|NA|NA	Q	Peptide synthetase
Sequence_1953	378806.STAUR_2562	3.9e-21	109.4					bactNOG[38]	06J8B@bactNOG,0GKY2@delNOG,0HM43@dproNOG,0Y9QA@NOG,17YHI@proNOG	NA|NA|NA	S	Protein of unknown function (DUF2381)
Sequence_1954	375451.RD1_1303	5e-56	225.3	NAS		K08076		bactNOG[38]	05F9A@bactNOG,0ZPX7@NOG,17B2T@proNOG	NA|NA|NA	O	Astacin (Peptidase family M12A)
Sequence_1960	290397.Adeh_3131	4e-66	258.8					bactNOG[38]	08RPY@bactNOG,0GF6C@delNOG,0HG8G@dproNOG,11IQ0@NOG,17G0F@proNOG	NA|NA|NA	S	short-chain dehydrogenase reductase
Sequence_1963	319795.Dgeo_2120	1.1e-20	107.8					bactNOG[38]	05VRU@bactNOG,COG1309@NOG	NA|NA|NA	K	Tetr family transcriptional regulator
Sequence_1965	485913.Krac_5861	1.3e-11	77.8					bactNOG[38]	05WW3@bactNOG,123ZB@NOG	NA|NA|NA
Sequence_1967	246197.MXAN_5406	7e-55	221.5					bactNOG[38]	08ZP6@bactNOG,0GMJ9@delNOG,0HMQ3@dproNOG,17CSZ@proNOG,COG5649@NOG	NA|NA|NA	S	Domain of unknown function (DU1801)
Sequence_1968	448385.sce6849	1.5e-52	213.8					bactNOG[38]	07QQA@bactNOG,0GD27@delNOG,0HCSH@dproNOG,11ID1@NOG,175IT@proNOG	NA|NA|NA	S	Kelch domain protein
Sequence_1970	243090.RB13330	1.5e-07	64.3					bactNOG[38]	08ZDW@bactNOG,11NR6@NOG,155JD@plaNOG	NA|NA|NA	S	O-linked GlcNAc transferase-putative TPR-containing transmembrane protein
Sequence_1972	483219.LILAB_14845	5e-61	241.9					bactNOG[38]	06KHM@bactNOG,0GKTU@delNOG,0HKZS@dproNOG,0YB9N@NOG,17XZ7@proNOG	NA|NA|NA	S	Protein of unknown function (DUF3396)
Sequence_1982	5664.LmjF.35.0520	8.3e-08	65.1					euNOG[57]	0IGIF@euNOG,0XQS3@NOG	NA|NA|NA	S	AHNAK nucleoprotein
Sequence_1984	483219.LILAB_36390	2.5e-76	292.7	PILI				bactNOG[38]	06YU7@bactNOG,0GHD7@delNOG,0HHU7@dproNOG,17MPW@proNOG,COG1277@NOG	NA|NA|NA	S	ABC transporter
Sequence_1989	391612.CY0110_26642	8.5e-13	81.6					bactNOG[38]	0686D@bactNOG,0XVFY@NOG	NA|NA|NA
Sequence_1991	483219.LILAB_32860	7.1e-257	892.5					bactNOG[38]	06PIN@bactNOG,0GM08@delNOG,0HM64@dproNOG,0YF9R@NOG,17XSH@proNOG	NA|NA|NA
Sequence_1993	502025.Hoch_1649	3.2e-132	478.4			K09461,K10680		bactNOG[38]	05CCY@bactNOG,0GBNS@delNOG,0HDCP@dproNOG,16PS7@proNOG,COG1902@NOG	NA|NA|NA	C	NADH flavin oxidoreductase NADH oxidase
Sequence_1994	246197.MXAN_7227	2.1e-96	359.4	Y3253				bactNOG[38]	08RF6@bactNOG,11G4M@NOG,17883@proNOG	NA|NA|NA	S	Protein of unknown function (DUF3142)
Sequence_1995	378806.STAUR_6213	2.8e-184	651.4					bactNOG[38]	06386@bactNOG,0GH0G@delNOG,0HHSH@dproNOG,12D89@NOG,17NPR@proNOG	NA|NA|NA	O	dnaJ domain-containing protein
Sequence_1998	378806.STAUR_7235	9.2e-180	636.3					bactNOG[38]	06I11@bactNOG,0Y8RS@NOG	NA|NA|NA
Sequence_2000	760192.Halhy_2612	4.6e-91	341.7					bactNOG[38]	08BCK@bactNOG,09KEA@bctoNOG,10X9P@NOG,1AK05@sphNOG	NA|NA|NA	S	Inherit from bctoNOG: domain protein
Sequence_2001	316385.ECDH10B_1362	5.8e-118	431					bactNOG[38]	08MIB@bactNOG,0QZRC@gproNOG,0YHWN@NOG,17SV1@proNOG	NA|NA|NA
Sequence_2005	324602.Caur_0649	4.3e-20	105.9		GO:0003674,GO:0003824,GO:0004175,GO:0004252,GO:0008150,GO:0008152,GO:0008233,GO:0008236,GO:0016787,GO:0017171,GO:0070011			bactNOG[38]	07IN3@bactNOG,0D4TI@chloNOG,0ZRWM@NOG	NA|NA|NA	O	peptidase (S8 and S53, subtilisin, kexin, sedolisin
Sequence_2009	246197.MXAN_3636	0	1201			K15653		bactNOG[38]	05C0W@bactNOG,0GBRH@delNOG,0HCTQ@dproNOG,16PMV@proNOG,COG1020@NOG	NA|NA|NA	Q	non-ribosomal peptide synthetase
Sequence_2014	378806.STAUR_2670	6.6e-122	444.1					bactNOG[38]	06NE8@bactNOG,0GJXP@delNOG,0HK4H@dproNOG,0YDWQ@NOG,17WCP@proNOG	NA|NA|NA
Sequence_2018	246197.MXAN_4414	8e-285	985.3			K04780,K05375,K15653		bactNOG[38]	05C0W@bactNOG,0GBRH@delNOG,0HCTQ@dproNOG,16PMV@proNOG,COG0318@NOG,COG1020@NOG	NA|NA|NA	Q	non-ribosomal peptide synthetase
Sequence_2020	696747.NIES39_C03590	9.6e-33	147.9					bactNOG[38]	08PVF@bactNOG,0ZE8A@NOG	NA|NA|NA
Sequence_2021	483219.LILAB_34260	2.9e-37	162.9					bactNOG[38]	06YC6@bactNOG,0GRR7@delNOG,0HPE5@dproNOG,0XUTB@NOG,17Q9P@proNOG	NA|NA|NA
Sequence_2025	342108.amb3020	9.5e-12	78.2			K18827		bactNOG[38]	02AKW@aproNOG,05EH0@bactNOG,1701J@proNOG,COG0500@NOG	NA|NA|NA	Q	Methyltransferase domain
Sequence_2026	575540.Isop_0817	7.1e-07	62					bactNOG[38]	05XVS@bactNOG,0XXNS@NOG,15332@plaNOG	NA|NA|NA	S	S-layer related protein precursor
Sequence_2030	471857.Svir_32160	3.3e-28	132.9					bactNOG[38]	0149M@actNOG,05EWF@bactNOG,0XQGY@NOG	NA|NA|NA	S	TPR
Sequence_2039	378806.STAUR_7427	1.2e-110	406.8		GO:0003674,GO:0003824,GO:0008150,GO:0008152,GO:0008168,GO:0016740,GO:0016741,GO:0032259			bactNOG[38]	090VT@bactNOG,0GCQM@delNOG,0HC4N@dproNOG,174ZH@proNOG,COG0500@NOG	NA|NA|NA	Q	Protein-L-isoaspartate(D-aspartate) O-methyltransferase (PCMT)
Sequence_2044	502025.Hoch_1135	2.6e-41	176.4					bactNOG[38]	0605R@bactNOG,18AXF@proNOG,COG2304@NOG	NA|NA|NA	Q	Inherit from COG: von Willebrand factor, type A
Sequence_2045	63737.Npun_R3025	2.8e-282	976.9					bactNOG[38]	05C0W@bactNOG,COG1020@NOG	NA|NA|NA	Q	non-ribosomal peptide synthetase
Sequence_2049	637911.AM305_02030	3.5e-131	474.9					bactNOG[38]	05IS7@bactNOG,0QP9Q@gproNOG,1778H@proNOG,COG1204@NOG	NA|NA|NA	L	HELICc2
Sequence_2050	5664.LmjF.35.0520	9.1e-07	61.6					euNOG[57]	0IGIF@euNOG,0XQS3@NOG	NA|NA|NA	S	AHNAK nucleoprotein
Sequence_2051	5664.LmjF.35.0520	8.2e-16	91.7					euNOG[57]	0IGIF@euNOG,0XQS3@NOG	NA|NA|NA	S	AHNAK nucleoprotein
Sequence_2055	246197.MXAN_4514	4e-124	451.4	SBCD				bactNOG[38]	08M63@bactNOG,16V3J@proNOG,COG0420@NOG	NA|NA|NA	L	Metallophosphoesterase
Sequence_2057	483219.LILAB_18230	1.6e-136	492.7					bactNOG[38]	071B3@bactNOG,0GPNX@delNOG,0HPMH@dproNOG,0YYFR@NOG,1859V@proNOG	NA|NA|NA	S	Phage integrase family
Sequence_2062	498761.HM1_2017	9.5e-73	280.8	SP_1251		K07452		bactNOG[38]	05FBQ@bactNOG,0EPTJ@cloNOG,0NE7M@firmNOG,COG1401@NOG	NA|NA|NA	V	associated with various cellular activities
Sequence_2069	319795.Dgeo_1800	7.3e-33	148.3					bactNOG[38]	05V43@bactNOG,0G7TV@deiNOG,COG0388@NOG	NA|NA|NA	S	nitrilase cyanide hydratase and apolipoprotein n-acyltransferase
Sequence_2070	378806.STAUR_7417	1.1e-12	81.3					bactNOG[38]	08YR8@bactNOG,COG0515@NOG	NA|NA|NA	T	serine threonine protein kinase
Sequence_2072	378806.STAUR_7564	2.7e-104	385.6			K03412		bactNOG[38]	07T4N@bactNOG,0GMVA@delNOG,0HMZM@dproNOG,16SRE@proNOG,COG2201@NOG	NA|NA|NA	N, T	CheB methylesterase
Sequence_2080	378806.STAUR_7563	1e-98	367.1					bactNOG[38]	05BZU@bactNOG,0GEPM@delNOG,0HFNT@dproNOG,0XNMH@NOG,1799E@proNOG	NA|NA|NA	T	His Kinase A (phospho-acceptor) domain
Sequence_2094	742159.HMPREF0004_3151	5e-18	99					bactNOG[38]	090MG@bactNOG,11K7U@NOG,17D1F@proNOG	NA|NA|NA	S	glyoxalase bleomycin resistance protein dioxygenase
Sequence_2098	483219.LILAB_07955	3.7e-138	498					bactNOG[38]	06PTT@bactNOG,0GJQD@delNOG,0HJXC@dproNOG,17Z51@proNOG,COG4191@NOG	NA|NA|NA	T	Histidine kinase-, DNA gyrase B-, and HSP90-like ATPase
Sequence_2101	378806.STAUR_2032	1.9e-78	299.7					bactNOG[38]	07N63@bactNOG,0XV98@NOG	NA|NA|NA	S	Inherit from NOG: domain protein
Sequence_2107	246197.MXAN_1763	2.8e-141	508.4					bactNOG[38]	07QQA@bactNOG,0GD27@delNOG,0HCSH@dproNOG,11ID1@NOG,175IT@proNOG	NA|NA|NA	S	Kelch domain protein
Sequence_2108	263358.VAB18032_19265	8e-08	65.1					bactNOG[38]	00HSU@actNOG,08SVR@bactNOG,0Z4W4@NOG	NA|NA|NA	K	Tetr family transcriptional regulator
Sequence_2113	483219.LILAB_26215	2.9e-271	940.3	PVDJ	GO:0003674,GO:0003824,GO:0006518,GO:0006807,GO:0008150,GO:0008152,GO:0009058,GO:0009237,GO:0009987,GO:0019184,GO:0019290,GO:0019748,GO:0034641,GO:0043043,GO:0043603,GO:0043604,GO:0044237,GO:0044249,GO:0044271,GO:0044550,GO:0044710,GO:0044711,GO:0051186,GO:0051188,GO:0071704,GO:1901564,GO:1901566,GO:1901576	K15653,K15664,K15666		bactNOG[38]	05C0W@bactNOG,0GBRH@delNOG,0HCTQ@dproNOG,16PMV@proNOG,COG0318@NOG,COG1020@NOG,COG2141@NOG	NA|NA|NA	Q	non-ribosomal peptide synthetase
Sequence_2119	509190.Cseg_1319	1.2e-22	114.4					bactNOG[38]	05ZUH@bactNOG,12AZK@NOG,18768@proNOG	NA|NA|NA
Sequence_2122	9031.ENSGALP00000036866	2.2e-23	116.7					meNOG[21]	0AB4J@biNOG,0J4WD@euNOG,0VN50@meNOG,13X3M@opiNOG,COG3250@NOG	NA|NA|NA	G	Inherit from COG: hydrolase family 2
Sequence_2124	483219.LILAB_35815	2.3e-52	213	TRXC	GO:0003674,GO:0003824,GO:0005488,GO:0005575,GO:0005622,GO:0005623,GO:0005737,GO:0008150,GO:0008152,GO:0008270,GO:0015035,GO:0015036,GO:0016491,GO:0016667,GO:0043167,GO:0043169,GO:0044424,GO:0044464,GO:0044710,GO:0046872,GO:0046914,GO:0055114	K00384,K03671,K03672	METSOXR1,METSOXR2,PAPSR,RNDR1,RNDR2,RNDR3,RNDR4,THIORDXi,TRDR	bactNOG[38]	05K63@bactNOG,0GENA@delNOG,0HG8Y@dproNOG,17FGI@proNOG,COG0526@NOG	NA|NA|NA	O	Thioredoxin
Sequence_2136	483219.LILAB_23405	6.3e-130	470.7	YDBC				bactNOG[38]	07S5I@bactNOG,0GCDP@delNOG,0HDX8@dproNOG,0XRV3@NOG,16SR0@proNOG	NA|NA|NA	C	Aldo/keto reductase family
Sequence_2138	5664.LmjF.35.0520	8.5e-10	71.6					euNOG[57]	0IGIF@euNOG,0XQS3@NOG	NA|NA|NA	S	AHNAK nucleoprotein
Sequence_2141	378806.STAUR_3394	1.8e-84	319.7					bactNOG[38]	05K3V@bactNOG,0GD04@delNOG,0HD7P@dproNOG,0XSUU@NOG,16TJ3@proNOG	NA|NA|NA
Sequence_2142	378806.STAUR_4158	1.5e-288	997.7		GO:0008150,GO:0008152,GO:0009058,GO:0009987,GO:0016999,GO:0017000,GO:0017144,GO:0044237,GO:0044249	K15642		bactNOG[38]	07EEY@bactNOG,0GARP@delNOG,0HC0Y@dproNOG,18A56@proNOG,COG3321@NOG	NA|NA|NA	Q	synthase
Sequence_2144	483219.LILAB_05860	4.7e-85	321.6					bactNOG[38]	05DRD@bactNOG,0GDT4@delNOG,0HEPC@dproNOG,0XQV5@NOG,16QR4@proNOG	NA|NA|NA	M	mechanosensitive ion channel
Sequence_2145	443143.GM18_2902	3.2e-25	122.9					bactNOG[38]	05TJ8@bactNOG,0GGNK@delNOG,0HHBA@dproNOG,178UR@proNOG,COG4938@NOG	NA|NA|NA	S	Protein of unknown function (DUF3696)
Sequence_2148	369723.Strop_1435	4.4e-11	75.9					bactNOG[38]	00PQ1@actNOG,05RZ8@bactNOG,11XE4@NOG	NA|NA|NA
Sequence_2151	246197.MXAN_3636	6.5e-252	875.9			K15653		bactNOG[38]	05C0W@bactNOG,0GBRH@delNOG,0HCTQ@dproNOG,16PMV@proNOG,COG1020@NOG	NA|NA|NA	Q	non-ribosomal peptide synthetase
Sequence_2154	320771.Cflav_PD1160	7.7e-112	410.6					bactNOG[38]	07XM2@bactNOG,1DHQQ@verNOG,1DN9U@verrNOG,COG3391@NOG	NA|NA|NA	S	Inherit from verNOG: 40-residue YVTN family beta-propeller repeat protein
Sequence_2155	483219.LILAB_30650	1.6e-61	243.4					bactNOG[38]	08EEH@bactNOG,0GSDD@delNOG,0HRWD@dproNOG,170TZ@proNOG,COG0318@NOG,COG1020@NOG,COG2141@NOG	NA|NA|NA	Q	Nonribosomal peptide
Sequence_2157	502025.Hoch_2216	9.9e-144	516.5					bactNOG[38]	07ZW8@bactNOG,0GJ31@delNOG,0HJMV@dproNOG,0ZXSG@NOG,17W0A@proNOG	NA|NA|NA
Sequence_2160	316273.XCV4434	2.3e-92	345.9	YKVO				bactNOG[38]	05CBZ@bactNOG,0QPRQ@gproNOG,0XQPQ@NOG,16RSS@proNOG	NA|NA|NA	S	dehydrogenase reductase
Sequence_2161	502025.Hoch_0689	8.5e-10	71.6					bactNOG[38]	05XJD@bactNOG,0GI8R@delNOG,0HIPB@dproNOG,12527@NOG,17V72@proNOG	NA|NA|NA
Sequence_2163	562970.Btus_2284	2e-48	199.9	TUAG		K00745,K16555,K16698,K19423		bactNOG[38]	04TDJ@bacNOG,05K64@bactNOG,0NKSF@firmNOG,COG0463@NOG	NA|NA|NA	M	Glycosyl Transferase
Sequence_2168	210007.SMU_1230c	5.4e-09	68.9					bactNOG[38]	08RWY@bactNOG,COG4333@NOG	NA|NA|NA	S	Protein of unknown function (DUF1643)
Sequence_2169	446470.Snas_1790	2.8e-45	189.5					bactNOG[38]	00FJ2@actNOG,08TX1@bactNOG,11HI7@NOG	NA|NA|NA
Sequence_2171	391625.PPSIR1_14195	2.1e-125	455.7	TSSI		K11904		bactNOG[38]	05CS6@bactNOG,0GC87@delNOG,0HDS3@dproNOG,16Q7X@proNOG,COG3501@NOG	NA|NA|NA	S	Rhs element Vgr family protein
Sequence_2181	7897.ENSLACP00000023138	8.7e-07	61.6	H3	GO:0005575,GO:0005622,GO:0005623,GO:0005634,GO:0005694,GO:0043226,GO:0043227,GO:0043228,GO:0043229,GO:0043231,GO:0043232,GO:0044424,GO:0044464	K11253		euNOG[57]	COG2036@NOG,KOG1745@euNOG	NA|NA|NA	B	histone H3
Sequence_2188	314271.RB2654_21998	9.7e-144	516.5					bactNOG[38]	01ZDD@aproNOG,06HNT@bactNOG,0YDB1@NOG,178HY@proNOG	NA|NA|NA
Sequence_2189	351605.Gura_1016	6.2e-82	311.2	HIGA		K18831		bactNOG[38]	05UIY@bactNOG,0GCGP@delNOG,0HD8D@dproNOG,16TBT@proNOG,COG3093@NOG	NA|NA|NA	S	plasmid maintenance system antidote protein, XRE family
Sequence_2193	292459.STH282	1.4e-17	97.4					bactNOG[38]	068ZQ@bactNOG,0EXQN@cloNOG,0NRQW@firmNOG,0YQM6@NOG	NA|NA|NA
Sequence_2195	940615.AciX9_3145	3.1e-81	308.9					bactNOG[38]	06YMM@bactNOG,COG1028@NOG	NA|NA|NA	S	Short-chain dehydrogenase reductase Sdr
Sequence_2202	483219.LILAB_06790	1.9e-99	369.4					bactNOG[38]	08U4M@bactNOG,11KID@NOG,17A3M@proNOG	NA|NA|NA	S	Alpha beta hydrolase fold
Sequence_2206	378806.STAUR_2117	3.1e-09	69.7					bactNOG[38]	063HW@bactNOG,0GI20@delNOG,0HIMV@dproNOG,125PN@NOG,17QZM@proNOG	NA|NA|NA
Sequence_2210	717606.PaecuDRAFT_2061	1.5e-32	147.1					bactNOG[38]	07C84@bactNOG,0Z9C3@NOG	NA|NA|NA
Sequence_2211	246197.MXAN_0905	2.3e-15	90.1					bactNOG[38]	05ZT5@bactNOG,0GNVZ@delNOG,0HPJJ@dproNOG,1232W@NOG,1846Y@proNOG	NA|NA|NA
Sequence_2215	502025.Hoch_1135	9.4e-38	164.5					bactNOG[38]	0605R@bactNOG,18AXF@proNOG,COG2304@NOG	NA|NA|NA	Q	Inherit from COG: von Willebrand factor, type A
Sequence_2219	240016.VspiD_010100015330	1.7e-137	495.7					bactNOG[38]	07E9N@bactNOG,1DIN5@verNOG,1DPCB@verrNOG,COG1479@NOG	NA|NA|NA	S	Protein of unknown function DUF262
Sequence_2222	243231.GSU3171	7e-94	350.9	ORF47				bactNOG[38]	08P4I@bactNOG,0GNVF@delNOG,0HNWJ@dproNOG,0ZD4X@NOG,1751F@proNOG	NA|NA|NA	S	PGAP1-like protein
Sequence_2223	760192.Halhy_2756	2.9e-39	169.5			K07273		bactNOG[38]	08MIX@bactNOG,09E7S@bctoNOG,1AGNS@sphNOG,COG3757@NOG	NA|NA|NA	M	Glycoside hydrolase family 25
Sequence_2228	313589.JNB_01335	1.7e-23	117.1					bactNOG[38]	00YU7@actNOG,069WE@bactNOG,1288X@NOG	NA|NA|NA
Sequence_2230	45351.NEMVEDRAFT_v1g14522-PA	1.1e-06	61.2					opiNOG[43]	0XY8D@NOG,13YHF@opiNOG,KOG4726@euNOG	NA|NA|NA	W	Inherit from KOG: In the hair cortex, hair keratin intermediate filaments are embedded in an interfilamentous matrix, consisting of hair keratin-associated proteins (KRTAP), which are essential for the formation of a rigid and resistant hair shaft through their extensive disulfide bond cross-linking with abundant cysteine residues of hair keratins. The matrix proteins include the high- sulfur and…
Sequence_2231	395961.Cyan7425_1943	4.6e-61	241.9		GO:0005575,GO:0005623,GO:0005886,GO:0016020,GO:0044464,GO:0071944	K00721		bactNOG[38]	05CKK@bactNOG,COG0463@NOG	NA|NA|NA	M	Glycosyl transferase, family 2
Sequence_2238	483219.LILAB_25065	1.9e-75	289.7					bactNOG[38]	05MBE@bactNOG,0GREN@delNOG,0HR54@dproNOG,11V4U@NOG,17KZH@proNOG	NA|NA|NA	S	ubiE/COQ5 methyltransferase family
Sequence_2240	378806.STAUR_6958	1.8e-65	256.5	CHIS	GO:0000155,GO:0000156,GO:0000160,GO:0003674,GO:0003824,GO:0004672,GO:0004673,GO:0004871,GO:0004872,GO:0006464,GO:0006468,GO:0006793,GO:0006796,GO:0007154,GO:0007165,GO:0008150,GO:0008152,GO:0009987,GO:0016301,GO:0016310,GO:0016740,GO:0016772,GO:0016773,GO:0016775,GO:0019538,GO:0023014,GO:0023052,GO:0035556,GO:0036211,GO:0038023,GO:0043170,GO:0043412,GO:0044237,GO:0044238,GO:0044260,GO:0044267,GO:…	K19694		bactNOG[38]	05BZU@bactNOG,0GBF5@delNOG,0HCWS@dproNOG,0XNMH@NOG,16PBK@proNOG	NA|NA|NA	T	Histidine kinase
Sequence_2248	246197.MXAN_1817	1.8e-09	70.5					bactNOG[38]	07C6F@bactNOG,0GQS6@delNOG,0HQKN@dproNOG,0Z95P@NOG,1862A@proNOG	NA|NA|NA
Sequence_2254	448385.sce6650	1.4e-163	582.4	BPHY_4855	GO:0005575,GO:0016020			bactNOG[38]	05VU5@bactNOG,175XA@proNOG,COG1961@NOG	NA|NA|NA	L	Resolvase domain-containing protein
Sequence_2255	483219.LILAB_10430	4.6e-239	833.2					bactNOG[38]	05QBH@bactNOG,0GS3C@delNOG,0HRNA@dproNOG,17PIS@proNOG,COG5184@NOG	NA|NA|NA	K	Regulator of chromosome condensation
Sequence_2256	246197.MXAN_3779	5.4e-272	942.6			K15653		bactNOG[38]	05C0W@bactNOG,0GBRH@delNOG,0HCTQ@dproNOG,16PMV@proNOG,COG0318@NOG,COG1020@NOG,COG3321@NOG	NA|NA|NA	Q	non-ribosomal peptide synthetase
Sequence_2265	483219.LILAB_23960	3.8e-137	494.6			K06979		bactNOG[38]	07VTX@bactNOG,0GNHD@delNOG,0HNJE@dproNOG,181B4@proNOG,COG3173@NOG	NA|NA|NA	S	Phosphotransferase enzyme family
Sequence_2266	243265.plu2708	1.2e-66	260.4					bactNOG[38]	08RI7@bactNOG,11G2U@NOG,17G2Q@proNOG	NA|NA|NA
Sequence_2269	378806.STAUR_0714	6.4e-07	62					bactNOG[38]	0704N@bactNOG,0GPAI@delNOG,0HPA1@dproNOG,0YWP9@NOG,183DE@proNOG	NA|NA|NA
Sequence_2274	448385.sce8733	2.5e-19	103.2					bactNOG[38]	07FRD@bactNOG,0GGQZ@delNOG,0HP0D@dproNOG,0ZJ76@NOG,18ABD@proNOG	NA|NA|NA
Sequence_2283	479434.Sthe_2580	1.7e-36	160.2					bactNOG[38]	05ECR@bactNOG,0D3A5@chloNOG,COG0702@NOG	NA|NA|NA	G, M	NmrA family
Sequence_2285	483219.LILAB_19050	1.3e-20	107.5			K02004		bactNOG[38]	07T0F@bactNOG,0ZW3P@NOG,16T49@proNOG	NA|NA|NA	V	permease
Sequence_2289	483219.LILAB_27760	2.2e-84	319.3					bactNOG[38]	07JKV@bactNOG,0GR1Y@delNOG,0HQUP@dproNOG,12A5Y@NOG,18CG1@proNOG	NA|NA|NA	S	Protein metal binding site
Sequence_2299	536019.Mesop_5492	2.6e-85	322.4					bactNOG[38]	01V4E@aproNOG,05EZK@bactNOG,177V3@proNOG,COG3950@NOG	NA|NA|NA	S	Inherit from proNOG: ATP-binding protein
Sequence_2301	483219.LILAB_05530	6.7e-158	563.5					bactNOG[38]	073FT@bactNOG,0GJDI@delNOG,0HJB2@dproNOG,16TN7@proNOG,COG4886@NOG	NA|NA|NA	K, L, T	Leucine Rich Repeat
Sequence_2302	449447.MAE_23620	4.1e-67	261.9					bactNOG[38]	05U1D@bactNOG,121EK@NOG	NA|NA|NA
Sequence_2304	483219.LILAB_30195	2.1e-103	382.5					bactNOG[38]	05FIQ@bactNOG,0GK91@delNOG,0HKFB@dproNOG,11QZV@NOG,17KB8@proNOG	NA|NA|NA	S	Suppressor of fused protein (SUFU)
Sequence_2306	378806.STAUR_1111	4e-171	607.4	MPRF	GO:0005575,GO:0005623,GO:0005886,GO:0006629,GO:0008150,GO:0008152,GO:0009405,GO:0009636,GO:0009987,GO:0016020,GO:0030258,GO:0042221,GO:0044237,GO:0044238,GO:0044255,GO:0044464,GO:0044710,GO:0050896,GO:0051704,GO:0071704,GO:0071944	K07027,K14205		bactNOG[38]	05FF5@bactNOG,0GD5K@delNOG,0HCFQ@dproNOG,16PMD@proNOG,COG0392@NOG,COG2898@NOG	NA|NA|NA	S	Uncharacterized conserved protein (DUF2156)
Sequence_2307	246197.MXAN_5293	4.2e-80	305.1					bactNOG[38]	08KM5@bactNOG,0GH3K@delNOG,0HHWK@dproNOG,17FP9@proNOG,COG5276@NOG	NA|NA|NA	S	LVIVD repeat
Sequence_2309	290402.Cbei_1613	5.5e-19	102.1					bactNOG[38]	07IV9@bactNOG,0ZNIW@NOG	NA|NA|NA
Sequence_2310	448385.sce2387	5e-230	803.1					bactNOG[38]	08EEH@bactNOG,0GSDD@delNOG,0HRWD@dproNOG,170TZ@proNOG,COG0318@NOG,COG1020@NOG,COG2141@NOG	NA|NA|NA	Q	Nonribosomal peptide
Sequence_2316	483219.LILAB_02585	1.6e-10	73.9	ROD_06971				bactNOG[38]	05Q6H@bactNOG,0GDPS@delNOG,0HEQF@dproNOG,0XT8A@NOG,16TUB@proNOG	NA|NA|NA	L	Transposase (IS4 family protein)
Sequence_2318	378806.STAUR_6237	1.6e-39	170.2					bactNOG[38]	06GP6@bactNOG,0GQWD@delNOG,0HPN6@dproNOG,0Y1K1@NOG,1866Z@proNOG	NA|NA|NA
Sequence_2324	246197.MXAN_1763	6.3e-233	812.8					bactNOG[38]	07QQA@bactNOG,0GD27@delNOG,0HCSH@dproNOG,11ID1@NOG,175IT@proNOG	NA|NA|NA	S	Kelch domain protein
Sequence_2325	246197.MXAN_6153	1e-126	459.9	TIG	GO:0005575,GO:0005618,GO:0005622,GO:0005623,GO:0005737,GO:0005829,GO:0005886,GO:0006950,GO:0007154,GO:0008150,GO:0009267,GO:0009507,GO:0009526,GO:0009532,GO:0009536,GO:0009570,GO:0009605,GO:0009636,GO:0009941,GO:0009987,GO:0009991,GO:0016020,GO:0030312,GO:0031667,GO:0031668,GO:0031669,GO:0031967,GO:0031975,GO:0033554,GO:0042221,GO:0042594,GO:0043226,GO:0043227,GO:0043229,GO:0043231,GO:0044422,GO:…	K03545		NOG[107]	COG0544@NOG	NA|NA|NA	O	Involved in protein export. Acts as a chaperone by maintaining the newly synthesized protein in an open conformation
Sequence_2328	246197.MXAN_0089	2.9e-41	176			K00799		bactNOG[38]	067HK@bactNOG,0GEBE@delNOG,0HFET@dproNOG,0XYVU@NOG,16R9N@proNOG	NA|NA|NA	O	Glutathione S-transferase
Sequence_2330	483219.LILAB_20535	2e-82	312.8	COBC		K02226,K15634	RZ5PP	bactNOG[38]	08125@bactNOG,0GETB@delNOG,0HFRQ@dproNOG,17DCU@proNOG,COG0406@NOG	NA|NA|NA	G	Phosphoglycerate mutase
Sequence_2331	483219.LILAB_17315	5.1e-25	122.1					bactNOG[38]	06J8B@bactNOG,0GKY2@delNOG,0HM43@dproNOG,0Y9QA@NOG,17YHI@proNOG	NA|NA|NA	S	Protein of unknown function (DUF2381)
Sequence_2333	431895.XP_001746526.1	3.3e-32	146					NOG[107]	0Z3SR@NOG	NA|NA|NA
Sequence_2334	483219.LILAB_26255	5.4e-152	543.9			K15653		bactNOG[38]	05C0W@bactNOG,0GBRH@delNOG,0HCTQ@dproNOG,16PMV@proNOG,COG1020@NOG	NA|NA|NA	Q	non-ribosomal peptide synthetase
Sequence_2341	272568.Gdia_0468	6.2e-15	88.6					bactNOG[38]	06DQ9@bactNOG,1034X@NOG,17VJX@proNOG	NA|NA|NA	K	Domain of unknown function (DUF955)
Sequence_2350	135651.CBN31568	4.6e-18	99					nemNOG[3]	0AE40@biNOG,0ECR5@chrNOG,0JAFW@euNOG,0VPU6@meNOG,0X8I7@nemNOG,0YNFU@NOG,143KF@opiNOG,18I35@rhaNOG	NA|NA|NA	O	TSP1
Sequence_2355	378806.STAUR_4292	7e-285	985.3	BTUB	GO:0005575,GO:0005623,GO:0009279,GO:0016020,GO:0019867,GO:0030312,GO:0030313,GO:0031975,GO:0044462,GO:0044464,GO:0071944	K02014		bactNOG[38]	08MZ7@bactNOG,0GCQ8@delNOG,0HCYK@dproNOG,179BS@proNOG,COG1629@NOG	NA|NA|NA	P	TonB dependent receptor
Sequence_2356	675815.VOA_000563	7.7e-18	98.2					bactNOG[38]	05T4U@bactNOG,0QY2Y@gproNOG,11PSA@NOG,17TQC@proNOG	NA|NA|NA
Sequence_2357	378806.STAUR_7971	2.1e-124	452.2					bactNOG[38]	08T22@bactNOG,0GDM5@delNOG,0HER5@dproNOG,11H89@NOG,179BH@proNOG	NA|NA|NA	T	Histidine kinase
Sequence_2364	382464.VDG1235_2931	8e-76	290.8				GLS,GLS2,LMNe	bactNOG[38]	05FBU@bactNOG,1DIDA@verNOG,1DMVF@verrNOG,COG2273@NOG	NA|NA|NA	G	family 16
Sequence_2365	483219.LILAB_16210	4.7e-100	371.3			K07444		bactNOG[38]	05C4H@bactNOG,0GAZI@delNOG,0HCBG@dproNOG,16Q88@proNOG,COG0116@NOG	NA|NA|NA	L	RNA methylase
Sequence_2378	405948.SeryN2_010100014294	1e-57	230.7					bactNOG[38]	00ICQ@actNOG,08U55@bactNOG,11GYK@NOG	NA|NA|NA	M	surface protein
Sequence_2379	246197.MXAN_4476	1.3e-54	220.3					bactNOG[38]	06S1Y@bactNOG,0GMQB@delNOG,0HMY3@dproNOG,0YJJY@NOG,180E7@proNOG	NA|NA|NA
Sequence_2380	5664.LmjF.35.0540	1.7e-06	60.5					euNOG[57]	0IGIF@euNOG,0XQS3@NOG	NA|NA|NA	S	AHNAK nucleoprotein
Sequence_2385	483219.LILAB_08745	2.3e-43	183					bactNOG[38]	06J45@bactNOG,0GKKP@delNOG,0HKSK@dproNOG,0Y9CB@NOG,17WK7@proNOG	NA|NA|NA
Sequence_2386	246197.MXAN_4202	3.3e-69	268.9					bactNOG[38]	05SD7@bactNOG,0GGJK@delNOG,0HGD7@dproNOG,11ZBY@NOG,17G31@proNOG	NA|NA|NA	T	response regulator
Sequence_2388	5664.LmjF.35.0520	1.2e-10	74.3					euNOG[57]	0IGIF@euNOG,0XQS3@NOG	NA|NA|NA	S	AHNAK nucleoprotein
Sequence_2389	246197.MXAN_5676	3.3e-109	401.7	PROP11				bactNOG[38]	05RJH@bactNOG,0GG4T@delNOG,0HH36@dproNOG,17IM0@proNOG,COG4984@NOG	NA|NA|NA	S	Predicted membrane protein (DUF2157)
Sequence_2398	378806.STAUR_5084	1.9e-40	173.3					bactNOG[38]	07H4F@bactNOG,0GRA5@delNOG,0HR1F@dproNOG,0ZKMM@NOG,18B4Q@proNOG	NA|NA|NA	S	Domain of unknown function (DUF2019)
Sequence_2400	378806.STAUR_2379	1.3e-113	416.4			K00799		bactNOG[38]	08K3J@bactNOG,0GKU1@delNOG,0HM01@dproNOG,0XV35@NOG,175JU@proNOG	NA|NA|NA	O	Glutathione S-transferase, N-terminal domain
Sequence_2403	483219.LILAB_26515	7.5e-42	177.9	YOKJ				bactNOG[38]	090AA@bactNOG,11Q00@NOG,188K1@proNOG	NA|NA|NA
Sequence_2404	234267.Acid_5306	2e-223	781.2			K01130,K01133,K01138		bactNOG[38]	05ENH@bactNOG,COG3119@NOG	NA|NA|NA	P	Sulfatase
Sequence_2407	633149.Bresu_1257	2.3e-22	113.2					bactNOG[38]	024EQ@aproNOG,05KDD@bactNOG,11ZIT@NOG,18BQE@proNOG	NA|NA|NA
Sequence_2408	9305.ENSSHAP00000007038	1e-91	343.6	TCEAL4				maNOG[6]	09WHB@biNOG,0DF4K@chorNOG,0IVW7@euNOG,0UGA4@maNOG,0V7FT@meNOG,114MJ@NOG,13QE7@opiNOG,1CPUG@veNOG	NA|NA|NA	S	transcription elongation factor A
Sequence_2409	862719.AZOLI_1024	1.3e-62	246.9			K01989		bactNOG[38]	01U7X@aproNOG,05DAZ@bactNOG,16QF5@proNOG,COG2984@NOG	NA|NA|NA	S	ABC transporter
Sequence_2420	378806.STAUR_0328	3.3e-106	391.7					bactNOG[38]	07SEC@bactNOG,0GIJP@delNOG,0HJ4B@dproNOG,17W5B@proNOG,COG2133@NOG	NA|NA|NA	G	Inherit from bactNOG: glucose sorbosone dehydrogenase-like protein
Sequence_2430	5664.LmjF.35.0540	1.1e-08	67.8					euNOG[57]	0IGIF@euNOG,0XQS3@NOG	NA|NA|NA	S	AHNAK nucleoprotein
Sequence_2432	246197.MXAN_0146	2.3e-91	342.4					bactNOG[38]	06GBE@bactNOG,0GH9U@delNOG,0HI3A@dproNOG,0Y1IQ@NOG,17NQU@proNOG	NA|NA|NA
Sequence_2433	378806.STAUR_6284	6.5e-62	244.6			K08646		bactNOG[38]	08TAX@bactNOG,0GQ7N@delNOG,0HQ42@dproNOG,11FS3@NOG,178WH@proNOG	NA|NA|NA	O	Inherit from proNOG: extracellular protease
Sequence_2434	378806.STAUR_7958	6.3e-97	360.9			K07124		bactNOG[38]	07V97@bactNOG,174C5@proNOG,COG0300@NOG	NA|NA|NA	S	Short-chain dehydrogenase reductase Sdr
Sequence_2441	543728.Vapar_2767	1.8e-93	349.4			K06988		bactNOG[38]	05F80@bactNOG,0BCB5@bproNOG,178B7@proNOG,COG2085@NOG	NA|NA|NA	S	NADP oxidoreductase coenzyme F420-dependent
Sequence_2445	536227.CLCAR_4249	3.9e-67	261.9			K12132		bactNOG[38]	07V8X@bactNOG,COG0515@NOG	NA|NA|NA	T	serine threonine protein kinase
Sequence_2452	320771.Cflav_PD5907	3.3e-10	72.8					bactNOG[38]	07AK1@bactNOG,0Z7G1@NOG	NA|NA|NA
Sequence_2458	5664.LmjF.35.0540	2.8e-12	79.7					euNOG[57]	0IGIF@euNOG,0XQS3@NOG	NA|NA|NA	S	AHNAK nucleoprotein
Sequence_2462	5664.LmjF.35.0540	3.2e-13	82.8					euNOG[57]	0IGIF@euNOG,0XQS3@NOG	NA|NA|NA	S	AHNAK nucleoprotein
Sequence_2464	483219.LILAB_26235	1.2e-257	894.8			K15653		bactNOG[38]	05C0W@bactNOG,16PMV@proNOG,COG1020@NOG	NA|NA|NA	Q	Peptide synthetase
Sequence_2469	322710.Avin_20810	1.8e-104	386					bactNOG[38]	05HEI@bactNOG,0QIF4@gproNOG,0XRV0@NOG,16RBG@proNOG	NA|NA|NA	K	LysR family transcriptional regulator
Sequence_2475	246197.MXAN_0523	1.1e-66	260.4					bactNOG[38]	062SW@bactNOG,0XU1G@NOG	NA|NA|NA
Sequence_2480	485913.Krac_2893	7.7e-92	344					bactNOG[38]	05I5C@bactNOG,11TAE@NOG	NA|NA|NA	L	MULE transposase, conserved domain
Sequence_2481	452637.Oter_0068	5.9e-23	115.2			K02478,K07704		bactNOG[38]	05C2F@bactNOG,COG2972@NOG	NA|NA|NA	T	Histidine kinase
Sequence_2484	378806.STAUR_7831	1.9e-77	296.2			K00870,K04373,K08884,K12132		bactNOG[38]	07QPV@bactNOG,0GDY4@delNOG,0HEYZ@dproNOG,17B4Q@proNOG,COG0515@NOG	NA|NA|NA	T	Serine Threonine protein kinase
Sequence_2486	246197.MXAN_7234	1.1e-34	154.1					NOG[107]	0XXCI@NOG	NA|NA|NA
Sequence_2489	404589.Anae109_3199	6e-185	653.3	NHAP		K03316		bactNOG[38]	05EEQ@bactNOG,0GC2C@delNOG,0HG3E@dproNOG,16QFF@proNOG,COG0025@NOG	NA|NA|NA	P	Na H antiporter
Sequence_2491	378806.STAUR_6184	5.1e-51	208.4					bactNOG[38]	0655E@bactNOG,0GM4Y@delNOG,0HMAP@dproNOG,0ZSSY@NOG,17YIN@proNOG	NA|NA|NA	T	Sulfatase-modifying factor enzyme 1
Sequence_2496	246197.MXAN_3823	4.5e-92	344.7					bactNOG[38]	06HJQ@bactNOG,0GKTH@delNOG,0HKZI@dproNOG,0YD8I@NOG,173W4@proNOG	NA|NA|NA	S	Inherit from proNOG: Hyalin repeat protein
Sequence_2498	483219.LILAB_22080	2.7e-169	601.3					bactNOG[38]	06PWN@bactNOG,0GJNY@delNOG,0HJVZ@dproNOG,0YG8F@NOG,17ZCB@proNOG	NA|NA|NA
Sequence_2505	443255.SSCG_00300	1e-59	237.3					bactNOG[38]	011TU@actNOG,07GYI@bactNOG,0ZKF7@NOG	NA|NA|NA
Sequence_2514	251221.gll3098	5e-51	208.4					bactNOG[38]	05DE6@bactNOG,0FNJH@cyaNOG,COG1680@NOG	NA|NA|NA	V	Beta-lactamase
Sequence_2521	316274.Haur_0103	3.4e-07	62.8					bactNOG[38]	05CNF@bactNOG,0D22C@chloNOG,0D72D@chlorNOG,0XP3K@NOG	NA|NA|NA	S	WD domain, G-beta repeat
Sequence_2524	591159.SSQG_07450	6.7e-16	91.7	CYNT		K01673		bactNOG[38]	00M9Q@actNOG,08V9Q@bactNOG,COG0288@NOG	NA|NA|NA	P	carbonic anhydrase
Sequence_2526	502025.Hoch_5817	6.7e-88	330.9	CLOSI		K08587		bactNOG[38]	08X2E@bactNOG,0GHXK@delNOG,0HIB1@dproNOG,11KB4@NOG,17M9T@proNOG	NA|NA|NA	S	peptidase C11, clostripain
Sequence_2534	324057.Pjdr2_4149	5.1e-11	75.5	SP_0953		K03790		bactNOG[38]	04V6F@bacNOG,08YMK@bactNOG,0NKHZ@firmNOG,COG1670@NOG	NA|NA|NA	J	acetyltransferase, GNAT family
Sequence_2537	483219.LILAB_09240	1.1e-167	595.9	MOEA	GO:0003674,GO:0003824,GO:0005575,GO:0005622,GO:0005623,GO:0005737,GO:0005829,GO:0005886,GO:0006732,GO:0006777,GO:0006793,GO:0006796,GO:0006807,GO:0008150,GO:0008152,GO:0009058,GO:0009108,GO:0009987,GO:0016020,GO:0018130,GO:0019538,GO:0019637,GO:0019720,GO:0032324,GO:0043170,GO:0043545,GO:0044237,GO:0044238,GO:0044249,GO:0044260,GO:0044267,GO:0044424,GO:0044444,GO:0044464,GO:0046483,GO:0051186,GO:…	K00963,K03750		bactNOG[38]	05CVM@bactNOG,0GAU3@delNOG,0HC4B@dproNOG,16PHA@proNOG,COG0303@NOG	NA|NA|NA	H	Molybdenum cofactor synthesis domain protein
Sequence_2544	426355.Mrad2831_1107	3e-24	119.4	XBJ1_3736				bactNOG[38]	02A1K@aproNOG,05FQA@bactNOG,17EHH@proNOG,COG3293@NOG	NA|NA|NA	L	Pfam:Transposase_11
Sequence_2545	483219.LILAB_30110	1.4e-258	897.9			K15653		bactNOG[38]	05C0W@bactNOG,0GBRH@delNOG,0HCTQ@dproNOG,16PMV@proNOG,COG1020@NOG	NA|NA|NA	Q	non-ribosomal peptide synthetase
Sequence_2549	378806.STAUR_1766	7.7e-145	520					bactNOG[38]	07QQA@bactNOG,0GD27@delNOG,0HCSH@dproNOG,11ID1@NOG,175IT@proNOG	NA|NA|NA	S	Kelch domain protein
Sequence_2553	316055.RPE_0235	1e-197	695.7			K13587,K19661		bactNOG[38]	05BZU@bactNOG,0XNMH@NOG,18A4X@proNOG	NA|NA|NA	T	Histidine kinase
Sequence_2559	483219.LILAB_30070	3.3e-18	99.4					bactNOG[38]	05Z88@bactNOG,0GJIJ@delNOG,0HJBC@dproNOG,126KA@NOG,17T9A@proNOG	NA|NA|NA
Sequence_2565	502025.Hoch_0418	7.2e-50	204.5					bactNOG[38]	06XBK@bactNOG,0GNR5@delNOG,0HNSP@dproNOG,0YSKI@NOG,182WF@proNOG	NA|NA|NA
Sequence_2569	483219.LILAB_36150	3.8e-27	129					bactNOG[38]	076S1@bactNOG,0GQXP@delNOG,0HQQY@dproNOG,0ZAZ9@NOG,18864@proNOG	NA|NA|NA
Sequence_2571	378806.STAUR_4297	1.3e-104	386.3					bactNOG[38]	08PSZ@bactNOG,0XRFV@NOG,176UH@proNOG	NA|NA|NA	S	Secretory lipase
Sequence_2579	246197.MXAN_2423	3.6e-118	431.4					bactNOG[38]	08KM5@bactNOG,0GH3K@delNOG,0HHWK@dproNOG,17FP9@proNOG,COG5276@NOG	NA|NA|NA	S	LVIVD repeat
Sequence_2587	483219.LILAB_13245	3.8e-72	278.5					bactNOG[38]	06MVY@bactNOG,0GK7R@delNOG,0HKE3@dproNOG,0YD68@NOG,17Z0M@proNOG	NA|NA|NA
Sequence_2599	378806.STAUR_7922	1.1e-07	64.3					bactNOG[38]	08WDB@bactNOG,0Z0JX@NOG,17BAD@proNOG	NA|NA|NA	K	transcriptional regulator, gntR family protein
Sequence_2601	378806.STAUR_3156	2.3e-93	349					bactNOG[38]	06MVY@bactNOG,0GK7R@delNOG,0HKE3@dproNOG,0YD68@NOG,17Z0M@proNOG	NA|NA|NA
Sequence_2602	743718.Isova_2004	3.4e-105	388.3	CG0772		K19577		bactNOG[38]	00C1P@actNOG,05F27@bactNOG,COG2814@NOG	NA|NA|NA	G	Major facilitator superfamily
Sequence_2604	246197.MXAN_3445	1.5e-129	469.2					bactNOG[38]	06ZS9@bactNOG,0YTNQ@NOG,18553@proNOG	NA|NA|NA
Sequence_2609	5664.LmjF.35.0520	6.6e-08	65.1					euNOG[57]	0IGIF@euNOG,0XQS3@NOG	NA|NA|NA	S	AHNAK nucleoprotein
Sequence_2611	345219.Bcoa_0871	3.7e-184	650.6	KSE_00140T				bactNOG[38]	07SM2@bactNOG,0P2X6@firmNOG,0XRHZ@NOG	NA|NA|NA	V	type iii restriction protein res subunit
Sequence_2624	483219.LILAB_26255	2.3e-165	588.2			K15653		bactNOG[38]	05C0W@bactNOG,0GBRH@delNOG,0HCTQ@dproNOG,16PMV@proNOG,COG1020@NOG	NA|NA|NA	Q	non-ribosomal peptide synthetase
Sequence_2630	448385.sce0157	9.4e-63	247.3					bactNOG[38]	08TSP@bactNOG,0GQ85@delNOG,0HQ4G@dproNOG,17N1T@proNOG,COG4188@NOG	NA|NA|NA	S	Platelet-activating factor acetylhydrolase, isoform II
Sequence_2640	483219.LILAB_26600	7.1e-87	327.4					bactNOG[38]	08RR9@bactNOG,0GR88@delNOG,0HMMY@dproNOG,0XZZG@NOG,17VWR@proNOG	NA|NA|NA
Sequence_2651	246197.MXAN_3580	6.8e-106	390.6					bactNOG[38]	0718A@bactNOG,0Z1CM@NOG,184S4@proNOG	NA|NA|NA
Sequence_2653	483219.LILAB_26255	6.4e-144	516.9			K15653		bactNOG[38]	05C0W@bactNOG,0GBRH@delNOG,0HCTQ@dproNOG,16PMV@proNOG,COG1020@NOG	NA|NA|NA	Q	non-ribosomal peptide synthetase
Sequence_2662	483219.LILAB_28735	4.2e-148	530.8			K07119		bactNOG[38]	05CJH@bactNOG,0GCZ8@delNOG,0HCMR@dproNOG,16Q2V@proNOG,COG2130@NOG	NA|NA|NA	C	Zinc-binding dehydrogenase family
Sequence_2663	378806.STAUR_6236	3e-93	348.6					bactNOG[38]	08TQ6@bactNOG,0GIVB@delNOG,0HJE6@dproNOG,11H42@NOG,17VBY@proNOG	NA|NA|NA	S	Vitamin K-dependent gamma-carboxylase
Sequence_2666	469383.Cwoe_1980	2.3e-21	109.8					bactNOG[38]	00QJA@actNOG,060GH@bactNOG,127SU@NOG	NA|NA|NA	S	Methyltransferase domain
Sequence_2671	521674.Plim_1508	5.3e-167	593.6	YDAH		K12942		bactNOG[38]	05CFC@bactNOG,COG2978@NOG	NA|NA|NA	H	Transporter
Sequence_2672	378806.STAUR_6915	4.1e-10	72.4					bactNOG[38]	06JJQ@bactNOG,0GKVQ@delNOG,0HM1J@dproNOG,0YEEJ@NOG,17Z3S@proNOG	NA|NA|NA	S	Protein of unknown function (DUF1444)
Sequence_2675	378806.STAUR_5953	1.4e-87	329.7	DNAG	GO:0003674,GO:0003824,GO:0003896,GO:0003899,GO:0005488,GO:0005575,GO:0005622,GO:0005623,GO:0005737,GO:0005886,GO:0006139,GO:0006259,GO:0006260,GO:0006261,GO:0006269,GO:0006725,GO:0006807,GO:0008150,GO:0008152,GO:0008270,GO:0009058,GO:0009059,GO:0009987,GO:0016020,GO:0016070,GO:0016740,GO:0016772,GO:0016779,GO:0018130,GO:0019438,GO:0032774,GO:0034062,GO:0034641,GO:0034645,GO:0034654,GO:0040007,GO:…	K02316,K09117		bactNOG[38]	05C9G@bactNOG,0GB9C@delNOG,0HCKM@dproNOG,16PUZ@proNOG,COG0358@NOG	NA|NA|NA	L	DNA primase is the polymerase that synthesizes small RNA primers for the Okazaki fragments on both template strands at replication forks during chromosomal DNA synthesis (By similarity)
Sequence_2680	246197.MXAN_0146	6e-86	324.3					bactNOG[38]	06GBE@bactNOG,0GH9U@delNOG,0HI3A@dproNOG,0Y1IQ@NOG,17NQU@proNOG	NA|NA|NA
Sequence_2683	483219.LILAB_25970	2.2e-08	66.6	DDE_1233	GO:0005575,GO:0005618,GO:0005623,GO:0030312,GO:0044464,GO:0071944	K07497		bactNOG[38]	05EF9@bactNOG,0GCVQ@delNOG,0HDZE@dproNOG,0XPK3@NOG,1743B@proNOG	NA|NA|NA	L	Integrase catalytic subunit
Sequence_2690	452652.KSE_76410t	5.1e-13	82	KSE_00330T				bactNOG[38]	00VY9@actNOG,08PIH@bactNOG,COG3293@NOG	NA|NA|NA	L	Transposase
Sequence_2693	714943.Mucpa_5642	6.8e-34	151.4					bactNOG[38]	075X9@bactNOG,0Z391@NOG	NA|NA|NA
Sequence_2695	760192.Halhy_0910	5e-85	321.2					bactNOG[38]	05HZS@bactNOG,09AHN@bctoNOG,0XQ39@NOG,1AGIG@sphNOG	NA|NA|NA	S	Protein of unknown function (DUF1593)
Sequence_2700	246197.MXAN_4000	5.2e-26	125.2		GO:0003674,GO:0003824,GO:0006518,GO:0006807,GO:0008150,GO:0008152,GO:0009058,GO:0009987,GO:0019184,GO:0034641,GO:0043043,GO:0043603,GO:0043604,GO:0044237,GO:0044249,GO:0044271,GO:0071704,GO:1901564,GO:1901566,GO:1901576	K15653		bactNOG[38]	05C0W@bactNOG,0GR6H@delNOG,0HQZI@dproNOG,16PMV@proNOG,COG1020@NOG	NA|NA|NA	Q	Condensation domain
Sequence_2706	378806.STAUR_0030	3.4e-25	122.5					bactNOG[38]	06TQW@bactNOG,0GMK9@delNOG,0HMRS@dproNOG,0YM9W@NOG,180PB@proNOG	NA|NA|NA
Sequence_2707	326424.FRAAL2068	1.1e-46	193.7	SCLAV_2039				bactNOG[38]	00NEG@actNOG,05KC0@bactNOG,COG0346@NOG	NA|NA|NA	E	glyoxalase bleomycin resistance protein dioxygenase
Sequence_2714	10116.ENSRNOP00000022431	4.3e-28	132.1	GABRE	GO:0003674,GO:0004871,GO:0004872,GO:0004888,GO:0004890,GO:0005575,GO:0005623,GO:0005886,GO:0005887,GO:0006810,GO:0006811,GO:0006820,GO:0006821,GO:0007154,GO:0007165,GO:0007166,GO:0007186,GO:0007214,GO:0008150,GO:0009987,GO:0015698,GO:0016020,GO:0016021,GO:0016917,GO:0023052,GO:0031224,GO:0031226,GO:0038023,GO:0042221,GO:0042493,GO:0044425,GO:0044456,GO:0044459,GO:0044464,GO:0044699,GO:0044700,GO:…	K05185		maNOG[6]	0A1R3@biNOG,0DPD8@chorNOG,0UNT0@maNOG,0VCKS@meNOG,0XNQG@NOG,12TQ7@opiNOG,194QW@roNOG,1B3YG@spriNOG,1CYB5@veNOG,KOG3642@euNOG	NA|NA|NA	T	gamma-aminobutyric acid (GABA) A receptor
Sequence_2716	378806.STAUR_1766	1.2e-208	731.9					bactNOG[38]	07QQA@bactNOG,0GD27@delNOG,0HCSH@dproNOG,11ID1@NOG,175IT@proNOG	NA|NA|NA	S	Kelch domain protein
Sequence_2723	246197.MXAN_0998	1.4e-15	90.5			K14645		bactNOG[38]	05RX7@bactNOG,0GBZQ@delNOG,0HDHD@dproNOG,16QWQ@proNOG,COG1404@NOG	NA|NA|NA	O	Peptidase S8 and S53 subtilisin kexin sedolisin
Sequence_2724	483219.LILAB_03435	2.8e-40	172.6					bactNOG[38]	072HR@bactNOG,0GNWD@delNOG,0HNXE@dproNOG,0YXQB@NOG,18352@proNOG	NA|NA|NA	S	Protein of unknown function (DUF2381)
Sequence_2725	522373.Smlt1491	3.7e-13	82.4					bactNOG[38]	08PD4@bactNOG,0QPJ7@gproNOG,0ZQAA@NOG,175KK@proNOG	NA|NA|NA
Sequence_2727	246197.MXAN_0146	5.1e-29	135.2					bactNOG[38]	06GBE@bactNOG,0GH9U@delNOG,0HI3A@dproNOG,0Y1IQ@NOG,17NQU@proNOG	NA|NA|NA
Sequence_2740	246197.MXAN_1117	8e-35	154.5					bactNOG[38]	0774M@bactNOG,0GQFM@delNOG,0HPXU@dproNOG,0ZG5Q@NOG,18607@proNOG	NA|NA|NA
Sequence_2741	266265.Bxe_A3097	2.5e-36	159.5			K03497		bactNOG[38]	05IF9@bactNOG,0BC6S@bproNOG,17821@proNOG,COG1475@NOG	NA|NA|NA	K	ParB
Sequence_2744	525373.HMPREF0766_10272	6.5e-53	214.5					bactNOG[38]	07YKH@bactNOG,09DR5@bctoNOG,1AKFG@sphNOG,COG1404@NOG	NA|NA|NA	O	Subtilase family
Sequence_2750	246197.MXAN_4957	9.1e-148	529.6					bactNOG[38]	08RK1@bactNOG,0GHKR@delNOG,0HIEG@dproNOG,11G56@NOG,17NWN@proNOG	NA|NA|NA
Sequence_2753	246197.MXAN_1872	1.3e-37	163.7	Y2191				bactNOG[38]	05WXW@bactNOG,0GH64@delNOG,0HHFT@dproNOG,17KY0@proNOG,COG3617@NOG	NA|NA|NA	K	antirepressor
Sequence_2755	483219.LILAB_18785	4.1e-148	530.8					NOG[107]	0ZWYV@NOG	NA|NA|NA
Sequence_2759	483219.LILAB_19795	9.1e-31	141					bactNOG[38]	08QD5@bactNOG,0GC6R@delNOG,0HDQP@dproNOG,0ZI5T@NOG,177A5@proNOG	NA|NA|NA	S	WD40-like Beta Propeller Repeat
Sequence_2761	246197.MXAN_3418	4.5e-163	580.5					bactNOG[38]	05C1W@bactNOG,0GAJR@delNOG,0HCNS@dproNOG,16PNY@proNOG,COG2204@NOG	NA|NA|NA	T	fis family transcriptional regulator
Sequence_2768	246197.MXAN_1117	9.7e-25	120.9					bactNOG[38]	0774M@bactNOG,0GQFM@delNOG,0HPXU@dproNOG,0ZG5Q@NOG,18607@proNOG	NA|NA|NA
Sequence_2785	298653.Franean1_0193	3.9e-58	231.9					bactNOG[38]	00S4M@actNOG,08MJS@bactNOG,COG1192@NOG	NA|NA|NA	D	Cobyrinic acid ac-diamide synthase
Sequence_2787	448385.sce5321	4.7e-96	357.8					bactNOG[38]	08R69@bactNOG,0GE1S@delNOG,0HF3V@dproNOG,11FIF@NOG,17AP0@proNOG	NA|NA|NA
Sequence_2788	645465.SSTG_05641	3.1e-84	318.5			K00091		bactNOG[38]	00IK8@actNOG,07S81@bactNOG,COG0451@NOG	NA|NA|NA	G, M	Nad-dependent epimerase dehydratase
Sequence_2790	760192.Halhy_4414	3.1e-55	222.2			K07017		bactNOG[38]	05NIV@bactNOG,099S2@bctoNOG,1AGVJ@sphNOG,COG2819@NOG	NA|NA|NA	S	Putative esterase
Sequence_2798	483219.LILAB_14270	9.3e-113	413.3	Y1094	GO:0003674,GO:0003824,GO:0004803,GO:0006139,GO:0006259,GO:0006310,GO:0006313,GO:0006725,GO:0006807,GO:0008150,GO:0008152,GO:0009987,GO:0032196,GO:0034641,GO:0043170,GO:0044237,GO:0044238,GO:0044260,GO:0044699,GO:0044763,GO:0046483,GO:0071704,GO:0090304,GO:1901360			bactNOG[38]	05EN2@bactNOG,0GDPI@delNOG,0HESS@dproNOG,16RY7@proNOG,COG1484@NOG	NA|NA|NA	L	IstB domain protein ATP-binding protein
Sequence_2800	378806.STAUR_4157	1.5e-187	661.8			K15653		bactNOG[38]	05C0W@bactNOG,0GBRH@delNOG,0HCTQ@dproNOG,16PMV@proNOG,COG1020@NOG	NA|NA|NA	Q	non-ribosomal peptide synthetase
Sequence_2802	483219.LILAB_33815	1.7e-183	648.3	DGT		K01129	NTPTP1	bactNOG[38]	05C4Q@bactNOG,0GBHD@delNOG,0HCT1@dproNOG,16QF4@proNOG,COG0232@NOG	NA|NA|NA	F	deoxyguanosinetriphosphate triphosphohydrolase-like protein
Sequence_2803	156889.Mmc1_0802	3.7e-194	683.7					bactNOG[38]	05CXS@bactNOG,0XPB6@NOG,16WNU@proNOG	NA|NA|NA	S	Uncharacterized conserved protein (DUF2075)
Sequence_2813	483219.LILAB_09800	4.5e-107	394.4					bactNOG[38]	05EQ2@bactNOG,0GK45@delNOG,0HKAM@dproNOG,0XRUN@NOG,16SRU@proNOG	NA|NA|NA	K	LysR family transcriptional regulator
Sequence_2814	483219.LILAB_15270	1.2e-99	369.8	CADF		K03286		bactNOG[38]	05CDV@bactNOG,0GCQW@delNOG,0HDQT@dproNOG,16QB9@proNOG,COG2885@NOG	NA|NA|NA	M	domain protein
Sequence_2816	246197.MXAN_3636	3.3e-182	644			K15653		bactNOG[38]	05C0W@bactNOG,0GBRH@delNOG,0HCTQ@dproNOG,16PMV@proNOG,COG1020@NOG	NA|NA|NA	Q	non-ribosomal peptide synthetase
Sequence_2817	483219.LILAB_14085	1.6e-72	279.6					bactNOG[38]	06R9W@bactNOG,0GMHD@delNOG,0HMH9@dproNOG,11UAC@NOG,1805D@proNOG	NA|NA|NA
Sequence_2820	246197.MXAN_2155	1.4e-108	399.4					bactNOG[38]	06Q9P@bactNOG,0GM9H@delNOG,0HMI2@dproNOG,0YGD2@NOG,17ZIG@proNOG	NA|NA|NA
Sequence_2821	246197.MXAN_3818	4.2e-20	105.5					bactNOG[38]	06WKI@bactNOG,0GNNC@delNOG,0HNQ8@dproNOG,0YS1I@NOG,182CQ@proNOG	NA|NA|NA	S	Protein of unknown function (DUF2378)
Sequence_2826	485918.Cpin_2932	3.8e-82	311.6					bactNOG[38]	0604Q@bactNOG,09AFK@bctoNOG,COG1228@NOG	NA|NA|NA	Q	amidohydrolase
Sequence_2833	246197.MXAN_0356	6.2e-32	144.8					bactNOG[38]	06UCG@bactNOG,0GNPK@delNOG,0HNRE@dproNOG,0YQAD@NOG,1826G@proNOG	NA|NA|NA	U	pilus biogenesis operon protein
Sequence_2842	479432.Sros_5173	1.2e-27	130.6			K06893		bactNOG[38]	00PWT@actNOG,05UJT@bactNOG,COG3631@NOG	NA|NA|NA	S	Inherit from COG: ketosteroid isomerase-like protein
Sequence_2853	316058.RPB_3231	7e-28	131.3					bactNOG[38]	06ERQ@bactNOG,0Y73A@NOG,1809U@proNOG	NA|NA|NA
Sequence_2854	634177.GLX_00630	4.5e-40	171.8	M446_1055	GO:0003674,GO:0003824,GO:0004803,GO:0006139,GO:0006259,GO:0006310,GO:0006313,GO:0006725,GO:0006807,GO:0008150,GO:0008152,GO:0009987,GO:0032196,GO:0034641,GO:0043170,GO:0044237,GO:0044238,GO:0044260,GO:0044699,GO:0044763,GO:0046483,GO:0071704,GO:0090304,GO:1901360			bactNOG[38]	02A4E@aproNOG,08NUA@bactNOG,1273J@NOG,174UI@proNOG	NA|NA|NA	L	Integrase catalytic subunit
Sequence_2855	340177.Cag_1098	4e-39	168.7					bactNOG[38]	066SI@bactNOG,0XTQS@NOG	NA|NA|NA
Sequence_2863	483219.LILAB_03105	1.7e-106	392.5					bactNOG[38]	05EZK@bactNOG,0GFA2@delNOG,177V3@proNOG,COG3950@NOG	NA|NA|NA	S	Inherit from proNOG: ATP-binding protein
Sequence_2866	441959.XP_002340117.1	1.2e-06	60.8					fuNOG[21]	03Z11@ascNOG,0J5T4@euNOG,0PWXK@fuNOG,0XWQ1@NOG,14D1H@opiNOG	NA|NA|NA	S	Inherit from euNOG: B_lectin
Sequence_2878	378806.STAUR_0130	3.8e-191	673.7					bactNOG[38]	05QVG@bactNOG,0GFR6@delNOG,0HGNJ@dproNOG,0XTA4@NOG,17FFT@proNOG	NA|NA|NA
Sequence_2880	236097.ADG881_133	5.1e-15	88.6	YECN	GO:0005575,GO:0005623,GO:0005886,GO:0016020,GO:0044464,GO:0071944	K07136		bactNOG[38]	05WJG@bactNOG,0QX78@gproNOG,17KNE@proNOG,COG3788@NOG	NA|NA|NA	S	Inner membrane protein yecN
Sequence_2897	411684.HPDFL43_14972	1e-39	170.6			K07126		bactNOG[38]	01SYS@aproNOG,05EUU@bactNOG,16RFM@proNOG,COG0790@NOG	NA|NA|NA	M	Sel1 domain protein repeat-containing protein
Sequence_2898	378806.STAUR_7922	5.4e-09	68.6					bactNOG[38]	08WDB@bactNOG,0Z0JX@NOG,17BAD@proNOG	NA|NA|NA	K	transcriptional regulator, gntR family protein
Sequence_2909	56780.SYN_01127	3.5e-64	251.9					bactNOG[38]	07RX4@bactNOG,0GSRD@delNOG,0HS5U@dproNOG,0ZVFM@NOG,16UTI@proNOG	NA|NA|NA	M	Inherit from proNOG: Outer membrane adhesin like proteiin
Sequence_2910	561231.Pecwa_1728	1.2e-83	316.6					bactNOG[38]	08Q5C@bactNOG,0QQHY@gproNOG,0ZPB7@NOG,17768@proNOG	NA|NA|NA
Sequence_2919	483219.LILAB_30145	1e-52	213.8	ARSC		K03741,K03892		bactNOG[38]	08UXE@bactNOG,0GF9F@delNOG,0HG83@dproNOG,174DK@proNOG,COG0394@NOG	NA|NA|NA	T	Protein-tyrosine phosphatase, low molecular weight
Sequence_2927	246197.MXAN_6658	2.6e-112	411.8					bactNOG[38]	07GA0@bactNOG,0GR7P@delNOG,0HQYT@dproNOG,0ZJKY@NOG,18AXC@proNOG	NA|NA|NA	S	Protein metal binding site
Sequence_2929	483219.LILAB_11795	1.9e-17	96.7					bactNOG[38]	0798T@bactNOG,0GQC9@delNOG,0HQ84@dproNOG,0ZBUU@NOG,1896N@proNOG	NA|NA|NA
Sequence_2931	378806.STAUR_6173	5.9e-64	251.1	APRX	GO:0003674,GO:0003824,GO:0004175,GO:0004252,GO:0005575,GO:0005622,GO:0005623,GO:0005737,GO:0008150,GO:0008152,GO:0008233,GO:0008236,GO:0016787,GO:0017171,GO:0044424,GO:0044464,GO:0070011	K13276,K14645,K17734		bactNOG[38]	05RX7@bactNOG,0GCE1@delNOG,0HD4V@dproNOG,16S2G@proNOG,COG1404@NOG	NA|NA|NA	O	peptidase S8 S53 subtilisin kexin sedolisin
Sequence_2935	483219.LILAB_04580	5.5e-70	271.2					bactNOG[38]	06KC4@bactNOG,0GJMW@delNOG,0HJV0@dproNOG,0YFXM@NOG,17WJH@proNOG	NA|NA|NA
Sequence_2937	483219.LILAB_07900	9.3e-46	190.7	BMUL_4367				bactNOG[38]	05VT3@bactNOG,12298@NOG,177Y1@proNOG	NA|NA|NA	L	DNA binding domain protein, excisionase family
Sequence_2940	351348.Maqu_3181	2e-08	66.6	INSD		K07483,K07497		bactNOG[38]	08MVM@bactNOG,0QKZ5@gproNOG,0Z4Y8@NOG,174CV@proNOG	NA|NA|NA	L	IS2 transposase
Sequence_2943	246197.MXAN_1448	1e-07	64.3	TOLQ	GO:0005575,GO:0016020	K03561,K03562		bactNOG[38]	05FGH@bactNOG,0GF7M@delNOG,0HDPG@dproNOG,17DWB@proNOG,COG0811@NOG	NA|NA|NA	U	MotA TolQ ExbB proton channel
Sequence_2947	483219.LILAB_07325	5.1e-100	370.9					bactNOG[38]	08MGV@bactNOG,0GBY5@delNOG,0HDFY@dproNOG,0ZVVY@NOG,174BU@proNOG	NA|NA|NA	S	Metallophosphoesterase
Sequence_2950	379066.GAU_0211	8.8e-36	157.5	PHNB		K04750		bactNOG[38]	05VRA@bactNOG,COG2764@NOG	NA|NA|NA	S	Glyoxalase Bleomycin resistance protein (Dioxygenase
Sequence_2952	313606.M23134_00667	6.3e-50	204.5					bactNOG[38]	05ZPR@bactNOG,09E9P@bctoNOG,0FZEK@cytNOG,12880@NOG	NA|NA|NA
Sequence_2953	246197.MXAN_0362	7.1e-126	456.8			K02674		bactNOG[38]	089VQ@bactNOG,0GN7H@delNOG,16YTS@proNOG,COG3419@NOG	NA|NA|NA	N, U	Inherit from COG: Pilus assembly protein tip-associated adhesin
Sequence_2959	316067.Geob_1618	9.9e-104	383.3					bactNOG[38]	07QQA@bactNOG,0GD27@delNOG,0HCSH@dproNOG,11ID1@NOG,175IT@proNOG	NA|NA|NA	S	Kelch domain protein
Sequence_2964	483219.LILAB_14085	1.7e-111	409.1					bactNOG[38]	06R9W@bactNOG,0GMHD@delNOG,0HMH9@dproNOG,11UAC@NOG,1805D@proNOG	NA|NA|NA
[truncated: 1,298 more rows]

## Sheet: Group A Core
query_name	best protein match in eggNOG	best protein match (e-value)	best protein match (bit-score)	predicted_gene_name	GO_terms	KEGG_KO	BiGG_Reactions	taxonomic scope	Matching_OGs	best_OG|evalue|score	COG functional categories	eggNOG functional description
[truncated: 848 more rows]

[truncated: 6 more sheets: Group A Accessory, Group B Core, Group B Accessory, Myxococcus Core, Myxococcus Accessory, Input sequences]
