# Supplementary material for: Genome Sequencing and Pan-Genome Analysis of 23 Corallococcus spp. Strains Reveal Unexpected Diversity, With Particular Plasticity of Predatory Gene Sets
Source: Front Microbiol. 2018 Dec 19;9:3187. doi: 10.3389/fmicb.2018.03187 (PMC6306037; doi:10.3389/fmicb.2018.03187)
Supplement: FILE S2 — AntiSMASH predicted compound classes by genome and named compounds predicted to be synthesized by genome. [file Table_2.XLSX]

## Sheet: BGCs per genome
	AB004	AB011P	AB018	AB030	AB032C	AB038B	AB043A	AB045	AB047A	AB049	AB050A	AB050B	CA031B	CA031C	CA040B	CA041A	CA043D	CA047B	CA049B	CA051B	CA053C	CA054A	CA054B	C. coralloides DSM2259T	Total
ARYLPOLYENE	1	0	1	1	0	0	1	1	0	1	1	0	1	1	1	1	1	1	0	1	0	1	0	0	15
ARYLPOLYENE-NRPS	0	1	0	0	1	1	0	0	1	0	0	1	0	0	0	0	0	0	1	0	1	0	1	1	9
BACTERIOCIN	6	4	5	6	5	5	6	5	5	5	5	5	5	5	4	6	5	5	6	5	5	5	5	4	122
BACTERIOCIN-T1PKS-NRPS	0	0	0	0	0	0	0	0	0	0	0	0	0	0	0	0	0	0	1	0	0	0	0	0	1
BACTERIOCIN-THIOPEPTIDE	0	0	0	0	0	0	1	0	0	0	1	0	0	0	0	0	0	0	0	0	0	0	0	0	2
BUTYROLACTONE	0	0	0	0	0	0	1	0	1	1	1	1	1	1	1	0	1	1	0	1	1	1	1	1	15
HSERLACTONE	0	0	0	0	0	0	1	0	1	1	1	1	0	0	0	0	1	0	0	0	0	0	0	0	6
INDOLE	0	0	0	0	0	0	0	0	0	0	0	0	0	0	0	0	0	0	1	2	0	0	0	0	3
LANTIPEPTIDE	3	2	3	3	3	3	2	3	4	4	3	4	1	1	1	3	2	1	3	0	1	2	5	5	62
LANTIPEPTIDE-BLACTAM	0	0	0	0	0	0	1	0	0	0	0	0	0	0	0	0	0	0	0	0	0	0	0	0	1
LANTIPEPTIDE-NRPS	0	0	0	0	0	0	0	0	0	0	0	0	0	0	1	0	0	0	0	1	1	0	0	0	3
LINARIDIN	0	0	0	0	0	0	0	0	0	1	0	1	0	0	0	0	1	0	0	0	0	0	0	0	3
NRPS	30	12	14	15	16	18	35	15	12	27	13	14	37	24	28	18	21	28	12	55	32	30	16	3	525
NRPS-T1PKS-LINARIDIN	0	0	0	0	0	0	0	0	1	0	0	0	0	0	0	0	0	0	0	0	0	0	0	0	1
NUCLEOSIDE	0	0	0	0	0	0	0	0	0	0	0	0	0	0	0	0	0	0	0	0	0	1	0	0	1
OTHER	4	2	2	2	2	2	4	2	3	3	4	2	2	2	5	2	2	3	2	5	5	5	3	2	70
PHENAZINE	1	1	1	0	0	1	0	1	1	1	1	1	1	1	1	1	1	1	1	1	1	1	1	1	21
RESORCINOL	0	0	0	0	0	0	0	0	0	0	0	0	1	1	0	0	0	1	0	0	0	1	0	0	4
SIDEROPHORE	0	1	0	0	0	0	0	1	0	0	0	0	0	0	0	0	0	0	2	0	0	0	0	0	4
T1PKS	1	1	2	2	1	1	5	2	1	4	3	1	2	1	4	2	1	2	2	4	4	3	1	2	52
T1PKS-NRPS	10	9	9	9	11	10	6	9	7	4	7	8	11	14	12	9	11	14	10	12	9	13	9	9	232
T1PKS-TERPENE-NRPS	0	0	0	0	0	0	0	0	0	0	0	0	0	0	1	0	0	0	0	0	0	2	0	0	3
T3PKS	1	1	1	1	1	1	2	1	1	1	1	1	1	1	1	1	1	1	1	1	1	1	1	1	25
TERPENE	3	4	4	4	4	4	5	5	4	4	4	4	4	4	3	4	5	4	4	3	4	2	4	4	94
TERPENE-NRPS	1	0	0	0	0	0	0	0	0	0	0	0	1	1	0	0	0	0	0	1	0	0	0	0	4
THIOPEPTIDE	0	1	1	1	1	1	0	1	1	0	0	1	0	0	0	0	0	0	0	0	0	0	0	1	9
THIOPEPTIDE-BACTERIOCIN	0	1	0	0	0	0	0	1	1	1	0	1	0	0	0	0	1	0	0	1	0	0	1	1	9
THIOPEPTIDE-BACTERIOCIN-NRPS	0	0	0	0	0	0	0	0	0	0	0	0	0	0	1	0	0	1	0	0	1	1	0	0	4
TRANSATPKS	0	0	1	3	1	0	0	2	0	0	0	0	0	0	0	1	0	0	0	1	1	0	2	0	12
TRANSATPKS-NRPS	0	0	0	0	0	0	0	0	0	0	0	0	0	0	1	0	0	0	0	0	2	0	0	0	3
Total	61	40	44	47	46	47	70	49	44	58	45	46	68	57	65	48	54	63	46	94	69	69	50	35	1315

## Sheet: Named SeMes
AB004	AB011P	AB018	AB030	AB032C	AB038B	AB043A	AB045	AB047A	AB049A	AB050A	AB050B	CA031B	CA031C	CA040B	CA041A	CA043D	CA047B	CA049B	CA051B	CA053C	CA054A	CA054B	DSM_2259
Ajudazol		Ajudazol		Ajudazol	Ajudazol					Ajudazol					Ajudazol
Alkylresorcinol	Alkylresorcinol	Alkylresorcinol	Alkylresorcinol	Alkylresorcinol	Alkylresorcinol	Alkylresorcinol	Alkylresorcinol	Alkylresorcinol	Alkylresorcinol	Alkylresorcinol	Alkylresorcinol	Alkylresorcinol	Alkylresorcinol	Alkylresorcinol	Alkylresorcinol	Alkylresorcinol	Alkylresorcinol	Alkylresorcinol		Alkylresorcinol	Alkylresorcinol	Alkylresorcinol	Alkylresorcinol
																				Althiomycin
	APE_Ec					APE_Ec		APE_Ec	APE_Ec		APE_Ec											APE_Ec	APE_Ec
APE_Vf		APE_Vf	APE_Vf	APE_Vf	APE_Vf		APE_Vf			APE_Vf		APE_Vf	APE_Vf	APE_Vf	APE_Vf	APE_Vf	APE_Vf	APE_Vf	APE_Vf		APE_Vf
Arylomycin		Arylomycin	Arylomycin	Arylomycin	Arylomycin
	Azinomycin_B									Azinomycin				Azinomycin_B		Azinomycin_B							Azinomycin
	Bacillomycin	Bacillomycin	Bacillomycin	Bacillomycin	Bacillomycin		Bacillomycin	Bacillomycin	Bacillomycin					Bacillomycin	Bacillomycin	Bacillomycin		Bacillomycin		Bacillomycin		Bacillomycin
						Carbapenem_MM_4550
Carotenoid	Carotenoid	Carotenoid	Carotenoid	Carotenoid	Carotenoid	Carotenoid	Carotenoid	Carotenoid	Carotenoid	Carotenoid	Carotenoid	Carotenoid	Carotenoid	Carotenoid	Carotenoid	Carotenoid	Carotenoid	Carotenoid	Carotenoid	Carotenoid	Carotenoid	Carotenoid	Carotenoid
																			Chivosazole
						Chloramphenicol
		Corallopyronin	Corallopyronin												Corallopyronin
														Crocacin
							Cryptophycin
					Cyanopeptin
																						Cystobactamide (4)
														Dawenol (2)							Dawenol
																			Difficidin	Difficidin
Esmeraldin		Esmeraldin		Esmeraldin	Esmeraldin	Esmeraldin		Esmeraldin	Esmeraldin	Esmeraldin		Esmeraldin	Esmeraldin	Esmeraldin	Esmeraldin		Esmeraldin		Esmeraldin	Esmeraldin		Esmeraldin
Geosmin	Geosmin	Geosmin	Geosmin	Geosmin	Geosmin	Geosmin	Geosmin	Geosmin	Geosmin	Geosmin	Geosmin	Geosmin	Geosmin	Geosmin	Geosmin	Geosmin	Geosmin	Geosmin	Geosmin	Geosmin	Geosmin	Geosmin	Geosmin
														Gephyronic_acid
													Gramicidin				Gramicidin
	Griseobactin					Griseobactin		Griseobactin	Griseobactin	Griseobactin	Griseobactin											Griseobactin	Griseobactin
																	Jamaicamide			Jamaicamide
												Leupyrrin	Leupyrrin	Leupyrrin			Leupyrrin		Leupyrrin	Leupyrrin	Leupyrrin
Lysobactin		Lysobactin			Lysobactin										Lysobactin	Lysobactin					Lysobactin
Malleobactin		Malleobactin	Malleobactin			Malleobactin	Malleobactin		Malleobactin	Malleobactin					Malleobactin	Malleobactin
												Melithiazol	Melithiazol				Melithiazol
								Microsclerodermins			Microsclerodermins (2)	Microsclerodermins	Microsclerodermins (2)				Microsclerodermins	Microsclerodermins	Microsclerodermins (4)		Microsclerodermins	Microsclerodermins
			Myxalamid	Myxalamid		Myxalamid
Myxochelin	Myxochelin	Myxochelin	Myxochelin		Myxochelin	Myxochelin	Myxochelin	Myxochelin	Myxochelin	Myxochelin	Myxochelin	Myxochelin	Myxochelin	Myxochelin	Myxochelin	Myxochelin	Myxochelin		Myxochelin	Myxochelin	Myxochelin	Myxochelin	Myxochelin
			Myxoprincomide			Myxoprincomide				Myxoprincomide						Myxoprincomide			Myxoprincomide				Myxoprincomide
																				Myxothiazol
														Nannocystin
Nostocyclopeptide
Nostopeptolide (3)	Nostopeptolide (2)	Nostopeptolide (2)	Nostopeptolide (3)	Nostopeptolide (5)	Nostopeptolide (5)	Nostopeptolide (2)	Nostopeptolide (2)	Nostopeptolide (3)	Nostopeptolide (2)	Nostopeptolide (2)	Nostopeptolide (3)	Nostopeptolide	Nostopeptolide (3)	Nostopeptolide (2)	Nostopeptolide (3)	Nostopeptolide (3)	Nostopeptolide (2)	Nostopeptolide (3)	Nostopeptolide (3)	Nostopeptolide (2)	Nostopeptolide	Nostopeptolide	Nostopeptolide (2)
									Nostophycin			Nostophycin					Nostophycin
			Pellasoren
Puwainaphycins												Puwainaphycins (2)	Puwainaphycins (4)	Puwainaphycins		Puwainaphycins	Puwainaphycins				Puwainaphycins	Puwainaphycins	Puwainaphycins
												Pyoverdine
											Ralsolamycin	Ralsolamycin	Ralsolamycin	Ralsolamycin			Ralsolamycin			Ralsolamycin (2)	Ralsolamycin
						Streptomycin
																			Syringomycin
										Taromycin		Taromycin	Taromycin	Taromycin			Taromycin		Taromycin
					Teixobactin
Thanamycin
						Tubulysin						Tubulysin (2)	Tubulysin (2)			Tubulysin	Tubulysin	Tubulysin	Tubulysin		Tubulysin
VEPE_/_AEPE_/_TG-1	VEPE_/_AEPE_/_TG-1	VEPE_/_AEPE_/_TG-1	VEPE_/_AEPE_/_TG-1	VEPE_/_AEPE_/_TG-1	VEPE_/_AEPE_/_TG-1	VEPE_/_AEPE_/_TG-1	VEPE_/_AEPE_/_TG-1	VEPE_/_AEPE_/_TG-1	VEPE_/_AEPE_/_TG-1	VEPE_/_AEPE_/_TG-1	VEPE_/_AEPE_/_TG-1	VEPE_/_AEPE_/_TG-1	VEPE_/_AEPE_/_TG-1	VEPE_/_AEPE_/_TG-1	VEPE_/_AEPE_/_TG-1	VEPE_/_AEPE_/_TG-1	VEPE_/_AEPE_/_TG-1	VEPE_/_AEPE_/_TG-1	VEPE_/_AEPE_/_TG-1	VEPE_/_AEPE_/_TG-1	VEPE_/_AEPE_/_TG-1	VEPE_/_AEPE_/_TG-1	VEPE_/_AEPE_/_TG-1
																	Xenoamicins (2)			Xenoamicins
